# Supplementary material for: A high quality Arabidopsis transcriptome for accurate transcript-level analysis of alternative splicing
Source: Nucleic Acids Res. 2017 Apr 11;45(9):5061–73. doi: 10.1093/nar/gkx267 (PMC5435985; doi:10.1093/nar/gkx267)
Supplement: Supplementary Data [file gkx267_Supp.zip]

Archive with 4 entries (4 files):
- nar-03123-z-2016-File007.pdf
- nar-03123-z-2016-File008.xlsx
- nar-03123-z-2016-File009.xlsx
- nar-03123-z-2016-File010.xlsx
