# Supplementary material for: A high quality Arabidopsis transcriptome for accurate transcript-level analysis of alternative splicing
Source: Nucleic Acids Res. 2017 Apr 11;45(9):5061–73. doi: 10.1093/nar/gkx267 (PMC5435985; doi:10.1093/nar/gkx267)
Supplement: Supplementary Data [file gkx267_Supp.zip › nar-03123-z-2016-File009.xlsx]

## Sheet: S3A-Scores_splice signals_RTD2
A high quality Arabidopsis transcriptome for accurate transcript-level analysis of alternative splicing
Supplementary Table S3A - PWM splice site scores for 485,765 introns in AtRTD2
Transcript_ID	Chromosome	Intron co-ordinates	Strand	Splice sites	5' splice site a	3'splice site b	Intron type c	PWM 5'ss	Intron type c	PWM 3'ss
AT1G01010.1	Chr1	3913-3996	+	GT,AG	GCTGTAAGTTCCGAA	TGTTTTGAACAGTCC	U2GTAG5SS	66.83	U2GCAG3SS	66.6816
AT1G01010.1	Chr1	4276-4486	+	GT,AG	CAGGTTTTCTTCTAT	GAAATTTTACAGAGG	U2GTAG5SS	68.6329	U2GCAG3SS	66.6611
AT1G01010.1	Chr1	4605-4706	+	GT,AG	GTGGTGAGTCTTTCT	GATTCGTTTCAGGTC	U2GTAG5SS	70.9212	U2GCAG3SS	69.3057
AT1G01010.1	Chr1	5095-5174	+	GT,AG	ATGGTAAGCTTTTTT	GGCTTTTAACAGATT	U2GTAG5SS	74.2421	U2GCAG3SS	67.7149
AT1G01010.1	Chr1	5326-5439	+	GT,AG	AAGGTTTAACACTCT	GTCTGCTTTCAGGTG	U2GTAG5SS	66.3117	U2GCAG3SS	69.247
AT1G01020_P1	Chr1	7069-7157	-	GT,AG	AAGGTCAGACCTTCA	TCTTTAAACCAGTGA	U2GTAG5SS	70.9675	U2GTAG3SS	65.1514
AT1G01020_P1	Chr1	7232-7384	-	GT,AG	TTGGTATGTTGTAGC	TTGTTATTACAGGTA	U2GTAG5SS	69.956	U2GCAG3SS	73.6875
AT1G01020_P1	Chr1	7450-7564	-	GT,AG	CAGGTGATTACTGAT	AAAACTTTGCAGAAG	U2GTAG5SS	69.9443	U2GCAG3SS	65.7663
AT1G01020_P1	Chr1	7649-7762	-	GT,AG	AAGGTTAGATCGTTT	CATTTGAAACAGGTT	U2GTAG5SS	71.0246	U2GCAG3SS	67.9586
AT1G01020_P1	Chr1	7835-7942	-	GT,AG	GTTGTATCCTTTTGT	AACTCATCATAGATA	U12GTAG5SS	86.2742	U12GTAG3SS	69.2375
AT1G01020_P1	Chr1	7987-8236	-	GT,AG	CAGGTAAAAAACTAT	GTGTGTGTGCAGCAT	U2GTAG5SS	71.4573	U2GCAG3SS	67.4632
AT1G01020_P1	Chr1	8325-8417	-	GT,AG	ATGGTCTGTTTTAAT	TTTCTTTGGCAGATT	U2GTAG5SS	69.819	U2GCAG3SS	72.1871
AT1G01020_P1	Chr1	8464-8571	-	GT,AG	TGCGTAAGATTTTTG	TGTTATATTTAGGGA	U2GTAG5SS	69.0971	U2GTAG3SS	67.9294
AT1G01020_P2	Chr1	7069-7157	-	GT,AG	AAGGTCAGACCTTCA	TCTTTAAACCAGTGA	U2GTAG5SS	70.9675	U2GTAG3SS	65.1514
AT1G01020_P2	Chr1	7450-7564	-	GT,AG	CAGGTGATTACTGAT	AAAACTTTGCAGAAG	U2GTAG5SS	69.9443	U2GCAG3SS	65.7663
AT1G01020_P2	Chr1	7649-7762	-	GT,AG	AAGGTTAGATCGTTT	CATTTGAAACAGGTT	U2GTAG5SS	71.0246	U2GCAG3SS	67.9586
AT1G01020_P2	Chr1	7835-7942	-	GT,AG	GTTGTATCCTTTTGT	AACTCATCATAGATA	U12GTAG5SS	86.2742	U12GTAG3SS	69.2375
AT1G01020_P2	Chr1	7987-8236	-	GT,AG	CAGGTAAAAAACTAT	GTGTGTGTGCAGCAT	U2GTAG5SS	71.4573	U2GCAG3SS	67.4632
AT1G01020_P2	Chr1	8325-8417	-	GT,AG	ATGGTCTGTTTTAAT	TTTCTTTGGCAGATT	U2GTAG5SS	69.819	U2GCAG3SS	72.1871
AT1G01020_P2	Chr1	8464-8571	-	GT,AG	TGCGTAAGATTTTTG	TGTTATATTTAGGGA	U2GTAG5SS	69.0971	U2GTAG3SS	67.9294
AT1G01020_P3	Chr1	7069-7157	-	GT,AG	AAGGTCAGACCTTCA	TCTTTAAACCAGTGA	U2GTAG5SS	70.9675	U2GTAG3SS	65.1514
AT1G01020_P3	Chr1	7232-7384	-	GT,AG	TTGGTATGTTGTAGC	TTGTTATTACAGGTA	U2GTAG5SS	69.956	U2GCAG3SS	73.6875
AT1G01020_P3	Chr1	7450-7564	-	GT,AG	CAGGTGATTACTGAT	AAAACTTTGCAGAAG	U2GTAG5SS	69.9443	U2GCAG3SS	65.7663
AT1G01020_P3	Chr1	7649-7762	-	GT,AG	AAGGTTAGATCGTTT	CATTTGAAACAGGTT	U2GTAG5SS	71.0246	U2GCAG3SS	67.9586
AT1G01020_P3	Chr1	7835-7942	-	GT,AG	GTTGTATCCTTTTGT	AACTCATCATAGATA	U12GTAG5SS	86.2742	U12GTAG3SS	69.2375
AT1G01020_P3	Chr1	7987-8236	-	GT,AG	CAGGTAAAAAACTAT	GTGTGTGTGCAGCAT	U2GTAG5SS	71.4573	U2GCAG3SS	67.4632
AT1G01020_P3	Chr1	8464-8571	-	GT,AG	TGCGTAAGATTTTTG	TGTTATATTTAGGGA	U2GTAG5SS	69.0971	U2GTAG3SS	67.9294
AT1G01020_P4	Chr1	7069-7157	-	GT,AG	AAGGTCAGACCTTCA	TCTTTAAACCAGTGA	U2GTAG5SS	70.9675	U2GTAG3SS	65.1514
AT1G01020_P4	Chr1	7232-7384	-	GT,AG	TTGGTATGTTGTAGC	TTGTTATTACAGGTA	U2GTAG5SS	69.956	U2GCAG3SS	73.6875
AT1G01020_P4	Chr1	7450-7564	-	GT,AG	CAGGTGATTACTGAT	AAAACTTTGCAGAAG	U2GTAG5SS	69.9443	U2GCAG3SS	65.7663
AT1G01020_P4	Chr1	7649-7762	-	GT,AG	AAGGTTAGATCGTTT	CATTTGAAACAGGTT	U2GTAG5SS	71.0246	U2GCAG3SS	67.9586
AT1G01020_P4	Chr1	7835-7942	-	GT,AG	GTTGTATCCTTTTGT	AACTCATCATAGATA	U12GTAG5SS	86.2742	U12GTAG3SS	69.2375
AT1G01020_P4	Chr1	7987-8236	-	GT,AG	CAGGTAAAAAACTAT	GTGTGTGTGCAGCAT	U2GTAG5SS	71.4573	U2GCAG3SS	67.4632
AT1G01020_P4	Chr1	8464-8594	-	GT,AG	CGGGTAACATTCGTC	TGTTATATTTAGGGA	U2GTAG5SS	68.5079	U2GTAG3SS	67.9294
AT1G01020_P5	Chr1	7069-7157	-	GT,AG	AAGGTCAGACCTTCA	TCTTTAAACCAGTGA	U2GTAG5SS	70.9675	U2GTAG3SS	65.1514
AT1G01020_P5	Chr1	7232-7384	-	GT,AG	TTGGTATGTTGTAGC	TTGTTATTACAGGTA	U2GTAG5SS	69.956	U2GCAG3SS	73.6875
AT1G01020_P5	Chr1	7450-7564	-	GT,AG	CAGGTGATTACTGAT	AAAACTTTGCAGAAG	U2GTAG5SS	69.9443	U2GCAG3SS	65.7663
AT1G01020_P5	Chr1	7649-7762	-	GT,AG	AAGGTTAGATCGTTT	CATTTGAAACAGGTT	U2GTAG5SS	71.0246	U2GCAG3SS	67.9586
AT1G01020_P5	Chr1	7835-7942	-	GT,AG	GTTGTATCCTTTTGT	AACTCATCATAGATA	U12GTAG5SS	86.2742	U12GTAG3SS	69.2375
AT1G01020_P5	Chr1	7987-8236	-	GT,AG	CAGGTAAAAAACTAT	GTGTGTGTGCAGCAT	U2GTAG5SS	71.4573	U2GCAG3SS	67.4632
AT1G01020_P5	Chr1	8325-8417	-	GT,AG	ATGGTCTGTTTTAAT	TTTCTTTGGCAGATT	U2GTAG5SS	69.819	U2GCAG3SS	72.1871
AT1G01020_P5	Chr1	8464-8594	-	GT,AG	CGGGTAACATTCGTC	TGTTATATTTAGGGA	U2GTAG5SS	68.5079	U2GTAG3SS	67.9294
AT1G01020_P6	Chr1	7069-7157	-	GT,AG	AAGGTCAGACCTTCA	TCTTTAAACCAGTGA	U2GTAG5SS	70.9675	U2GTAG3SS	65.1514
AT1G01020_P6	Chr1	7450-7564	-	GT,AG	CAGGTGATTACTGAT	AAAACTTTGCAGAAG	U2GTAG5SS	69.9443	U2GCAG3SS	65.7663
AT1G01020_P6	Chr1	7649-8236	-	GT,AG	CAGGTAAAAAACTAT	CATTTGAAACAGGTT	U2GTAG5SS	71.4573	U2GCAG3SS	67.9586
AT1G01020_P6	Chr1	8325-8417	-	GT,AG	ATGGTCTGTTTTAAT	TTTCTTTGGCAGATT	U2GTAG5SS	69.819	U2GCAG3SS	72.1871
AT1G01020_P6	Chr1	8464-8594	-	GT,AG	CGGGTAACATTCGTC	TGTTATATTTAGGGA	U2GTAG5SS	68.5079	U2GTAG3SS	67.9294
AT1G01030.1	Chr1	13173-13335	-	GT,AG	AAGGTGAGACCACAA	TGTATGTTGAAGATC	U2GTAG5SS	68.3245	U2GTAG3SS	67.271
AT1G01030_P2	Chr1	12354-12424	-	GT,AG	TTGGTAATTTTGGTT	ATCCATTGCCAGAAT	U2GTAG5SS	69.7225	LOWSCORE_3SS	64.0033
AT1G01030_P2	Chr1	13173-13335	-	GT,AG	AAGGTGAGACCACAA	TGTATGTTGAAGATC	U2GTAG5SS	68.3245	U2GTAG3SS	67.271
AT1G01040.2	Chr1	24451-24542	+	GT,AG	CAGGTACCGCCTAAT	TTACGTTATCAGCAA	U2GTAG5SS	67.7119	U2GTAG3SS	65.9667
AT1G01040.2	Chr1	24655-24752	+	GT,AG	CAGGTTGCTTTTTGA	TCTTCTACGCAGGTT	U2GTAG5SS	71.3549	U2GCAG3SS	70.4476
AT1G01040.2	Chr1	24962-25041	+	GT,AG	AGGGTACTGATTGTT	TTGTAAACGTAGGTG	U2GTAG5SS	67.2393	U2GTAG3SS	65.7338
AT1G01040.2	Chr1	25435-25524	+	GT,AG	AAGGTAAAAAAACAA	TCTTCTTTCAAGGTG	U2GTAG5SS	70.2912	U2GTAG3SS	69.4746
AT1G01040.2	Chr1	25743-25825	+	GT,AG	CTGGTAAGTATTAAT	CTATGGTTTTAGTGG	U2GTAG5SS	73.8973	LOWSCORE_3SS	63.8983
AT1G01040.2	Chr1	25997-26081	+	GT,AG	AAGGTTAGGATTAAA	GGAAATTTTCAGGTT	U2GTAG5SS	71.8938	U2GCAG3SS	69.1657
AT1G01040.2	Chr1	26203-26292	+	GT,AG	CATGTATGATTTTTT	CTACTGTGATAGGTG	U12GTAG5SS	72.0701	LOWSCORE_3SS	64.7704
AT1G01040.2	Chr1	26452-26543	+	GT,AG	GAGGTACATAAAAAG	TGTTACTTGCAGAGG	U2GTAG5SS	68.9475	U2GCAG3SS	68.8327
AT1G01040.2	Chr1	26776-26862	+	GT,AG	CAGGTAAGTTTGCCG	CTCGTGTCTCAGGTA	U2GTAG5SS	75.5958	U2GCAG3SS	67.2906
AT1G01040.2	Chr1	27012-27099	+	GT,AG	CAGGTGGACATAATA	TTTGATATGTAGGCT	U2GTAG5SS	65.8271	U2GCAG3SS	69.129
AT1G01040.2	Chr1	27281-27372	+	GT,AG	AAGGTAATATTAGCA	TACCATGCACAGGGA	U2GTAG5SS	72.094	LOWSCORE_3SS	64.3001
AT1G01040.2	Chr1	27536-27618	+	GT,AG	GTTGTTGTTTCTCTC	TTACTGTATCAGGTA	LOWSCORE_5SS	61.325	U2GCAG3SS	69.4922
AT1G01040.2	Chr1	27713-27803	+	GT,AG	CAGGTTAGACTGAAC	TTTCTTGTGCAGCTA	U2GTAG5SS	69.4489	U2GCAG3SS	72.2001
AT1G01040.2	Chr1	28431-28708	+	GT,AG	AAAGTAAGAAAACAT	GTTATTTATTAGGTA	U2GTAG5SS	68.7887	U2GTAG3SS	68.8612
AT1G01040.2	Chr1	28805-28890	+	GT,AG	CAGGTTATAAGAAAT	TGCAATTCAAAGGTG	U2GTAG5SS	66.8098	LOWSCORE_3SS	64.2872
AT1G01040.2	Chr1	29080-29160	+	GT,AG	AAGGTATATATATAT	ATATATATGTAGATT	U2GTAG5SS	73.2735	U12GTAG3SS	67.8755
AT1G01040.2	Chr1	30065-30147	+	GT,AG	CAGGTAAACAAGATT	TTTGTTTTTCAGATT	U2GTAG5SS	69.6029	U2GCAG3SS	74.2849
AT1G01040.2	Chr1	30311-30410	+	GT,AG	AAGGTTAGTTAGTTA	ATTCTTTTCCAGGTT	U2GTAG5SS	73.3251	U2GCAG3SS	73.6815
AT1G01040.2	Chr1	30816-30902	+	GT,AG	CAGGTAACAACAATT	TGAATTTTGTAGATG	U2GTAG5SS	69.595	U2GTAG3SS	68.1295
AT1G01040_P1	Chr1	24451-24542	+	GT,AG	CAGGTACCGCCTAAT	TTACGTTATCAGCAA	U2GTAG5SS	67.7119	U2GTAG3SS	65.9667
AT1G01040_P1	Chr1	24655-24752	+	GT,AG	CAGGTTGCTTTTTGA	TCTTCTACGCAGGTT	U2GTAG5SS	71.3549	U2GCAG3SS	70.4476
AT1G01040_P1	Chr1	24962-25041	+	GT,AG	AGGGTACTGATTGTT	TTGTAAACGTAGGTG	U2GTAG5SS	67.2393	U2GTAG3SS	65.7338
AT1G01040_P1	Chr1	25435-25524	+	GT,AG	AAGGTAAAAAAACAA	TCTTCTTTCAAGGTG	U2GTAG5SS	70.2912	U2GTAG3SS	69.4746
AT1G01040_P1	Chr1	25743-25825	+	GT,AG	CTGGTAAGTATTAAT	CTATGGTTTTAGTGG	U2GTAG5SS	73.8973	LOWSCORE_3SS	63.8983
AT1G01040_P1	Chr1	25997-26081	+	GT,AG	AAGGTTAGGATTAAA	GGAAATTTTCAGGTT	U2GTAG5SS	71.8938	U2GCAG3SS	69.1657
AT1G01040_P1	Chr1	26203-26292	+	GT,AG	CATGTATGATTTTTT	CTACTGTGATAGGTG	U12GTAG5SS	72.0701	LOWSCORE_3SS	64.7704
AT1G01040_P1	Chr1	26452-26543	+	GT,AG	GAGGTACATAAAAAG	TGTTACTTGCAGAGG	U2GTAG5SS	68.9475	U2GCAG3SS	68.8327
AT1G01040_P1	Chr1	26776-26862	+	GT,AG	CAGGTAAGTTTGCCG	CTCGTGTCTCAGGTA	U2GTAG5SS	75.5958	U2GCAG3SS	67.2906
AT1G01040_P1	Chr1	27012-27099	+	GT,AG	CAGGTGGACATAATA	TTTGATATGTAGGCT	U2GTAG5SS	65.8271	U2GCAG3SS	69.129
AT1G01040_P1	Chr1	27281-27372	+	GT,AG	AAGGTAATATTAGCA	TACCATGCACAGGGA	U2GTAG5SS	72.094	LOWSCORE_3SS	64.3001
AT1G01040_P1	Chr1	27533-27618	+	GT,AG	GAGGTTGTTGTTTCT	TTACTGTATCAGGTA	U2GTAG5SS	69.1861	U2GCAG3SS	69.4922
AT1G01040_P1	Chr1	27713-27803	+	GT,AG	CAGGTTAGACTGAAC	TTTCTTGTGCAGCTA	U2GTAG5SS	69.4489	U2GCAG3SS	72.2001
AT1G01040_P1	Chr1	28431-28708	+	GT,AG	AAAGTAAGAAAACAT	GTTATTTATTAGGTA	U2GTAG5SS	68.7887	U2GTAG3SS	68.8612
AT1G01040_P1	Chr1	28805-28890	+	GT,AG	CAGGTTATAAGAAAT	TGCAATTCAAAGGTG	U2GTAG5SS	66.8098	LOWSCORE_3SS	64.2872
AT1G01040_P1	Chr1	29080-29160	+	GT,AG	AAGGTATATATATAT	ATATATATGTAGATT	U2GTAG5SS	73.2735	U12GTAG3SS	67.8755
AT1G01040_P1	Chr1	30065-30147	+	GT,AG	CAGGTAAACAAGATT	TTTGTTTTTCAGATT	U2GTAG5SS	69.6029	U2GCAG3SS	74.2849
AT1G01040_P1	Chr1	30311-30410	+	GT,AG	AAGGTTAGTTAGTTA	ATTCTTTTCCAGGTT	U2GTAG5SS	73.3251	U2GCAG3SS	73.6815
AT1G01040_P1	Chr1	30816-30902	+	GT,AG	CAGGTAACAACAATT	TGAATTTTGTAGATG	U2GTAG5SS	69.595	U2GTAG3SS	68.1295
AT1G01050_ID7	Chr1	31424-31521	-	GT,AG	AATGTAAGCCTCTGT	TCCCCATTACAGGGA	U2GTAG5SS	70.6827	U2GCAG3SS	67.0747
AT1G01050_ID7	Chr1	31602-31693	-	GT,AG	ACTGTATCCTTTTTC	AATATCTTACAGACA	U12GTAG5SS	87.3785	U12GTAG3SS	68.1333
AT1G01050_ID7	Chr1	31813-31933	-	GT,AG	CAGGTAAAACCTAAA	CTGTAATTTTAGGGT	U2GTAG5SS	70.4111	U2GTAG3SS	66.6164
AT1G01050_ID7	Chr1	31998-32282	-	GT,AG	AAGGTTAGATGAGAA	ATCTTTGTGTAGGAA	U2GTAG5SS	69.4615	U2GTAG3SS	68.7494
AT1G01050_ID7	Chr1	32347-32431	-	GT,AG	GTGGTAAGTTTTTTC	GATGATTATTAGGTT	U2GTAG5SS	75.2363	U2GTAG3SS	65.5162
AT1G01050_ID7	Chr1	32459-32547	-	GT,AG	TTGGTATATAAATCA	TAATCTATCTAGGAC	U2GTAG5SS	67.9947	U2GTAG3SS	65.3005
AT1G01050_ID7	Chr1	32670-33029	-	GT,AG	AAGGTACGTTTTTTT	TGATTTTGACAGATG	U2GTAG5SS	76.8291	U2GTAG3SS	68.5319
AT1G01050_P1	Chr1	31424-31521	-	GT,AG	AATGTAAGCCTCTGT	TCCCCATTACAGGGA	U2GTAG5SS	70.6827	U2GCAG3SS	67.0747
AT1G01050_P1	Chr1	31602-31693	-	GT,AG	ACTGTATCCTTTTTC	AATATCTTACAGACA	U12GTAG5SS	87.3785	U12GTAG3SS	68.1333
AT1G01050_P1	Chr1	31813-31933	-	GT,AG	CAGGTAAAACCTAAA	CTGTAATTTTAGGGT	U2GTAG5SS	70.4111	U2GTAG3SS	66.6164
AT1G01050_P1	Chr1	31998-32088	-	GT,AG	CAGGTATTACTCTTT	ATCTTTGTGTAGGAA	U2GTAG5SS	70.1523	U2GTAG3SS	68.7494
AT1G01050_P1	Chr1	32195-32282	-	GT,AG	AAGGTTAGATGAGAA	TCTCTCATTCAGGTT	U2GTAG5SS	69.4615	U2GCAG3SS	70.8111
AT1G01050_P1	Chr1	32347-32431	-	GT,AG	GTGGTAAGTTTTTTC	GATGATTATTAGGTT	U2GTAG5SS	75.2363	U2GTAG3SS	65.5162
AT1G01050_P1	Chr1	32459-32547	-	GT,AG	TTGGTATATAAATCA	TAATCTATCTAGGAC	U2GTAG5SS	67.9947	U2GTAG3SS	65.3005
AT1G01050_P1	Chr1	32670-33029	-	GT,AG	AAGGTACGTTTTTTT	TGATTTTGACAGATG	U2GTAG5SS	76.8291	U2GTAG3SS	68.5319
AT1G01050_P2	Chr1	31424-31521	-	GT,AG	AATGTAAGCCTCTGT	TCCCCATTACAGGGA	U2GTAG5SS	70.6827	U2GCAG3SS	67.0747
AT1G01050_P2	Chr1	31602-31693	-	GT,AG	ACTGTATCCTTTTTC	AATATCTTACAGACA	U12GTAG5SS	87.3785	U12GTAG3SS	68.1333
AT1G01050_P2	Chr1	31813-31933	-	GT,AG	CAGGTAAAACCTAAA	CTGTAATTTTAGGGT	U2GTAG5SS	70.4111	U2GTAG3SS	66.6164
AT1G01050_P2	Chr1	31998-32088	-	GT,AG	CAGGTATTACTCTTT	ATCTTTGTGTAGGAA	U2GTAG5SS	70.1523	U2GTAG3SS	68.7494
AT1G01050_P2	Chr1	32195-32282	-	GT,AG	AAGGTTAGATGAGAA	TCTCTCATTCAGGTT	U2GTAG5SS	69.4615	U2GCAG3SS	70.8111
AT1G01050_P2	Chr1	32347-32431	-	GT,AG	GTGGTAAGTTTTTTC	GATGATTATTAGGTT	U2GTAG5SS	75.2363	U2GTAG3SS	65.5162
AT1G01050_P2	Chr1	32459-32547	-	GT,AG	TTGGTATATAAATCA	TAATCTATCTAGGAC	U2GTAG5SS	67.9947	U2GTAG3SS	65.3005
AT1G01050_P2	Chr1	32670-32839	-	GT,AG	TGGGTATGATCGATC	TGATTTTGACAGATG	U2GTAG5SS	66.2318	U2GTAG3SS	68.5319
AT1G01050_c1	Chr1	31424-31521	-	GT,AG	AATGTAAGCCTCTGT	TCCCCATTACAGGGA	U2GTAG5SS	70.6827	U2GCAG3SS	67.0747
AT1G01050_c1	Chr1	31602-31693	-	GT,AG	ACTGTATCCTTTTTC	AATATCTTACAGACA	U12GTAG5SS	87.3785	U12GTAG3SS	68.1333
AT1G01050_c1	Chr1	31813-31933	-	GT,AG	CAGGTAAAACCTAAA	CTGTAATTTTAGGGT	U2GTAG5SS	70.4111	U2GTAG3SS	66.6164
AT1G01050_c1	Chr1	31998-32088	-	GT,AG	CAGGTATTACTCTTT	ATCTTTGTGTAGGAA	U2GTAG5SS	70.1523	U2GTAG3SS	68.7494
AT1G01050_c1	Chr1	32195-32282	-	GT,AG	AAGGTTAGATGAGAA	TCTCTCATTCAGGTT	U2GTAG5SS	69.4615	U2GCAG3SS	70.8111
AT1G01050_c1	Chr1	32347-32431	-	GT,AG	GTGGTAAGTTTTTTC	GATGATTATTAGGTT	U2GTAG5SS	75.2363	U2GTAG3SS	65.5162
AT1G01050_c1	Chr1	32459-32547	-	GT,AG	TTGGTATATAAATCA	TAATCTATCTAGGAC	U2GTAG5SS	67.9947	U2GTAG3SS	65.3005
AT1G01050_c1	Chr1	32670-32893	-	GT,AG	TTGGTATACATCTTT	TGATTTTGACAGATG	U12GTAG5SS	70.0473	U2GTAG3SS	68.5319
AT1G01060.2	Chr1	34327-34401	-	GT,AG	GAGGTAAAACAAAAA	AAATATTTTCAGGGT	U2GTAG5SS	68.5305	U2GCAG3SS	69.372
AT1G01060.2	Chr1	35474-35567	-	GT,AG	AAAGTAAGTCTAAGA	TCTGATTTTTAGCAG	U2GTAG5SS	71.4467	U2GTAG3SS	65.5827
AT1G01060.2	Chr1	35647-35730	-	GT,AG	GAGGTTTATTCCTGA	TTTTCTGGTTAGAAA	U2GTAG5SS	68.2934	U2GTAG3SS	65.4788
AT1G01060.2	Chr1	35963-36624	-	GT,AG	AAGGTAAGTTGATGA	TTCACATTTCAGTTG	U2GTAG5SS	76.0331	U2GCAG3SS	67.7647
AT1G01060.2	Chr1	36685-36810	-	GT,AG	AAGGTCGAAAGTTTA	TTTTGTGTGCAGAAC	U2GTAG5SS	66.9971	U2GCAG3SS	70.4977
AT1G01060.2	Chr1	36921-37023	-	GT,AG	AAGGTACTACTACTA	TCAAATGTTTAGGCA	U2GTAG5SS	68.5873	LOWSCORE_3SS	64.5518
AT1G01060.2	Chr1	37203-37373	-	GT,AG	TGGGTGAGGCTTTTG	TCTCCTTTGCAGTTT	U2GTAG5SS	68.3961	U2GCAG3SS	71.1819
AT1G01060.3	Chr1	33589-33981	-	GT,AG	GAGGTAAAAAAAAAA	TCAAACTTGAAGGCG	U2GTAG5SS	69.2332	LOWSCORE_3SS	64.3037
AT1G01060.3	Chr1	34327-34401	-	GT,AG	GAGGTAAAACAAAAA	AAATATTTTCAGGGT	U2GTAG5SS	68.5305	U2GCAG3SS	69.372
AT1G01060.3	Chr1	35474-35567	-	GT,AG	AAAGTAAGTCTAAGA	TCTGATTTTTAGCAG	U2GTAG5SS	71.4467	U2GTAG3SS	65.5827
AT1G01060.3	Chr1	35647-35730	-	GT,AG	GAGGTTTATTCCTGA	TTTTCTGGTTAGAAA	U2GTAG5SS	68.2934	U2GTAG3SS	65.4788
AT1G01060.3	Chr1	35963-36624	-	GT,AG	AAGGTAAGTTGATGA	TTCACATTTCAGTTG	U2GTAG5SS	76.0331	U2GCAG3SS	67.7647
AT1G01060.3	Chr1	36685-36810	-	GT,AG	AAGGTCGAAAGTTTA	TTTTGTGTGCAGAAC	U2GTAG5SS	66.9971	U2GCAG3SS	70.4977
AT1G01060.3	Chr1	36921-37023	-	GT,AG	AAGGTACTACTACTA	TCAAATGTTTAGGCA	U2GTAG5SS	68.5873	LOWSCORE_3SS	64.5518
AT1G01060.3	Chr1	37203-37373	-	GT,AG	TGGGTGAGGCTTTTG	TCTCCTTTGCAGTTT	U2GTAG5SS	68.3961	U2GCAG3SS	71.1819
AT1G01060.3	Chr1	37398-37569	-	GT,AG	AGGGTATAACAGTTT	AGATTTGTGAAGGTT	U2GTAG5SS	65.9238	U2GTAG3SS	68.0055
AT1G01060.4	Chr1	34327-34401	-	GT,AG	GAGGTAAAACAAAAA	AAATATTTTCAGGGT	U2GTAG5SS	68.5305	U2GCAG3SS	69.372
AT1G01060.4	Chr1	35471-35567	-	GT,AG	AAAGTAAGTCTAAGA	GATTTTTAGCAGGTA	U2GTAG5SS	71.4467	U2GCAG3SS	71.696
AT1G01060.4	Chr1	35647-35730	-	GT,AG	GAGGTTTATTCCTGA	TTTTCTGGTTAGAAA	U2GTAG5SS	68.2934	U2GTAG3SS	65.4788
AT1G01060.4	Chr1	35963-36624	-	GT,AG	AAGGTAAGTTGATGA	TTCACATTTCAGTTG	U2GTAG5SS	76.0331	U2GCAG3SS	67.7647
AT1G01060.4	Chr1	36685-36810	-	GT,AG	AAGGTCGAAAGTTTA	TTTTGTGTGCAGAAC	U2GTAG5SS	66.9971	U2GCAG3SS	70.4977
AT1G01060.4	Chr1	36921-37023	-	GT,AG	AAGGTACTACTACTA	TCAAATGTTTAGGCA	U2GTAG5SS	68.5873	LOWSCORE_3SS	64.5518
AT1G01060.4	Chr1	37203-37373	-	GT,AG	TGGGTGAGGCTTTTG	TCTCCTTTGCAGTTT	U2GTAG5SS	68.3961	U2GCAG3SS	71.1819
AT1G01060.4	Chr1	37398-37569	-	GT,AG	AGGGTATAACAGTTT	AGATTTGTGAAGGTT	U2GTAG5SS	65.9238	U2GTAG3SS	68.0055
AT1G01060.5	Chr1	34327-34401	-	GT,AG	GAGGTAAAACAAAAA	AAATATTTTCAGGGT	U2GTAG5SS	68.5305	U2GCAG3SS	69.372
AT1G01060.5	Chr1	35474-35567	-	GT,AG	AAAGTAAGTCTAAGA	TCTGATTTTTAGCAG	U2GTAG5SS	71.4467	U2GTAG3SS	65.5827
AT1G01060.5	Chr1	35647-35730	-	GT,AG	GAGGTTTATTCCTGA	TTTTCTGGTTAGAAA	U2GTAG5SS	68.2934	U2GTAG3SS	65.4788
AT1G01060.5	Chr1	35999-36090	-	GT,AG	CGGGTCAGTATAAGA	TTCCATCTCCAGTTT	U2GTAG5SS	69.2274	U2GCAG3SS	68.0224
AT1G01060.5	Chr1	36171-36624	-	GT,AG	AAGGTAAGTTGATGA	GAATTCTTTTAGCCA	U2GTAG5SS	76.0331	LOWSCORE_3SS	64.5039
AT1G01060.5	Chr1	36685-36810	-	GT,AG	AAGGTCGAAAGTTTA	TTTTGTGTGCAGAAC	U2GTAG5SS	66.9971	U2GCAG3SS	70.4977
AT1G01060.5	Chr1	36921-37023	-	GT,AG	AAGGTACTACTACTA	TCAAATGTTTAGGCA	U2GTAG5SS	68.5873	LOWSCORE_3SS	64.5518
AT1G01060.5	Chr1	37203-37373	-	GT,AG	TGGGTGAGGCTTTTG	TCTCCTTTGCAGTTT	U2GTAG5SS	68.3961	U2GCAG3SS	71.1819
AT1G01060_ID6	Chr1	35474-35567	-	GT,AG	AAAGTAAGTCTAAGA	TCTGATTTTTAGCAG	U2GTAG5SS	71.4467	U2GTAG3SS	65.5827
AT1G01060_ID6	Chr1	35647-35730	-	GT,AG	GAGGTTTATTCCTGA	TTTTCTGGTTAGAAA	U2GTAG5SS	68.2934	U2GTAG3SS	65.4788
AT1G01060_ID6	Chr1	35963-36624	-	GT,AG	AAGGTAAGTTGATGA	TTCACATTTCAGTTG	U2GTAG5SS	76.0331	U2GCAG3SS	67.7647
AT1G01060_ID6	Chr1	36685-36810	-	GT,AG	AAGGTCGAAAGTTTA	TTTTGTGTGCAGAAC	U2GTAG5SS	66.9971	U2GCAG3SS	70.4977
AT1G01060_ID6	Chr1	36921-37023	-	GT,AG	AAGGTACTACTACTA	TCAAATGTTTAGGCA	U2GTAG5SS	68.5873	LOWSCORE_3SS	64.5518
AT1G01060_ID6	Chr1	37203-37373	-	GT,AG	TGGGTGAGGCTTTTG	TCTCCTTTGCAGTTT	U2GTAG5SS	68.3961	U2GCAG3SS	71.1819
AT1G01060_ID6	Chr1	37398-37569	-	GT,AG	AGGGTATAACAGTTT	AGATTTGTGAAGGTT	U2GTAG5SS	65.9238	U2GTAG3SS	68.0055
AT1G01060_JS31	Chr1	34327-34401	-	GT,AG	GAGGTAAAACAAAAA	AAATATTTTCAGGGT	U2GTAG5SS	68.5305	U2GCAG3SS	69.372
AT1G01060_JS31	Chr1	35474-35567	-	GT,AG	AAAGTAAGTCTAAGA	TCTGATTTTTAGCAG	U2GTAG5SS	71.4467	U2GTAG3SS	65.5827
AT1G01060_JS31	Chr1	35647-35730	-	GT,AG	GAGGTTTATTCCTGA	TTTTCTGGTTAGAAA	U2GTAG5SS	68.2934	U2GTAG3SS	65.4788
AT1G01060_JS31	Chr1	35963-36090	-	GT,AG	CGGGTCAGTATAAGA	TTCACATTTCAGTTG	U2GTAG5SS	69.2274	U2GCAG3SS	67.7647
AT1G01060_JS31	Chr1	36171-36624	-	GT,AG	AAGGTAAGTTGATGA	GAATTCTTTTAGCCA	U2GTAG5SS	76.0331	LOWSCORE_3SS	64.5039
AT1G01060_JS31	Chr1	36685-36810	-	GT,AG	AAGGTCGAAAGTTTA	TTTTGTGTGCAGAAC	U2GTAG5SS	66.9971	U2GCAG3SS	70.4977
AT1G01060_JS31	Chr1	36921-37023	-	GT,AG	AAGGTACTACTACTA	TCAAATGTTTAGGCA	U2GTAG5SS	68.5873	LOWSCORE_3SS	64.5518
AT1G01060_JS31	Chr1	37203-37373	-	GT,AG	TGGGTGAGGCTTTTG	TCTCCTTTGCAGTTT	U2GTAG5SS	68.3961	U2GCAG3SS	71.1819
AT1G01060_JS31	Chr1	37398-37569	-	GT,AG	AGGGTATAACAGTTT	AGATTTGTGAAGGTT	U2GTAG5SS	65.9238	U2GTAG3SS	68.0055
AT1G01060_P1	Chr1	34327-34401	-	GT,AG	GAGGTAAAACAAAAA	AAATATTTTCAGGGT	U2GTAG5SS	68.5305	U2GCAG3SS	69.372
AT1G01060_P1	Chr1	35474-35567	-	GT,AG	AAAGTAAGTCTAAGA	TCTGATTTTTAGCAG	U2GTAG5SS	71.4467	U2GTAG3SS	65.5827
AT1G01060_P1	Chr1	35647-35730	-	GT,AG	GAGGTTTATTCCTGA	TTTTCTGGTTAGAAA	U2GTAG5SS	68.2934	U2GTAG3SS	65.4788
AT1G01060_P1	Chr1	35963-36624	-	GT,AG	AAGGTAAGTTGATGA	TTCACATTTCAGTTG	U2GTAG5SS	76.0331	U2GCAG3SS	67.7647
AT1G01060_P1	Chr1	36685-36810	-	GT,AG	AAGGTCGAAAGTTTA	TTTTGTGTGCAGAAC	U2GTAG5SS	66.9971	U2GCAG3SS	70.4977
AT1G01060_P1	Chr1	36921-37023	-	GT,AG	AAGGTACTACTACTA	TCAAATGTTTAGGCA	U2GTAG5SS	68.5873	LOWSCORE_3SS	64.5518
AT1G01060_P1	Chr1	37203-37373	-	GT,AG	TGGGTGAGGCTTTTG	TCTCCTTTGCAGTTT	U2GTAG5SS	68.3961	U2GCAG3SS	71.1819
AT1G01060_P1	Chr1	37398-37569	-	GT,AG	AGGGTATAACAGTTT	AGATTTGTGAAGGTT	U2GTAG5SS	65.9238	U2GTAG3SS	68.0055
AT1G01060_P6	Chr1	33589-33981	-	GT,AG	GAGGTAAAAAAAAAA	TCAAACTTGAAGGCG	U2GTAG5SS	69.2332	LOWSCORE_3SS	64.3037
AT1G01060_P6	Chr1	34327-34401	-	GT,AG	GAGGTAAAACAAAAA	AAATATTTTCAGGGT	U2GTAG5SS	68.5305	U2GCAG3SS	69.372
AT1G01060_P6	Chr1	35474-35567	-	GT,AG	AAAGTAAGTCTAAGA	TCTGATTTTTAGCAG	U2GTAG5SS	71.4467	U2GTAG3SS	65.5827
AT1G01060_P6	Chr1	35647-35730	-	GT,AG	GAGGTTTATTCCTGA	TTTTCTGGTTAGAAA	U2GTAG5SS	68.2934	U2GTAG3SS	65.4788
AT1G01060_P6	Chr1	35999-36090	-	GT,AG	CGGGTCAGTATAAGA	TTCCATCTCCAGTTT	U2GTAG5SS	69.2274	U2GCAG3SS	68.0224
AT1G01060_P6	Chr1	36171-36624	-	GT,AG	AAGGTAAGTTGATGA	GAATTCTTTTAGCCA	U2GTAG5SS	76.0331	LOWSCORE_3SS	64.5039
AT1G01060_P6	Chr1	36685-36810	-	GT,AG	AAGGTCGAAAGTTTA	TTTTGTGTGCAGAAC	U2GTAG5SS	66.9971	U2GCAG3SS	70.4977
AT1G01060_P6	Chr1	36921-37023	-	GT,AG	AAGGTACTACTACTA	TCAAATGTTTAGGCA	U2GTAG5SS	68.5873	LOWSCORE_3SS	64.5518
AT1G01060_P6	Chr1	37203-37373	-	GT,AG	TGGGTGAGGCTTTTG	TCTCCTTTGCAGTTT	U2GTAG5SS	68.3961	U2GCAG3SS	71.1819
AT1G01060_P7	Chr1	34327-34401	-	GT,AG	GAGGTAAAACAAAAA	AAATATTTTCAGGGT	U2GTAG5SS	68.5305	U2GCAG3SS	69.372
AT1G01060_P7	Chr1	35474-35567	-	GT,AG	AAAGTAAGTCTAAGA	TCTGATTTTTAGCAG	U2GTAG5SS	71.4467	U2GTAG3SS	65.5827
AT1G01060_P7	Chr1	35647-35730	-	GT,AG	GAGGTTTATTCCTGA	TTTTCTGGTTAGAAA	U2GTAG5SS	68.2934	U2GTAG3SS	65.4788
AT1G01060_P7	Chr1	35963-36624	-	GT,AG	AAGGTAAGTTGATGA	TTCACATTTCAGTTG	U2GTAG5SS	76.0331	U2GCAG3SS	67.7647
AT1G01060_P7	Chr1	36685-36810	-	GT,AG	AAGGTCGAAAGTTTA	TTTTGTGTGCAGAAC	U2GTAG5SS	66.9971	U2GCAG3SS	70.4977
AT1G01060_P7	Chr1	36921-37023	-	GT,AG	AAGGTACTACTACTA	TCAAATGTTTAGGCA	U2GTAG5SS	68.5873	LOWSCORE_3SS	64.5518
AT1G01060_P7	Chr1	37398-37569	-	GT,AG	AGGGTATAACAGTTT	AGATTTGTGAAGGTT	U2GTAG5SS	65.9238	U2GTAG3SS	68.0055
AT1G01070_P1	Chr1	39054-39136	-	GT,AG	AAGGTATCTTCTTCG	TTTGGTCTACAGTGT	U2GTAG5SS	73.4792	U2GCAG3SS	68.8759
AT1G01070_P1	Chr1	39287-39409	-	GT,AG	GCTGTAAGTTACAAA	CATATATTATAGGGA	U2GTAG5SS	67.3854	U2GCAG3SS	66.1141
AT1G01070_P1	Chr1	39814-40213	-	GT,AG	CAGGTAACGATGGAA	TACTTTTTTTAGGAC	U2GTAG5SS	70.3467	U2GTAG3SS	69.3351
AT1G01070_P1	Chr1	40329-40473	-	GT,AG	CGGGTTAGTCCTCTC	TTAAATTGACAGGGC	U2GTAG5SS	68.5105	U2GCAG3SS	67.4748
AT1G01070_P1	Chr1	40535-40675	-	GT,AG	AAGGTTTGATATGTT	GTTGTTAAATAGGAA	U2GTAG5SS	69.3642	U2GTAG3SS	65.5311
AT1G01070_P2	Chr1	39054-39136	-	GT,AG	AAGGTATCTTCTTCG	TTTGGTCTACAGTGT	U2GTAG5SS	73.4792	U2GCAG3SS	68.8759
AT1G01070_P2	Chr1	39287-39409	-	GT,AG	GCTGTAAGTTACAAA	CATATATTATAGGGA	U2GTAG5SS	67.3854	U2GCAG3SS	66.1141
AT1G01070_P2	Chr1	39814-40213	-	GT,AG	CAGGTAACGATGGAA	TACTTTTTTTAGGAC	U2GTAG5SS	70.3467	U2GTAG3SS	69.3351
AT1G01070_P2	Chr1	40329-40473	-	GT,AG	CGGGTTAGTCCTCTC	TTAAATTGACAGGGC	U2GTAG5SS	68.5105	U2GCAG3SS	67.4748
AT1G01080.2	Chr1	45559-45646	-	GT,AG	ACAGTTAAGTTCGTT	TCTCTTTTGCAGCAA	LOWSCORE_5SS	62.5902	U2GCAG3SS	71.0233
AT1G01080.2	Chr1	45954-46044	-	GT,AG	ACAGTAAGAGCCCGG	CTATATATGAAGGAA	LOWSCORE_5SS	64.636	U2GTAG3SS	66.5139
AT1G01080.2	Chr1	46145-46373	-	GT,AG	GTGGTACTTCTTATC	ATGATGTTGCAGGTA	U2GTAG5SS	68.0829	U2GCAG3SS	71.1
AT1G01080_JS1	Chr1	45559-45646	-	GT,AG	ACAGTTAAGTTCGTT	TCTCTTTTGCAGCAA	LOWSCORE_5SS	62.5902	U2GCAG3SS	71.0233
AT1G01080_JS1	Chr1	45954-46044	-	GT,AG	ACAGTAAGAGCCCGG	CTATATATGAAGGAA	LOWSCORE_5SS	64.636	U2GTAG3SS	66.5139
AT1G01080_P1	Chr1	45559-45646	-	GT,AG	ACAGTTAAGTTCGTT	TCTCTTTTGCAGCAA	LOWSCORE_5SS	62.5902	U2GCAG3SS	71.0233
AT1G01080_P1	Chr1	45954-46044	-	GT,AG	ACAGTAAGAGCCCGG	CTATATATGAAGGAA	LOWSCORE_5SS	64.636	U2GTAG3SS	66.5139
AT1G01080_P1	Chr1	46145-46376	-	GT,AG	GAGGTGGTACTTCTT	ATGATGTTGCAGGTA	U2GTAG5SS	65.6	U2GCAG3SS	71.1
AT1G01080_P3	Chr1	45954-46044	-	GT,AG	ACAGTAAGAGCCCGG	CTATATATGAAGGAA	LOWSCORE_5SS	64.636	U2GTAG3SS	66.5139
AT1G01080_P3	Chr1	46145-46376	-	GT,AG	GAGGTGGTACTTCTT	ATGATGTTGCAGGTA	U2GTAG5SS	65.6	U2GCAG3SS	71.1
AT1G01090_P1	Chr1	47982-48075	-	GT,AG	CTGGTAAATATCGAC	TTTTTTTTGCAGCTG	U2GTAG5SS	70.233	U2GCAG3SS	75.3047
AT1G01090_P1	Chr1	48852-48936	-	GT,AG	CTGGTACGCTTCCTC	AATTTGAAATAGTTG	U2GTAG5SS	68.662	U12GTAG3SS	65.1009
AT1G01100_P1	Chr1	50337-50419	-	GT,AG	AAGGTAAATGAAATA	TTGGTATTGCAGGAT	U2GTAG5SS	71.5652	U2GCAG3SS	72.3243
AT1G01100_P1	Chr1	50631-50883	-	GT,AG	ACGGTATCTTTCCTT	TGTCGTTGATAGGCT	U12GTAG5SS	71.9042	U2GTAG3SS	65.6342
AT1G01100_P1	Chr1	50963-51064	-	GT,AG	TGGGTTGTTCGACTT	GAATCGTTTCAGGAT	LOWSCORE_5SS	61.5415	U2GCAG3SS	67.4966
AT1G01100_P2	Chr1	50337-50419	-	GT,AG	AAGGTAAATGAAATA	TTGGTATTGCAGGAT	U2GTAG5SS	71.5652	U2GCAG3SS	72.3243
AT1G01100_P2	Chr1	50631-50883	-	GT,AG	ACGGTATCTTTCCTT	TGTCGTTGATAGGCT	U12GTAG5SS	71.9042	U2GTAG3SS	65.6342
AT1G01100_P2	Chr1	50963-51126	-	GT,AG	TAGGTAGTCTATGAT	GAATCGTTTCAGGAT	U2GTAG5SS	68.208	U2GCAG3SS	67.4966
AT1G01100_P3	Chr1	50337-50419	-	GT,AG	AAGGTAAATGAAATA	TTGGTATTGCAGGAT	U2GTAG5SS	71.5652	U2GCAG3SS	72.3243
AT1G01100_P3	Chr1	50447-50496	-	GT,AG	GTGGTGCTCCGGTTG	GTGGTGCGGCAGCTG	LOWSCORE_5SS	61.0967	LOWSCORE_3SS	63.725
AT1G01100_P3	Chr1	50631-50883	-	GT,AG	ACGGTATCTTTCCTT	TGTCGTTGATAGGCT	U12GTAG5SS	71.9042	U2GTAG3SS	65.6342
AT1G01100_P3	Chr1	50963-51126	-	GT,AG	TAGGTAGTCTATGAT	GAATCGTTTCAGGAT	U2GTAG5SS	68.208	U2GCAG3SS	67.4966
AT1G01100_P4	Chr1	50337-50419	-	GT,AG	AAGGTAAATGAAATA	TTGGTATTGCAGGAT	U2GTAG5SS	71.5652	U2GCAG3SS	72.3243
AT1G01100_P4	Chr1	50631-50883	-	GT,AG	ACGGTATCTTTCCTT	TGTCGTTGATAGGCT	U12GTAG5SS	71.9042	U2GTAG3SS	65.6342
AT1G01100_P4	Chr1	50963-51123	-	GT,AG	GTAGTCTATGATTCT	GAATCGTTTCAGGAT	LOWSCORE_5SS	62.0204	U2GCAG3SS	67.4966
AT1G01110_P1	Chr1	52730-52938	+	GT,AG	TTGGTGAGCAATTAT	TAATTTGGTAAGGCA	U2GTAG5SS	68.1034	U2GTAG3SS	65.0086
AT1G01110_P1	Chr1	53183-53484	+	GT,AG	ATGGTTAGTATAGCC	TATTTGTTGTAGTCA	U2GTAG5SS	69.7806	U2GTAG3SS	68.4982
AT1G01110_P1	Chr1	53624-53703	+	GT,AG	AAGGTAAAATTAATT	TTCAATGGAAAGATG	U2GTAG5SS	72.3565	LOWSCORE_3SS	64.1718
AT1G01110_P2	Chr1	52346-52434	+	GT,AG	AAGGTTTCTTATTCT	TTTTAAAAAAAGAAG	U2GTAG5SS	70.9723	LOWSCORE_3SS	63.3385
AT1G01110_P2	Chr1	52730-52938	+	GT,AG	TTGGTGAGCAATTAT	TAATTTGGTAAGGCA	U2GTAG5SS	68.1034	U2GTAG3SS	65.0086
AT1G01110_P2	Chr1	53183-53484	+	GT,AG	ATGGTTAGTATAGCC	TATTTGTTGTAGTCA	U2GTAG5SS	69.7806	U2GTAG3SS	68.4982
AT1G01110_P2	Chr1	53624-53703	+	GT,AG	AAGGTAAAATTAATT	TTCAATGGAAAGATG	U2GTAG5SS	72.3565	LOWSCORE_3SS	64.1718
AT1G01110_s1	Chr1	52346-52437	+	GT,AG	AAGGTTTCTTATTCT	TAAAAAAAGAAGAGA	U2GTAG5SS	70.9723	LOWSCORE_3SS	63.3596
AT1G01110_s1	Chr1	52730-52938	+	GT,AG	TTGGTGAGCAATTAT	TAATTTGGTAAGGCA	U2GTAG5SS	68.1034	U2GTAG3SS	65.0086
AT1G01110_s1	Chr1	53183-53484	+	GT,AG	ATGGTTAGTATAGCC	TATTTGTTGTAGTCA	U2GTAG5SS	69.7806	U2GTAG3SS	68.4982
AT1G01110_s1	Chr1	53624-53703	+	GT,AG	AAGGTAAAATTAATT	TTCAATGGAAAGATG	U2GTAG5SS	72.3565	LOWSCORE_3SS	64.1718
AT1G01120_s1	Chr1	58705-58814	-	GT,AG	AACGTGACCACCATT	TGGTCTAACCAGGCG	LOWSCORE_5SS	62.8449	LOWSCORE_3SS	64.9126
AT1G01130.1	Chr1	61949-62050	-	GT,AG	AAGGTATATTTTCGG	TCTCTTTTGCAGTTC	U2GTAG5SS	73.7072	U2GCAG3SS	71.9535
AT1G01130.1	Chr1	62124-63557	-	GT,AG	AAAGTAGACGGAAGA	CGGTTATAATAGGTG	LOWSCORE_5SS	62.969	LOWSCORE_3SS	64.7773
AT1G01130_ID1	Chr1	62124-62378	-	GT,AG	AAGGTTTGTTCTTCT	CGGTTATAATAGGTG	U2GTAG5SS	72.8287	LOWSCORE_3SS	64.7773
AT1G01130_ID1	Chr1	62420-63365	-	GT,AG	GTGGTAATCTTTTGG	TTCTTCTTATAGAAA	U12GTAG5SS	71.9657	U2GTAG3SS	68.0183
AT1G01140.2	Chr1	64475-64582	-	GT,AG	AAGGTATGTGATTCG	TCTCTTTTGCAGTTC	U2GTAG5SS	74.4362	U2GCAG3SS	71.9535
AT1G01140.2	Chr1	64656-64751	-	GT,AG	GAGGTAAGAAAGAAA	TCGGTTTAATAGGTG	U2GTAG5SS	70.7916	U2GTAG3SS	66.6134
AT1G01140.2	Chr1	64807-64901	-	GT,AG	AAGGTCTGTTCTTCT	TAAACTTCGCAGATA	U2GTAG5SS	72.4883	U12GTAG3SS	66.665
AT1G01140.2	Chr1	65017-65110	-	GT,AG	GCGGTAAGAACTTTT	TGTTGTTTGCAGCAA	U2GTAG5SS	70.7931	U2GCAG3SS	70.6912
AT1G01140.2	Chr1	65217-65331	-	GT,AG	AAGGTAAACACCGCC	CTGCTACTCTAGGAA	U2GTAG5SS	69.5242	LOWSCORE_3SS	64.021
AT1G01140.2	Chr1	65456-65563	-	GT,AG	ACCGTAAGTGCCTCT	TCTGAAATGCAGAGA	U2GTAG5SS	67.8454	U2GCAG3SS	66.0009
AT1G01140.2	Chr1	65652-65733	-	GT,AG	CGTGTAAATTATCTC	TATATACTTTAGATA	U2GTAG5SS	67.643	U12GTAG3SS	70.3199
AT1G01140.2	Chr1	65864-66107	-	GT,AG	GAGGTATTATGTACT	ATTTGCTGGCAGGTT	U2GTAG5SS	68.8654	U2GCAG3SS	70.0059
AT1G01140.2	Chr1	66160-66262	-	GT,AG	CGGGTAATGCCATTA	TTTTGAATGCAGGAA	U2GTAG5SS	67.4376	U2GCAG3SS	71.2903
AT1G01140.2	Chr1	66342-66450	-	GT,AG	AAGGTCTTTCTTTTG	TCCTTGTTGCAGCCT	U2GTAG5SS	70.7221	U2GCAG3SS	69.5952
AT1G01140.2	Chr1	66557-66678	-	GT,AG	ATCGTAAGTAACCTA	TCATATACATAGGCG	U2GTAG5SS	67.5086	LOWSCORE_3SS	63.3142
AT1G01140.2	Chr1	66749-66835	-	GT,AG	GAGGTACGAAACTAA	TCTCTGTGGTAGGTT	U2GTAG5SS	70.2398	U2GTAG3SS	67.9278
AT1G01140.2	Chr1	66897-67324	-	GT,AG	CAGGTTCGTTAATTG	GTTGTTGTGCAGCTT	U2GTAG5SS	71.1729	U2GCAG3SS	70.8598
AT1G01140.3	Chr1	64475-64570	-	GT,AG	TCGGTTTGATCTTCA	TCTCTTTTGCAGTTC	U2GTAG5SS	66.6959	U2GCAG3SS	71.9535
AT1G01140.3	Chr1	64656-64751	-	GT,AG	GAGGTAAGAAAGAAA	TCGGTTTAATAGGTG	U2GTAG5SS	70.7916	U2GTAG3SS	66.6134
AT1G01140.3	Chr1	64807-64901	-	GT,AG	AAGGTCTGTTCTTCT	TAAACTTCGCAGATA	U2GTAG5SS	72.4883	U12GTAG3SS	66.665
AT1G01140.3	Chr1	65017-65110	-	GT,AG	GCGGTAAGAACTTTT	TGTTGTTTGCAGCAA	U2GTAG5SS	70.7931	U2GCAG3SS	70.6912
AT1G01140.3	Chr1	65217-65331	-	GT,AG	AAGGTAAACACCGCC	CTGCTACTCTAGGAA	U2GTAG5SS	69.5242	LOWSCORE_3SS	64.021
AT1G01140.3	Chr1	65456-65563	-	GT,AG	ACCGTAAGTGCCTCT	TCTGAAATGCAGAGA	U2GTAG5SS	67.8454	U2GCAG3SS	66.0009
AT1G01140.3	Chr1	65652-65739	-	GT,AG	CGTGTACGTGTAAAT	TATATACTTTAGATA	U2GTAG5SS	65.8553	U12GTAG3SS	70.3199
AT1G01140.3	Chr1	65864-66107	-	GT,AG	GAGGTATTATGTACT	ATTTGCTGGCAGGTT	U2GTAG5SS	68.8654	U2GCAG3SS	70.0059
AT1G01140.3	Chr1	66160-66262	-	GT,AG	CGGGTAATGCCATTA	TTTTGAATGCAGGAA	U2GTAG5SS	67.4376	U2GCAG3SS	71.2903
AT1G01140.3	Chr1	66342-66450	-	GT,AG	AAGGTCTTTCTTTTG	TCCTTGTTGCAGCCT	U2GTAG5SS	70.7221	U2GCAG3SS	69.5952
AT1G01140.3	Chr1	66557-66678	-	GT,AG	ATCGTAAGTAACCTA	TCATATACATAGGCG	U2GTAG5SS	67.5086	LOWSCORE_3SS	63.3142
AT1G01140.3	Chr1	66749-66835	-	GT,AG	GAGGTACGAAACTAA	TCTCTGTGGTAGGTT	U2GTAG5SS	70.2398	U2GTAG3SS	67.9278
AT1G01140.3	Chr1	66897-67324	-	GT,AG	CAGGTTCGTTAATTG	GTTGTTGTGCAGCTT	U2GTAG5SS	71.1729	U2GCAG3SS	70.8598
AT1G01140_ID2	Chr1	64475-64582	-	GT,AG	AAGGTATGTGATTCG	TCTCTTTTGCAGTTC	U2GTAG5SS	74.4362	U2GCAG3SS	71.9535
AT1G01140_ID2	Chr1	64656-64751	-	GT,AG	GAGGTAAGAAAGAAA	TCGGTTTAATAGGTG	U2GTAG5SS	70.7916	U2GTAG3SS	66.6134
AT1G01140_ID2	Chr1	64807-64901	-	GT,AG	AAGGTCTGTTCTTCT	TAAACTTCGCAGATA	U2GTAG5SS	72.4883	U12GTAG3SS	66.665
AT1G01140_ID2	Chr1	65017-65110	-	GT,AG	GCGGTAAGAACTTTT	TGTTGTTTGCAGCAA	U2GTAG5SS	70.7931	U2GCAG3SS	70.6912
AT1G01140_ID2	Chr1	65217-65331	-	GT,AG	AAGGTAAACACCGCC	CTGCTACTCTAGGAA	U2GTAG5SS	69.5242	LOWSCORE_3SS	64.021
AT1G01140_ID2	Chr1	65440-65563	-	GT,AG	ACCGTAAGTGCCTCT	TAAGTATTGCAGAGT	U2GTAG5SS	67.8454	U2GCAG3SS	68.7045
AT1G01140_ID2	Chr1	65652-65739	-	GT,AG	CGTGTACGTGTAAAT	TATATACTTTAGATA	U2GTAG5SS	65.8553	U12GTAG3SS	70.3199
AT1G01140_ID2	Chr1	65864-66107	-	GT,AG	GAGGTATTATGTACT	ATTTGCTGGCAGGTT	U2GTAG5SS	68.8654	U2GCAG3SS	70.0059
AT1G01140_ID2	Chr1	66160-66262	-	GT,AG	CGGGTAATGCCATTA	TTTTGAATGCAGGAA	U2GTAG5SS	67.4376	U2GCAG3SS	71.2903
AT1G01140_ID2	Chr1	66342-66450	-	GT,AG	AAGGTCTTTCTTTTG	TCCTTGTTGCAGCCT	U2GTAG5SS	70.7221	U2GCAG3SS	69.5952
AT1G01140_ID2	Chr1	66557-66678	-	GT,AG	ATCGTAAGTAACCTA	TCATATACATAGGCG	U2GTAG5SS	67.5086	LOWSCORE_3SS	63.3142
AT1G01140_ID2	Chr1	66749-66835	-	GT,AG	GAGGTACGAAACTAA	TCTCTGTGGTAGGTT	U2GTAG5SS	70.2398	U2GTAG3SS	67.9278
AT1G01140_ID2	Chr1	66897-67324	-	GT,AG	CAGGTTCGTTAATTG	GTTGTTGTGCAGCTT	U2GTAG5SS	71.1729	U2GCAG3SS	70.8598
AT1G01140_ID5	Chr1	64475-64582	-	GT,AG	AAGGTATGTGATTCG	TCTCTTTTGCAGTTC	U2GTAG5SS	74.4362	U2GCAG3SS	71.9535
AT1G01140_ID5	Chr1	64656-64751	-	GT,AG	GAGGTAAGAAAGAAA	TCGGTTTAATAGGTG	U2GTAG5SS	70.7916	U2GTAG3SS	66.6134
AT1G01140_ID5	Chr1	64807-64901	-	GT,AG	AAGGTCTGTTCTTCT	TAAACTTCGCAGATA	U2GTAG5SS	72.4883	U12GTAG3SS	66.665
AT1G01140_ID5	Chr1	65017-65110	-	GT,AG	GCGGTAAGAACTTTT	TGTTGTTTGCAGCAA	U2GTAG5SS	70.7931	U2GCAG3SS	70.6912
AT1G01140_ID5	Chr1	65217-65331	-	GT,AG	AAGGTAAACACCGCC	CTGCTACTCTAGGAA	U2GTAG5SS	69.5242	LOWSCORE_3SS	64.021
AT1G01140_ID5	Chr1	65456-65563	-	GT,AG	ACCGTAAGTGCCTCT	TCTGAAATGCAGAGA	U2GTAG5SS	67.8454	U2GCAG3SS	66.0009
AT1G01140_ID5	Chr1	65652-65739	-	GT,AG	CGTGTACGTGTAAAT	TATATACTTTAGATA	U2GTAG5SS	65.8553	U12GTAG3SS	70.3199
AT1G01140_ID5	Chr1	65864-66107	-	GT,AG	GAGGTATTATGTACT	ATTTGCTGGCAGGTT	U2GTAG5SS	68.8654	U2GCAG3SS	70.0059
AT1G01140_ID5	Chr1	66160-66262	-	GT,AG	CGGGTAATGCCATTA	TTTTGAATGCAGGAA	U2GTAG5SS	67.4376	U2GCAG3SS	71.2903
AT1G01140_ID5	Chr1	66342-66450	-	GT,AG	AAGGTCTTTCTTTTG	TCCTTGTTGCAGCCT	U2GTAG5SS	70.7221	U2GCAG3SS	69.5952
AT1G01140_ID5	Chr1	66557-66678	-	GT,AG	ATCGTAAGTAACCTA	TCATATACATAGGCG	U2GTAG5SS	67.5086	LOWSCORE_3SS	63.3142
AT1G01140_ID5	Chr1	66749-66835	-	GT,AG	GAGGTACGAAACTAA	TCTCTGTGGTAGGTT	U2GTAG5SS	70.2398	U2GTAG3SS	67.9278
AT1G01140_ID5	Chr1	66897-67017	-	GT,AG	TTGGTTCGATTTGAA	GTTGTTGTGCAGCTT	U2GTAG5SS	66.2708	U2GCAG3SS	70.8598
AT1G01140_ID7	Chr1	64475-64582	-	GT,AG	AAGGTATGTGATTCG	TCTCTTTTGCAGTTC	U2GTAG5SS	74.4362	U2GCAG3SS	71.9535
AT1G01140_ID7	Chr1	64656-64751	-	GT,AG	GAGGTAAGAAAGAAA	TCGGTTTAATAGGTG	U2GTAG5SS	70.7916	U2GTAG3SS	66.6134
AT1G01140_ID7	Chr1	64807-64901	-	GT,AG	AAGGTCTGTTCTTCT	TAAACTTCGCAGATA	U2GTAG5SS	72.4883	U12GTAG3SS	66.665
AT1G01140_ID7	Chr1	65017-65110	-	GT,AG	GCGGTAAGAACTTTT	TGTTGTTTGCAGCAA	U2GTAG5SS	70.7931	U2GCAG3SS	70.6912
AT1G01140_ID7	Chr1	65217-65331	-	GT,AG	AAGGTAAACACCGCC	CTGCTACTCTAGGAA	U2GTAG5SS	69.5242	LOWSCORE_3SS	64.021
AT1G01140_ID7	Chr1	65456-65563	-	GT,AG	ACCGTAAGTGCCTCT	TCTGAAATGCAGAGA	U2GTAG5SS	67.8454	U2GCAG3SS	66.0009
AT1G01140_ID7	Chr1	65652-65739	-	GT,AG	CGTGTACGTGTAAAT	TATATACTTTAGATA	U2GTAG5SS	65.8553	U12GTAG3SS	70.3199
AT1G01140_ID7	Chr1	65864-66107	-	GT,AG	GAGGTATTATGTACT	ATTTGCTGGCAGGTT	U2GTAG5SS	68.8654	U2GCAG3SS	70.0059
AT1G01140_ID7	Chr1	66160-66262	-	GT,AG	CGGGTAATGCCATTA	TTTTGAATGCAGGAA	U2GTAG5SS	67.4376	U2GCAG3SS	71.2903
AT1G01140_ID7	Chr1	66342-66450	-	GT,AG	AAGGTCTTTCTTTTG	TCCTTGTTGCAGCCT	U2GTAG5SS	70.7221	U2GCAG3SS	69.5952
AT1G01140_ID7	Chr1	66557-66678	-	GT,AG	ATCGTAAGTAACCTA	TCATATACATAGGCG	U2GTAG5SS	67.5086	LOWSCORE_3SS	63.3142
AT1G01140_ID7	Chr1	66749-66835	-	GT,AG	GAGGTACGAAACTAA	TCTCTGTGGTAGGTT	U2GTAG5SS	70.2398	U2GTAG3SS	67.9278
AT1G01140_ID7	Chr1	66897-67333	-	GT,AG	ATGGTCGAACAGGTT	GTTGTTGTGCAGCTT	LOWSCORE_5SS	60.5707	U2GCAG3SS	70.8598
AT1G01140_P1	Chr1	64475-64582	-	GT,AG	AAGGTATGTGATTCG	TCTCTTTTGCAGTTC	U2GTAG5SS	74.4362	U2GCAG3SS	71.9535
AT1G01140_P1	Chr1	64656-64751	-	GT,AG	GAGGTAAGAAAGAAA	TCGGTTTAATAGGTG	U2GTAG5SS	70.7916	U2GTAG3SS	66.6134
AT1G01140_P1	Chr1	64807-64901	-	GT,AG	AAGGTCTGTTCTTCT	TAAACTTCGCAGATA	U2GTAG5SS	72.4883	U12GTAG3SS	66.665
AT1G01140_P1	Chr1	65017-65110	-	GT,AG	GCGGTAAGAACTTTT	TGTTGTTTGCAGCAA	U2GTAG5SS	70.7931	U2GCAG3SS	70.6912
AT1G01140_P1	Chr1	65217-65331	-	GT,AG	AAGGTAAACACCGCC	CTGCTACTCTAGGAA	U2GTAG5SS	69.5242	LOWSCORE_3SS	64.021
AT1G01140_P1	Chr1	65456-65563	-	GT,AG	ACCGTAAGTGCCTCT	TCTGAAATGCAGAGA	U2GTAG5SS	67.8454	U2GCAG3SS	66.0009
AT1G01140_P1	Chr1	65652-65739	-	GT,AG	CGTGTACGTGTAAAT	TATATACTTTAGATA	U2GTAG5SS	65.8553	U12GTAG3SS	70.3199
AT1G01140_P1	Chr1	65864-66107	-	GT,AG	GAGGTATTATGTACT	ATTTGCTGGCAGGTT	U2GTAG5SS	68.8654	U2GCAG3SS	70.0059
AT1G01140_P1	Chr1	66160-66262	-	GT,AG	CGGGTAATGCCATTA	TTTTGAATGCAGGAA	U2GTAG5SS	67.4376	U2GCAG3SS	71.2903
AT1G01140_P1	Chr1	66342-66450	-	GT,AG	AAGGTCTTTCTTTTG	TCCTTGTTGCAGCCT	U2GTAG5SS	70.7221	U2GCAG3SS	69.5952
AT1G01140_P1	Chr1	66557-66678	-	GT,AG	ATCGTAAGTAACCTA	TCATATACATAGGCG	U2GTAG5SS	67.5086	LOWSCORE_3SS	63.3142
AT1G01140_P1	Chr1	66749-66835	-	GT,AG	GAGGTACGAAACTAA	TCTCTGTGGTAGGTT	U2GTAG5SS	70.2398	U2GTAG3SS	67.9278
AT1G01140_P1	Chr1	66897-67324	-	GT,AG	CAGGTTCGTTAATTG	GTTGTTGTGCAGCTT	U2GTAG5SS	71.1729	U2GCAG3SS	70.8598
AT1G01150_P1	Chr1	70285-70840	-	GT,AG	ATGGTGCGTATGTGA	AAACTTTTATAGAAT	U2GTAG5SS	68.773	U12GTAG3SS	67.6253
AT1G01150_P1	Chr1	70968-71041	-	GT,AG	AGGGTAAAACCACCA	TATTTTGGATAGGAG	U2GTAG5SS	66.319	U2GTAG3SS	66.7024
AT1G01150_P1	Chr1	71721-71942	-	GT,AG	TATGTAAGCACCCCT	TCTCTATCTTAGATA	U2GTAG5SS	66.982	U12GTAG3SS	68.6989
AT1G01150_P2	Chr1	70233-70896	-	GT,AG	AAGGTATATTCCACA	TCGTCGTCGCAGAGA	U2GTAG5SS	70.7176	LOWSCORE_3SS	64.8228
AT1G01150_P2	Chr1	70968-71041	-	GT,AG	AGGGTAAAACCACCA	TATTTTGGATAGGAG	U2GTAG5SS	66.319	U2GTAG3SS	66.7024
AT1G01150_P2	Chr1	71721-71942	-	GT,AG	TATGTAAGCACCCCT	TCTCTATCTTAGATA	U2GTAG5SS	66.982	U12GTAG3SS	68.6989
AT1G01160.1	Chr1	72669-73087	+	GT,AG	AAGGTTCCTTCTTTC	GCTTAAACGCAGTAC	U2GTAG5SS	70.2734	LOWSCORE_3SS	62.1901
AT1G01160.1	Chr1	73163-73287	+	GT,AG	CCAGTAAGTCTCACC	TTATATTTTCAGGTA	U2GTAG5SS	68.1375	U2GCAG3SS	73.7106
AT1G01160.1	Chr1	73395-73488	+	GT,AG	CAGGTTGTTTGTGAT	GATTTCTGTTAGATG	U2GTAG5SS	68.0202	U12GTAG3SS	66.1681
AT1G01160.1	Chr1	73740-73822	+	GT,AG	ACGGTAACTCTCTTT	CTTTGCTAACAGTGG	U2GTAG5SS	71.1873	LOWSCORE_3SS	64.9748
AT1G01160.2	Chr1	72669-72915	+	GT,AG	AAGGTTCCTTCTTTC	GGAAATTAGTAGATG	U2GTAG5SS	70.2734	U12GTAG3SS	66.1545
AT1G01160.2	Chr1	73016-73087	+	GT,AG	GATGTCTTCCATGGT	GCTTAAACGCAGTAC	LOWSCORE_5SS	60.9804	LOWSCORE_3SS	62.1901
AT1G01160.2	Chr1	73163-73287	+	GT,AG	CCAGTAAGTCTCACC	TTATATTTTCAGGTA	U2GTAG5SS	68.1375	U2GCAG3SS	73.7106
AT1G01160.2	Chr1	73395-73488	+	GT,AG	CAGGTTGTTTGTGAT	GATTTCTGTTAGATG	U2GTAG5SS	68.0202	U12GTAG3SS	66.1681
AT1G01160.2	Chr1	73740-73822	+	GT,AG	ACGGTAACTCTCTTT	CTTTGCTAACAGTGG	U2GTAG5SS	71.1873	LOWSCORE_3SS	64.9748
AT1G01160_s1	Chr1	73163-73287	+	GT,AG	CCAGTAAGTCTCACC	TTATATTTTCAGGTA	U2GTAG5SS	68.1375	U2GCAG3SS	73.7106
AT1G01160_s1	Chr1	73395-73488	+	GT,AG	CAGGTTGTTTGTGAT	GATTTCTGTTAGATG	U2GTAG5SS	68.0202	U12GTAG3SS	66.1681
AT1G01160_s1	Chr1	73740-73822	+	GT,AG	ACGGTAACTCTCTTT	CTTTGCTAACAGTGG	U2GTAG5SS	71.1873	LOWSCORE_3SS	64.9748
AT1G01170.1	Chr1	74250-74338	-	GC,AG	GAGGCAAGTTCTGCT	TGAAAATTTCAGGGA	U2GCAG5SS	80.1911	U2GCAG3SS	67.4154
AT1G01170.1	Chr1	74455-74661	-	GT,AG	AAGGTAAACGTATCA	GTTCACTTTCAGCTT	U2GTAG5SS	72.2457	U2GCAG3SS	68.1398
AT1G01170.2	Chr1	74250-74338	-	GC,AG	GAGGCAAGTTCTGCT	TGAAAATTTCAGGGA	U2GCAG5SS	80.1911	U2GCAG3SS	67.4154
AT1G01170.2	Chr1	74449-74661	-	GT,AG	AAGGTAAACGTATCA	TTTCAGCTTTAGAAG	U2GTAG5SS	72.2457	LOWSCORE_3SS	64.5984
AT1G01190_P2	Chr1	83671-83884	-	GT,AG	TGGGTAAGTTTTGTC	TGGTCCGTTTAGGAA	U2GTAG5SS	73.1475	LOWSCORE_3SS	64.4097
AT1G01200_JC1	Chr1	87156-87880	-	GT,AG	GAGGTTATATCATCT	GGTCAGATACAGAGC	U2GTAG5SS	68.3328	LOWSCORE_3SS	62.5312
AT1G01200_P1	Chr1	87162-87880	-	GT,AG	GAGGTTATATCATCT	TTCGGCGGTCAGATA	U2GTAG5SS	68.3328	LOWSCORE_3SS	63.7806
AT1G01210_P3	Chr1	89081-89173	+	GT,AG	CAGGTTCTTTTTTCA	GAATTTTGACAGGTG	U2GTAG5SS	71.8201	U2GCAG3SS	68.5246
AT1G01210_P3	Chr1	89263-89405	+	GT,AG	AAGGTATTTTCAGTC	TGGTTTTAACAGCCC	U2GTAG5SS	70.6149	U2GTAG3SS	66.8473
AT1G01210_P3	Chr1	89579-90162	+	GT,AG	AAAGTTTCTACTTTT	TTTCTGTTTCAGGTA	U2GTAG5SS	66.5212	U2GCAG3SS	73.7877
AT1G01220_P1	Chr1	91633-91743	+	GT,AG	TTGGTATTTGACTTT	TCGTCTTTGTAGCAA	U2GTAG5SS	67.0332	U2GTAG3SS	66.8235
AT1G01220_P1	Chr1	92070-92270	+	GT,AG	GAGGTAAACATTGTG	AATAATCAACAGATG	U2GTAG5SS	71.4558	U12GTAG3SS	68.1322
AT1G01220_P1	Chr1	92501-92569	+	GT,AG	AAGGTGATATCCTTT	TTATTTGTGAAGGTG	U2GTAG5SS	69.1989	U2GTAG3SS	70.9435
AT1G01220_P1	Chr1	92933-93045	+	GT,AG	GAGGTAAGTTTCTCA	TTGACTTTGCAGATG	U2GTAG5SS	76.5234	U2GCAG3SS	70.5763
AT1G01220_P1	Chr1	93171-93271	+	GT,AG	CCTGTATGTTTGTAC	ATCTTGTGTCAGATG	U12GTAG5SS	70.8024	U2GTAG3SS	66.8205
AT1G01220_P1	Chr1	94281-94357	+	GT,AG	GAGGTAAAAATCTAG	TTTGTTCTTCAGAAC	U2GTAG5SS	71.8745	U2GCAG3SS	70.0284
AT1G01220_P1	Chr1	95075-95160	+	GT,AG	CAAGTAAGTAGCAAC	TTATATAAACAGGTC	U2GTAG5SS	69.9622	U2GCAG3SS	68.7815
AT1G01220_P2	Chr1	91633-91743	+	GT,AG	TTGGTATTTGACTTT	TCGTCTTTGTAGCAA	U2GTAG5SS	67.0332	U2GTAG3SS	66.8235
AT1G01220_P2	Chr1	92933-93045	+	GT,AG	GAGGTAAGTTTCTCA	TTGACTTTGCAGATG	U2GTAG5SS	76.5234	U2GCAG3SS	70.5763
AT1G01220_P2	Chr1	93171-93271	+	GT,AG	CCTGTATGTTTGTAC	ATCTTGTGTCAGATG	U12GTAG5SS	70.8024	U2GTAG3SS	66.8205
AT1G01220_P2	Chr1	94281-94357	+	GT,AG	GAGGTAAAAATCTAG	TTTGTTCTTCAGAAC	U2GTAG5SS	71.8745	U2GCAG3SS	70.0284
AT1G01220_P2	Chr1	95075-95160	+	GT,AG	CAAGTAAGTAGCAAC	TTATATAAACAGGTC	U2GTAG5SS	69.9622	U2GCAG3SS	68.7815
AT1G01220_P3	Chr1	91633-91743	+	GT,AG	TTGGTATTTGACTTT	TCGTCTTTGTAGCAA	U2GTAG5SS	67.0332	U2GTAG3SS	66.8235
AT1G01220_P3	Chr1	92501-92569	+	GT,AG	AAGGTGATATCCTTT	TTATTTGTGAAGGTG	U2GTAG5SS	69.1989	U2GTAG3SS	70.9435
AT1G01220_P3	Chr1	92933-93045	+	GT,AG	GAGGTAAGTTTCTCA	TTGACTTTGCAGATG	U2GTAG5SS	76.5234	U2GCAG3SS	70.5763
AT1G01220_P3	Chr1	93171-93271	+	GT,AG	CCTGTATGTTTGTAC	ATCTTGTGTCAGATG	U12GTAG5SS	70.8024	U2GTAG3SS	66.8205
AT1G01220_P3	Chr1	94281-94357	+	GT,AG	GAGGTAAAAATCTAG	TTTGTTCTTCAGAAC	U2GTAG5SS	71.8745	U2GCAG3SS	70.0284
AT1G01220_P3	Chr1	95075-95160	+	GT,AG	CAAGTAAGTAGCAAC	TTATATAAACAGGTC	U2GTAG5SS	69.9622	U2GCAG3SS	68.7815
AT1G01220_P4	Chr1	91633-91743	+	GT,AG	TTGGTATTTGACTTT	TCGTCTTTGTAGCAA	U2GTAG5SS	67.0332	U2GTAG3SS	66.8235
AT1G01220_P4	Chr1	92089-92270	+	GT,AG	CAGGTTAGACTATTC	AATAATCAACAGATG	U2GTAG5SS	71.343	U12GTAG3SS	68.1322
AT1G01220_P4	Chr1	92501-92569	+	GT,AG	AAGGTGATATCCTTT	TTATTTGTGAAGGTG	U2GTAG5SS	69.1989	U2GTAG3SS	70.9435
AT1G01220_P4	Chr1	92933-93045	+	GT,AG	GAGGTAAGTTTCTCA	TTGACTTTGCAGATG	U2GTAG5SS	76.5234	U2GCAG3SS	70.5763
AT1G01220_P4	Chr1	93171-93271	+	GT,AG	CCTGTATGTTTGTAC	ATCTTGTGTCAGATG	U12GTAG5SS	70.8024	U2GTAG3SS	66.8205
AT1G01220_P4	Chr1	94281-94357	+	GT,AG	GAGGTAAAAATCTAG	TTTGTTCTTCAGAAC	U2GTAG5SS	71.8745	U2GCAG3SS	70.0284
AT1G01220_P4	Chr1	95075-95160	+	GT,AG	CAAGTAAGTAGCAAC	TTATATAAACAGGTC	U2GTAG5SS	69.9622	U2GCAG3SS	68.7815
AT1G01220_P5	Chr1	91633-91743	+	GT,AG	TTGGTATTTGACTTT	TCGTCTTTGTAGCAA	U2GTAG5SS	67.0332	U2GTAG3SS	66.8235
AT1G01220_P5	Chr1	92089-92270	+	GT,AG	CAGGTTAGACTATTC	AATAATCAACAGATG	U2GTAG5SS	71.343	U12GTAG3SS	68.1322
AT1G01220_P5	Chr1	92933-93045	+	GT,AG	GAGGTAAGTTTCTCA	TTGACTTTGCAGATG	U2GTAG5SS	76.5234	U2GCAG3SS	70.5763
AT1G01220_P5	Chr1	93171-93271	+	GT,AG	CCTGTATGTTTGTAC	ATCTTGTGTCAGATG	U12GTAG5SS	70.8024	U2GTAG3SS	66.8205
AT1G01220_P5	Chr1	94281-94357	+	GT,AG	GAGGTAAAAATCTAG	TTTGTTCTTCAGAAC	U2GTAG5SS	71.8745	U2GCAG3SS	70.0284
AT1G01220_P5	Chr1	95075-95160	+	GT,AG	CAAGTAAGTAGCAAC	TTATATAAACAGGTC	U2GTAG5SS	69.9622	U2GCAG3SS	68.7815
AT1G01220_P6	Chr1	91633-91743	+	GT,AG	TTGGTATTTGACTTT	TCGTCTTTGTAGCAA	U2GTAG5SS	67.0332	U2GTAG3SS	66.8235
AT1G01220_P6	Chr1	92070-92270	+	GT,AG	GAGGTAAACATTGTG	AATAATCAACAGATG	U2GTAG5SS	71.4558	U12GTAG3SS	68.1322
AT1G01220_P6	Chr1	92933-93045	+	GT,AG	GAGGTAAGTTTCTCA	TTGACTTTGCAGATG	U2GTAG5SS	76.5234	U2GCAG3SS	70.5763
AT1G01220_P6	Chr1	93171-93271	+	GT,AG	CCTGTATGTTTGTAC	ATCTTGTGTCAGATG	U12GTAG5SS	70.8024	U2GTAG3SS	66.8205
AT1G01220_P6	Chr1	94281-94357	+	GT,AG	GAGGTAAAAATCTAG	TTTGTTCTTCAGAAC	U2GTAG5SS	71.8745	U2GCAG3SS	70.0284
AT1G01220_P6	Chr1	95075-95160	+	GT,AG	CAAGTAAGTAGCAAC	TTATATAAACAGGTC	U2GTAG5SS	69.9622	U2GCAG3SS	68.7815
AT1G01220_P7	Chr1	92070-92270	+	GT,AG	GAGGTAAACATTGTG	AATAATCAACAGATG	U2GTAG5SS	71.4558	U12GTAG3SS	68.1322
AT1G01220_P7	Chr1	92501-92569	+	GT,AG	AAGGTGATATCCTTT	TTATTTGTGAAGGTG	U2GTAG5SS	69.1989	U2GTAG3SS	70.9435
AT1G01220_P7	Chr1	92933-93045	+	GT,AG	GAGGTAAGTTTCTCA	TTGACTTTGCAGATG	U2GTAG5SS	76.5234	U2GCAG3SS	70.5763
AT1G01220_P7	Chr1	93171-93271	+	GT,AG	CCTGTATGTTTGTAC	ATCTTGTGTCAGATG	U12GTAG5SS	70.8024	U2GTAG3SS	66.8205
AT1G01220_P7	Chr1	94281-94357	+	GT,AG	GAGGTAAAAATCTAG	TTTGTTCTTCAGAAC	U2GTAG5SS	71.8745	U2GCAG3SS	70.0284
AT1G01220_P7	Chr1	95075-95160	+	GT,AG	CAAGTAAGTAGCAAC	TTATATAAACAGGTC	U2GTAG5SS	69.9622	U2GCAG3SS	68.7815
AT1G01220_P8	Chr1	92501-92569	+	GT,AG	AAGGTGATATCCTTT	TTATTTGTGAAGGTG	U2GTAG5SS	69.1989	U2GTAG3SS	70.9435
AT1G01220_P8	Chr1	92933-93045	+	GT,AG	GAGGTAAGTTTCTCA	TTGACTTTGCAGATG	U2GTAG5SS	76.5234	U2GCAG3SS	70.5763
AT1G01220_P8	Chr1	93171-93271	+	GT,AG	CCTGTATGTTTGTAC	ATCTTGTGTCAGATG	U12GTAG5SS	70.8024	U2GTAG3SS	66.8205
AT1G01220_P8	Chr1	94281-94357	+	GT,AG	GAGGTAAAAATCTAG	TTTGTTCTTCAGAAC	U2GTAG5SS	71.8745	U2GCAG3SS	70.0284
AT1G01220_P8	Chr1	95075-95160	+	GT,AG	CAAGTAAGTAGCAAC	TTATATAAACAGGTC	U2GTAG5SS	69.9622	U2GCAG3SS	68.7815
AT1G01225_P1	Chr1	96157-96554	+	GT,AG	ACGGTAACTTTAGAT	GGATTTTTGCAGGAA	U2GTAG5SS	70.9904	U2GCAG3SS	71.2929
AT1G01230_P1	Chr1	97805-98457	+	GT,AG	GTTGTAAGTCTTCGA	ATTTGTTGTCAGGTA	U2GTAG5SS	68.8128	U2GTAG3SS	70.6728
AT1G01230_P1	Chr1	98605-98908	+	GT,AG	TCTGTAAGTCCCAGC	CATTTAAAACAGGTA	U2GTAG5SS	65.5697	U2GCAG3SS	67.3545
AT1G01240_P1	Chr1	100031-100657	+	GT,AG	ATGGTATCTTTAGTT	TTAATTTTTTAGGAT	U12GTAG5SS	70.558	U2GCAG3SS	70.6029
AT1G01240_P2	Chr1	100220-100657	+	GT,AG	TTGGTAAATTTACTC	TTAATTTTTTAGGAT	U2GTAG5SS	70.3019	U2GCAG3SS	70.6029
AT1G01240_P4	Chr1	100031-100111	+	GT,AG	ATGGTATCTTTAGTT	GGTTTTGTTTAGATA	U12GTAG5SS	70.558	U12GTAG3SS	69.3537
AT1G01240_P4	Chr1	100220-100657	+	GT,AG	TTGGTAAATTTACTC	TTAATTTTTTAGGAT	U2GTAG5SS	70.3019	U2GCAG3SS	70.6029
AT1G01240_P5	Chr1	100031-100111	+	GT,AG	ATGGTATCTTTAGTT	GGTTTTGTTTAGATA	U12GTAG5SS	70.558	U12GTAG3SS	69.3537
AT1G01260_ID2	Chr1	109330-109413	+	GT,AG	CTGGTAAAAATATAT	TAAAGAAAATAGGGG	U2GTAG5SS	70.1565	LOWSCORE_3SS	61.0083
AT1G01260_P3	Chr1	109330-109406	+	GT,AG	CTGGTAAAAATATAT	TTGTTGTTAAAGAAA	U2GTAG5SS	70.1565	U2GTAG3SS	67.5559
AT1G01280.1	Chr1	113195-113279	+	GT,AG	CAGGTATTATAAATT	AAATTTGAATAGGAC	U2GTAG5SS	68.9186	LOWSCORE_3SS	63.3149
AT1G01290_P1	Chr1	114433-114619	+	GT,AG	CAGGTTTTTCTCACT	TTGGTGTTTCAGGAG	U2GTAG5SS	67.8368	U2GCAG3SS	70.3704
AT1G01290_P2	Chr1	114433-114619	+	GT,AG	CAGGTTTTTCTCACT	TTGGTGTTTCAGGAG	U2GTAG5SS	67.8368	U2GCAG3SS	70.3704
AT1G01290_P2	Chr1	115339-115961	+	GT,AG	AAGGTTAGCTTTCTT	AACTACGTGTAGCAC	U2GTAG5SS	72.6106	LOWSCORE_3SS	61.601
AT1G01290_c1	Chr1	114433-114619	+	GT,AG	CAGGTTTTTCTCACT	TTGGTGTTTCAGGAG	U2GTAG5SS	67.8368	U2GCAG3SS	70.3704
AT1G01290_c1	Chr1	114746-114851	+	GT,AG	TGAGTATCATAAATC	TTGGTATCGCAGGGG	U12GTAG5SS	69.4391	U2GCAG3SS	68.4003
AT1G01290_c1	Chr1	115339-115482	+	GT,AG	AAGGTTAGCTTTCTT	CTGCTGTTTTAGTTT	U2GTAG5SS	72.6106	U2GTAG3SS	66.0115
AT1G01290_c2	Chr1	114433-114851	+	GT,AG	CAGGTTTTTCTCACT	TTGGTATCGCAGGGG	U2GTAG5SS	67.8368	U2GCAG3SS	68.4003
AT1G01290_c2	Chr1	115339-115961	+	GT,AG	AAGGTTAGCTTTCTT	AACTACGTGTAGCAC	U2GTAG5SS	72.6106	LOWSCORE_3SS	61.601
AT1G01300_s1	Chr1	117878-117949	+	GT,AG	AAGGTAAATTATCGT	TTTAGTCGACAGATC	U2GTAG5SS	74.3024	U2GCAG3SS	66.6305
AT1G01320.1	Chr1	121406-121493	-	GT,AG	AAGGTTAGCTTCTCT	TCTAATTGGCAGGTA	U2GTAG5SS	72.7222	U2GCAG3SS	70.1182
AT1G01320.1	Chr1	123501-123579	-	GT,AG	AAGGTATGATTTTTA	TATGTTGTGTAGCTA	U2GTAG5SS	75.2275	U2GTAG3SS	68.0302
AT1G01320.1	Chr1	123669-123785	-	GT,AG	AAGGTCAAACAACTT	AATGTTTTGCAGTGT	U2GTAG5SS	66.4411	U2GCAG3SS	69.8449
AT1G01320.1	Chr1	123897-123992	-	GT,AG	CAGGTATATATTATC	TATATGGTTCAGGAT	U2GTAG5SS	72.8191	U2GCAG3SS	69.8063
AT1G01320.1	Chr1	124123-124211	-	GT,AG	CAGGTTCTTTTCCCG	GTCAAATTTCAGACT	U2GTAG5SS	68.7774	U2GCAG3SS	65.6573
AT1G01320.1	Chr1	124394-124499	-	GT,AG	CAAGTAAGTTTAGCA	TGTTTTTGTTAGGTA	U2GTAG5SS	72.3478	U2GTAG3SS	70.463
AT1G01320.1	Chr1	124632-124714	-	GT,AG	CAGGTCTGTATATAT	TTGTTAAAACAGGCT	U2GTAG5SS	71.8184	U2GCAG3SS	68.4171
AT1G01320.1	Chr1	124818-124921	-	GT,AG	AAGGTCCATGTCTAC	TTCCTCCATTAGGCT	U2GTAG5SS	68.773	LOWSCORE_3SS	64.0936
AT1G01320.1	Chr1	125046-125134	-	GT,AG	AAGGTAACGGACAAG	ATAGTTATTCAGACT	U2GTAG5SS	68.992	U2GCAG3SS	67.3792
AT1G01320.1	Chr1	125226-125329	-	GT,AG	AAGGTAATTTATGAA	TTTATTTGTCAGGTT	U2GTAG5SS	74.1081	U2GCAG3SS	73.4925
AT1G01320.1	Chr1	125655-125742	-	GT,AG	GTTGTAAGTTGGCTT	TGGTGACAATAGGTG	U2GTAG5SS	66.7532	LOWSCORE_3SS	62.9968
AT1G01320.1	Chr1	125843-125936	-	GT,AG	CTGGTAAATGAGTCT	CACGGAATGCAGGTT	U2GTAG5SS	69.685	U2GCAG3SS	66.2867
AT1G01320.1	Chr1	125998-126076	-	GT,AG	AAGGTTTTACACTAC	TATTTGCTCCAGTCT	U2GTAG5SS	66.3045	U2GCAG3SS	68.2243
AT1G01320.1	Chr1	126589-126686	-	GT,AG	TAGGTGATAATTTCT	GTTGTTTTACAGTTT	U2GTAG5SS	70.3175	U2GCAG3SS	71.9653
AT1G01320.1	Chr1	126840-126935	-	GT,AG	CATGTCAGTGTTTTT	CAATGGGTGCAGGAC	U2GTAG5SS	70.7781	U2GCAG3SS	65.3772
AT1G01320.1	Chr1	127453-127532	-	GT,AG	AAGGTATATTTCTCT	ATTTATTTGCAGTTT	U2GTAG5SS	73.8188	U2GCAG3SS	72.6764
AT1G01320.1	Chr1	127573-127651	-	GT,AG	AATGTAAGTCATATG	TATCATGCTTAGGCT	U2GTAG5SS	71.4677	LOWSCORE_3SS	63.9614
AT1G01320.1	Chr1	127782-127868	-	GT,AG	GATGTAAGCCTATGA	TTTTTTTATCAGGTG	U2GTAG5SS	69.7162	U2GCAG3SS	74.1759
AT1G01320.1	Chr1	127935-128028	-	GT,AG	AATGTATGCTCGTAT	AGGGTTTTATAGATA	U12GTAG5SS	73.6939	U12GTAG3SS	70.0169
AT1G01320.1	Chr1	128312-128479	-	GT,AG	AAGGTAAACTTCTCT	TTTTGTTGCCAGAGG	U2GTAG5SS	73.5857	U2GTAG3SS	68.3833
AT1G01320.1	Chr1	128551-128968	-	GT,AG	GAGGTAAATAACCTG	GATTGGTTGCAGATA	U2GTAG5SS	71.0057	U2GCAG3SS	68.654
AT1G01320.1	Chr1	129060-129853	-	GT,AG	AAGGTCTGTGTGTGA	TGTCTGAAACAGGGC	U2GTAG5SS	70.8899	U2GCAG3SS	65.7128
AT1G01320.1	Chr1	129914-130039	-	GT,AG	AAGGTACCAACCAAC	GTTTATGTGCAGTTC	U2GTAG5SS	67.4005	U2GCAG3SS	69.5921
AT1G01320.1	Chr1	130149-130372	-	GT,AG	TCGGTAATTATTGAA	ATTTGTTTTCAGATA	U2GTAG5SS	70.5629	U2GCAG3SS	71.3344
AT1G01320.2	Chr1	121406-121493	-	GT,AG	AAGGTTAGCTTCTCT	TCTAATTGGCAGGTA	U2GTAG5SS	72.7222	U2GCAG3SS	70.1182
AT1G01320.2	Chr1	123495-123579	-	GT,AG	AAGGTATGATTTTTA	GTGTAGCTAAAGGAA	U2GTAG5SS	75.2275	LOWSCORE_3SS	63.8461
AT1G01320.2	Chr1	123669-123785	-	GT,AG	AAGGTCAAACAACTT	AATGTTTTGCAGTGT	U2GTAG5SS	66.4411	U2GCAG3SS	69.8449
AT1G01320.2	Chr1	123897-123992	-	GT,AG	CAGGTATATATTATC	TATATGGTTCAGGAT	U2GTAG5SS	72.8191	U2GCAG3SS	69.8063
AT1G01320.2	Chr1	124123-124211	-	GT,AG	CAGGTTCTTTTCCCG	GTCAAATTTCAGACT	U2GTAG5SS	68.7774	U2GCAG3SS	65.6573
AT1G01320.2	Chr1	124394-124499	-	GT,AG	CAAGTAAGTTTAGCA	TGTTTTTGTTAGGTA	U2GTAG5SS	72.3478	U2GTAG3SS	70.463
AT1G01320.2	Chr1	124632-124714	-	GT,AG	CAGGTCTGTATATAT	TTGTTAAAACAGGCT	U2GTAG5SS	71.8184	U2GCAG3SS	68.4171
AT1G01320.2	Chr1	124818-124921	-	GT,AG	AAGGTCCATGTCTAC	TTCCTCCATTAGGCT	U2GTAG5SS	68.773	LOWSCORE_3SS	64.0936
AT1G01320.2	Chr1	125022-125134	-	GT,AG	AAGGTAACGGACAAG	AAATCTATGCAGCAA	U2GTAG5SS	68.992	U2GCAG3SS	65.3743
AT1G01320.2	Chr1	125226-125329	-	GT,AG	AAGGTAATTTATGAA	TTTATTTGTCAGGTT	U2GTAG5SS	74.1081	U2GCAG3SS	73.4925
AT1G01320.2	Chr1	125655-125742	-	GT,AG	GTTGTAAGTTGGCTT	TGGTGACAATAGGTG	U2GTAG5SS	66.7532	LOWSCORE_3SS	62.9968
AT1G01320.2	Chr1	125843-125936	-	GT,AG	CTGGTAAATGAGTCT	CACGGAATGCAGGTT	U2GTAG5SS	69.685	U2GCAG3SS	66.2867
AT1G01320.2	Chr1	125998-126076	-	GT,AG	AAGGTTTTACACTAC	TATTTGCTCCAGTCT	U2GTAG5SS	66.3045	U2GCAG3SS	68.2243
AT1G01320.2	Chr1	126589-126686	-	GT,AG	TAGGTGATAATTTCT	GTTGTTTTACAGTTT	U2GTAG5SS	70.3175	U2GCAG3SS	71.9653
AT1G01320.2	Chr1	126840-126935	-	GT,AG	CATGTCAGTGTTTTT	CAATGGGTGCAGGAC	U2GTAG5SS	70.7781	U2GCAG3SS	65.3772
AT1G01320.2	Chr1	127453-127532	-	GT,AG	AAGGTATATTTCTCT	ATTTATTTGCAGTTT	U2GTAG5SS	73.8188	U2GCAG3SS	72.6764
AT1G01320.2	Chr1	127573-127651	-	GT,AG	AATGTAAGTCATATG	TATCATGCTTAGGCT	U2GTAG5SS	71.4677	LOWSCORE_3SS	63.9614
AT1G01320.2	Chr1	127782-127868	-	GT,AG	GATGTAAGCCTATGA	TTTTTTTATCAGGTG	U2GTAG5SS	69.7162	U2GCAG3SS	74.1759
AT1G01320.2	Chr1	127935-128028	-	GT,AG	AATGTATGCTCGTAT	AGGGTTTTATAGATA	U12GTAG5SS	73.6939	U12GTAG3SS	70.0169
AT1G01320.2	Chr1	128312-128479	-	GT,AG	AAGGTAAACTTCTCT	TTTTGTTGCCAGAGG	U2GTAG5SS	73.5857	U2GTAG3SS	68.3833
AT1G01320.2	Chr1	128551-128968	-	GT,AG	GAGGTAAATAACCTG	GATTGGTTGCAGATA	U2GTAG5SS	71.0057	U2GCAG3SS	68.654
AT1G01320.2	Chr1	129060-129853	-	GT,AG	AAGGTCTGTGTGTGA	TGTCTGAAACAGGGC	U2GTAG5SS	70.8899	U2GCAG3SS	65.7128
AT1G01320.2	Chr1	129914-130039	-	GT,AG	AAGGTACCAACCAAC	GTTTATGTGCAGTTC	U2GTAG5SS	67.4005	U2GCAG3SS	69.5921
AT1G01320.2	Chr1	130149-130372	-	GT,AG	TCGGTAATTATTGAA	ATTTGTTTTCAGATA	U2GTAG5SS	70.5629	U2GCAG3SS	71.3344
AT1G01320_ID7	Chr1	121406-121493	-	GT,AG	AAGGTTAGCTTCTCT	TCTAATTGGCAGGTA	U2GTAG5SS	72.7222	U2GCAG3SS	70.1182
AT1G01320_ID7	Chr1	123501-123579	-	GT,AG	AAGGTATGATTTTTA	TATGTTGTGTAGCTA	U2GTAG5SS	75.2275	U2GTAG3SS	68.0302
AT1G01320_ID7	Chr1	123669-123785	-	GT,AG	AAGGTCAAACAACTT	AATGTTTTGCAGTGT	U2GTAG5SS	66.4411	U2GCAG3SS	69.8449
AT1G01320_ID7	Chr1	123897-123992	-	GT,AG	CAGGTATATATTATC	TATATGGTTCAGGAT	U2GTAG5SS	72.8191	U2GCAG3SS	69.8063
AT1G01320_ID7	Chr1	124123-124211	-	GT,AG	CAGGTTCTTTTCCCG	GTCAAATTTCAGACT	U2GTAG5SS	68.7774	U2GCAG3SS	65.6573
AT1G01320_ID7	Chr1	124394-124499	-	GT,AG	CAAGTAAGTTTAGCA	TGTTTTTGTTAGGTA	U2GTAG5SS	72.3478	U2GTAG3SS	70.463
AT1G01320_ID7	Chr1	124632-124714	-	GT,AG	CAGGTCTGTATATAT	TTGTTAAAACAGGCT	U2GTAG5SS	71.8184	U2GCAG3SS	68.4171
AT1G01320_ID7	Chr1	124818-124921	-	GT,AG	AAGGTCCATGTCTAC	TTCCTCCATTAGGCT	U2GTAG5SS	68.773	LOWSCORE_3SS	64.0936
AT1G01320_ID7	Chr1	125022-125134	-	GT,AG	AAGGTAACGGACAAG	AAATCTATGCAGCAA	U2GTAG5SS	68.992	U2GCAG3SS	65.3743
AT1G01320_ID7	Chr1	125226-125329	-	GT,AG	AAGGTAATTTATGAA	TTTATTTGTCAGGTT	U2GTAG5SS	74.1081	U2GCAG3SS	73.4925
AT1G01320_ID7	Chr1	125655-125742	-	GT,AG	GTTGTAAGTTGGCTT	TGGTGACAATAGGTG	U2GTAG5SS	66.7532	LOWSCORE_3SS	62.9968
AT1G01320_ID7	Chr1	125843-125936	-	GT,AG	CTGGTAAATGAGTCT	CACGGAATGCAGGTT	U2GTAG5SS	69.685	U2GCAG3SS	66.2867
AT1G01320_ID7	Chr1	125998-126076	-	GT,AG	AAGGTTTTACACTAC	TATTTGCTCCAGTCT	U2GTAG5SS	66.3045	U2GCAG3SS	68.2243
AT1G01320_ID7	Chr1	126589-126686	-	GT,AG	TAGGTGATAATTTCT	GTTGTTTTACAGTTT	U2GTAG5SS	70.3175	U2GCAG3SS	71.9653
AT1G01320_ID7	Chr1	126840-126935	-	GT,AG	CATGTCAGTGTTTTT	CAATGGGTGCAGGAC	U2GTAG5SS	70.7781	U2GCAG3SS	65.3772
AT1G01320_ID7	Chr1	127453-127532	-	GT,AG	AAGGTATATTTCTCT	ATTTATTTGCAGTTT	U2GTAG5SS	73.8188	U2GCAG3SS	72.6764
AT1G01320_ID7	Chr1	127573-127651	-	GT,AG	AATGTAAGTCATATG	TATCATGCTTAGGCT	U2GTAG5SS	71.4677	LOWSCORE_3SS	63.9614
AT1G01320_ID7	Chr1	127782-127868	-	GT,AG	GATGTAAGCCTATGA	TTTTTTTATCAGGTG	U2GTAG5SS	69.7162	U2GCAG3SS	74.1759
AT1G01320_ID7	Chr1	127935-128028	-	GT,AG	AATGTATGCTCGTAT	AGGGTTTTATAGATA	U12GTAG5SS	73.6939	U12GTAG3SS	70.0169
AT1G01320_ID7	Chr1	128312-128479	-	GT,AG	AAGGTAAACTTCTCT	TTTTGTTGCCAGAGG	U2GTAG5SS	73.5857	U2GTAG3SS	68.3833
AT1G01320_ID7	Chr1	128551-128968	-	GT,AG	GAGGTAAATAACCTG	GATTGGTTGCAGATA	U2GTAG5SS	71.0057	U2GCAG3SS	68.654
AT1G01320_ID7	Chr1	129060-129853	-	GT,AG	AAGGTCTGTGTGTGA	TGTCTGAAACAGGGC	U2GTAG5SS	70.8899	U2GCAG3SS	65.7128
AT1G01320_ID7	Chr1	129914-130039	-	GT,AG	AAGGTACCAACCAAC	GTTTATGTGCAGTTC	U2GTAG5SS	67.4005	U2GCAG3SS	69.5921
AT1G01320_ID8	Chr1	121406-121493	-	GT,AG	AAGGTTAGCTTCTCT	TCTAATTGGCAGGTA	U2GTAG5SS	72.7222	U2GCAG3SS	70.1182
AT1G01320_ID8	Chr1	123501-123579	-	GT,AG	AAGGTATGATTTTTA	TATGTTGTGTAGCTA	U2GTAG5SS	75.2275	U2GTAG3SS	68.0302
AT1G01320_ID8	Chr1	123669-123785	-	GT,AG	AAGGTCAAACAACTT	AATGTTTTGCAGTGT	U2GTAG5SS	66.4411	U2GCAG3SS	69.8449
AT1G01320_ID8	Chr1	123897-123992	-	GT,AG	CAGGTATATATTATC	TATATGGTTCAGGAT	U2GTAG5SS	72.8191	U2GCAG3SS	69.8063
AT1G01320_ID8	Chr1	124123-124211	-	GT,AG	CAGGTTCTTTTCCCG	GTCAAATTTCAGACT	U2GTAG5SS	68.7774	U2GCAG3SS	65.6573
AT1G01320_ID8	Chr1	124394-124499	-	GT,AG	CAAGTAAGTTTAGCA	TGTTTTTGTTAGGTA	U2GTAG5SS	72.3478	U2GTAG3SS	70.463
AT1G01320_ID8	Chr1	124632-124714	-	GT,AG	CAGGTCTGTATATAT	TTGTTAAAACAGGCT	U2GTAG5SS	71.8184	U2GCAG3SS	68.4171
AT1G01320_ID8	Chr1	124818-124921	-	GT,AG	AAGGTCCATGTCTAC	TTCCTCCATTAGGCT	U2GTAG5SS	68.773	LOWSCORE_3SS	64.0936
AT1G01320_ID8	Chr1	125022-125134	-	GT,AG	AAGGTAACGGACAAG	AAATCTATGCAGCAA	U2GTAG5SS	68.992	U2GCAG3SS	65.3743
AT1G01320_ID8	Chr1	125226-125329	-	GT,AG	AAGGTAATTTATGAA	TTTATTTGTCAGGTT	U2GTAG5SS	74.1081	U2GCAG3SS	73.4925
AT1G01320_ID8	Chr1	125655-125742	-	GT,AG	GTTGTAAGTTGGCTT	TGGTGACAATAGGTG	U2GTAG5SS	66.7532	LOWSCORE_3SS	62.9968
AT1G01320_ID8	Chr1	125843-125936	-	GT,AG	CTGGTAAATGAGTCT	CACGGAATGCAGGTT	U2GTAG5SS	69.685	U2GCAG3SS	66.2867
AT1G01320_ID8	Chr1	125998-126076	-	GT,AG	AAGGTTTTACACTAC	TATTTGCTCCAGTCT	U2GTAG5SS	66.3045	U2GCAG3SS	68.2243
AT1G01320_ID8	Chr1	126589-126686	-	GT,AG	TAGGTGATAATTTCT	GTTGTTTTACAGTTT	U2GTAG5SS	70.3175	U2GCAG3SS	71.9653
AT1G01320_ID8	Chr1	126840-126935	-	GT,AG	CATGTCAGTGTTTTT	CAATGGGTGCAGGAC	U2GTAG5SS	70.7781	U2GCAG3SS	65.3772
AT1G01320_ID8	Chr1	127453-127532	-	GT,AG	AAGGTATATTTCTCT	ATTTATTTGCAGTTT	U2GTAG5SS	73.8188	U2GCAG3SS	72.6764
AT1G01320_ID8	Chr1	127573-127651	-	GT,AG	AATGTAAGTCATATG	TATCATGCTTAGGCT	U2GTAG5SS	71.4677	LOWSCORE_3SS	63.9614
AT1G01320_ID8	Chr1	127782-127868	-	GT,AG	GATGTAAGCCTATGA	TTTTTTTATCAGGTG	U2GTAG5SS	69.7162	U2GCAG3SS	74.1759
AT1G01320_ID8	Chr1	127935-128028	-	GT,AG	AATGTATGCTCGTAT	AGGGTTTTATAGATA	U12GTAG5SS	73.6939	U12GTAG3SS	70.0169
AT1G01320_ID8	Chr1	128312-128479	-	GT,AG	AAGGTAAACTTCTCT	TTTTGTTGCCAGAGG	U2GTAG5SS	73.5857	U2GTAG3SS	68.3833
AT1G01320_ID8	Chr1	128551-128968	-	GT,AG	GAGGTAAATAACCTG	GATTGGTTGCAGATA	U2GTAG5SS	71.0057	U2GCAG3SS	68.654
AT1G01320_ID8	Chr1	129060-129853	-	GT,AG	AAGGTCTGTGTGTGA	TGTCTGAAACAGGGC	U2GTAG5SS	70.8899	U2GCAG3SS	65.7128
AT1G01320_ID8	Chr1	130149-130372	-	GT,AG	TCGGTAATTATTGAA	ATTTGTTTTCAGATA	U2GTAG5SS	70.5629	U2GCAG3SS	71.3344
AT1G01320_JC2	Chr1	121406-121493	-	GT,AG	AAGGTTAGCTTCTCT	TCTAATTGGCAGGTA	U2GTAG5SS	72.7222	U2GCAG3SS	70.1182
AT1G01320_JC2	Chr1	123501-123579	-	GT,AG	AAGGTATGATTTTTA	TATGTTGTGTAGCTA	U2GTAG5SS	75.2275	U2GTAG3SS	68.0302
AT1G01320_JC2	Chr1	123669-123785	-	GT,AG	AAGGTCAAACAACTT	AATGTTTTGCAGTGT	U2GTAG5SS	66.4411	U2GCAG3SS	69.8449
AT1G01320_JC2	Chr1	123897-123992	-	GT,AG	CAGGTATATATTATC	TATATGGTTCAGGAT	U2GTAG5SS	72.8191	U2GCAG3SS	69.8063
AT1G01320_JC2	Chr1	124123-124211	-	GT,AG	CAGGTTCTTTTCCCG	GTCAAATTTCAGACT	U2GTAG5SS	68.7774	U2GCAG3SS	65.6573
AT1G01320_JC2	Chr1	124394-124499	-	GT,AG	CAAGTAAGTTTAGCA	TGTTTTTGTTAGGTA	U2GTAG5SS	72.3478	U2GTAG3SS	70.463
AT1G01320_JC2	Chr1	124632-124714	-	GT,AG	CAGGTCTGTATATAT	TTGTTAAAACAGGCT	U2GTAG5SS	71.8184	U2GCAG3SS	68.4171
AT1G01320_JC2	Chr1	124818-124921	-	GT,AG	AAGGTCCATGTCTAC	TTCCTCCATTAGGCT	U2GTAG5SS	68.773	LOWSCORE_3SS	64.0936
AT1G01320_JC2	Chr1	125022-125134	-	GT,AG	AAGGTAACGGACAAG	AAATCTATGCAGCAA	U2GTAG5SS	68.992	U2GCAG3SS	65.3743
AT1G01320_JC2	Chr1	125226-125329	-	GT,AG	AAGGTAATTTATGAA	TTTATTTGTCAGGTT	U2GTAG5SS	74.1081	U2GCAG3SS	73.4925
AT1G01320_JC2	Chr1	125655-125742	-	GT,AG	GTTGTAAGTTGGCTT	TGGTGACAATAGGTG	U2GTAG5SS	66.7532	LOWSCORE_3SS	62.9968
AT1G01320_JC2	Chr1	125843-125936	-	GT,AG	CTGGTAAATGAGTCT	CACGGAATGCAGGTT	U2GTAG5SS	69.685	U2GCAG3SS	66.2867
AT1G01320_JC2	Chr1	125998-126076	-	GT,AG	AAGGTTTTACACTAC	TATTTGCTCCAGTCT	U2GTAG5SS	66.3045	U2GCAG3SS	68.2243
AT1G01320_JC2	Chr1	126589-126686	-	GT,AG	TAGGTGATAATTTCT	GTTGTTTTACAGTTT	U2GTAG5SS	70.3175	U2GCAG3SS	71.9653
AT1G01320_JC2	Chr1	126840-126935	-	GT,AG	CATGTCAGTGTTTTT	CAATGGGTGCAGGAC	U2GTAG5SS	70.7781	U2GCAG3SS	65.3772
AT1G01320_JC2	Chr1	127453-127532	-	GT,AG	AAGGTATATTTCTCT	ATTTATTTGCAGTTT	U2GTAG5SS	73.8188	U2GCAG3SS	72.6764
AT1G01320_JC2	Chr1	127573-127651	-	GT,AG	AATGTAAGTCATATG	TATCATGCTTAGGCT	U2GTAG5SS	71.4677	LOWSCORE_3SS	63.9614
AT1G01320_JC2	Chr1	127782-127868	-	GT,AG	GATGTAAGCCTATGA	TTTTTTTATCAGGTG	U2GTAG5SS	69.7162	U2GCAG3SS	74.1759
AT1G01320_JC2	Chr1	127935-128028	-	GT,AG	AATGTATGCTCGTAT	AGGGTTTTATAGATA	U12GTAG5SS	73.6939	U12GTAG3SS	70.0169
AT1G01320_JC2	Chr1	128312-128479	-	GT,AG	AAGGTAAACTTCTCT	TTTTGTTGCCAGAGG	U2GTAG5SS	73.5857	U2GTAG3SS	68.3833
AT1G01320_JC2	Chr1	128551-128968	-	GT,AG	GAGGTAAATAACCTG	GATTGGTTGCAGATA	U2GTAG5SS	71.0057	U2GCAG3SS	68.654
AT1G01320_JC2	Chr1	129060-129853	-	GT,AG	AAGGTCTGTGTGTGA	TGTCTGAAACAGGGC	U2GTAG5SS	70.8899	U2GCAG3SS	65.7128
AT1G01320_JC2	Chr1	129914-130039	-	GT,AG	AAGGTACCAACCAAC	GTTTATGTGCAGTTC	U2GTAG5SS	67.4005	U2GCAG3SS	69.5921
AT1G01320_JC2	Chr1	130149-130372	-	GT,AG	TCGGTAATTATTGAA	ATTTGTTTTCAGATA	U2GTAG5SS	70.5629	U2GCAG3SS	71.3344
AT1G01320_JC3	Chr1	121406-121493	-	GT,AG	AAGGTTAGCTTCTCT	TCTAATTGGCAGGTA	U2GTAG5SS	72.7222	U2GCAG3SS	70.1182
AT1G01320_JC3	Chr1	123501-123579	-	GT,AG	AAGGTATGATTTTTA	TATGTTGTGTAGCTA	U2GTAG5SS	75.2275	U2GTAG3SS	68.0302
AT1G01320_JC3	Chr1	123669-123785	-	GT,AG	AAGGTCAAACAACTT	AATGTTTTGCAGTGT	U2GTAG5SS	66.4411	U2GCAG3SS	69.8449
AT1G01320_JC3	Chr1	123897-123992	-	GT,AG	CAGGTATATATTATC	TATATGGTTCAGGAT	U2GTAG5SS	72.8191	U2GCAG3SS	69.8063
AT1G01320_JC3	Chr1	124123-124236	-	GT,AG	AAGGTTGCTTGGTCC	GTCAAATTTCAGACT	U2GTAG5SS	68.1389	U2GCAG3SS	65.6573
AT1G01320_JC3	Chr1	124394-124499	-	GT,AG	CAAGTAAGTTTAGCA	TGTTTTTGTTAGGTA	U2GTAG5SS	72.3478	U2GTAG3SS	70.463
AT1G01320_JC3	Chr1	124632-124714	-	GT,AG	CAGGTCTGTATATAT	TTGTTAAAACAGGCT	U2GTAG5SS	71.8184	U2GCAG3SS	68.4171
AT1G01320_JC3	Chr1	124818-124921	-	GT,AG	AAGGTCCATGTCTAC	TTCCTCCATTAGGCT	U2GTAG5SS	68.773	LOWSCORE_3SS	64.0936
AT1G01320_JC3	Chr1	125022-125134	-	GT,AG	AAGGTAACGGACAAG	AAATCTATGCAGCAA	U2GTAG5SS	68.992	U2GCAG3SS	65.3743
AT1G01320_JC3	Chr1	125226-125329	-	GT,AG	AAGGTAATTTATGAA	TTTATTTGTCAGGTT	U2GTAG5SS	74.1081	U2GCAG3SS	73.4925
AT1G01320_JC3	Chr1	125655-125742	-	GT,AG	GTTGTAAGTTGGCTT	TGGTGACAATAGGTG	U2GTAG5SS	66.7532	LOWSCORE_3SS	62.9968
AT1G01320_JC3	Chr1	125843-125936	-	GT,AG	CTGGTAAATGAGTCT	CACGGAATGCAGGTT	U2GTAG5SS	69.685	U2GCAG3SS	66.2867
AT1G01320_JC3	Chr1	125998-126076	-	GT,AG	AAGGTTTTACACTAC	TATTTGCTCCAGTCT	U2GTAG5SS	66.3045	U2GCAG3SS	68.2243
AT1G01320_JC3	Chr1	126589-126686	-	GT,AG	TAGGTGATAATTTCT	GTTGTTTTACAGTTT	U2GTAG5SS	70.3175	U2GCAG3SS	71.9653
AT1G01320_JC3	Chr1	126840-126935	-	GT,AG	CATGTCAGTGTTTTT	CAATGGGTGCAGGAC	U2GTAG5SS	70.7781	U2GCAG3SS	65.3772
AT1G01320_JC3	Chr1	127453-127532	-	GT,AG	AAGGTATATTTCTCT	ATTTATTTGCAGTTT	U2GTAG5SS	73.8188	U2GCAG3SS	72.6764
AT1G01320_JC3	Chr1	127573-127651	-	GT,AG	AATGTAAGTCATATG	TATCATGCTTAGGCT	U2GTAG5SS	71.4677	LOWSCORE_3SS	63.9614
AT1G01320_JC3	Chr1	127782-127868	-	GT,AG	GATGTAAGCCTATGA	TTTTTTTATCAGGTG	U2GTAG5SS	69.7162	U2GCAG3SS	74.1759
AT1G01320_JC3	Chr1	127935-128028	-	GT,AG	AATGTATGCTCGTAT	AGGGTTTTATAGATA	U12GTAG5SS	73.6939	U12GTAG3SS	70.0169
AT1G01320_JC3	Chr1	128312-128479	-	GT,AG	AAGGTAAACTTCTCT	TTTTGTTGCCAGAGG	U2GTAG5SS	73.5857	U2GTAG3SS	68.3833
AT1G01320_JC3	Chr1	128551-128968	-	GT,AG	GAGGTAAATAACCTG	GATTGGTTGCAGATA	U2GTAG5SS	71.0057	U2GCAG3SS	68.654
AT1G01320_JC3	Chr1	129060-129853	-	GT,AG	AAGGTCTGTGTGTGA	TGTCTGAAACAGGGC	U2GTAG5SS	70.8899	U2GCAG3SS	65.7128
AT1G01320_JC3	Chr1	129914-130039	-	GT,AG	AAGGTACCAACCAAC	GTTTATGTGCAGTTC	U2GTAG5SS	67.4005	U2GCAG3SS	69.5921
AT1G01320_JC3	Chr1	130149-130372	-	GT,AG	TCGGTAATTATTGAA	ATTTGTTTTCAGATA	U2GTAG5SS	70.5629	U2GCAG3SS	71.3344
AT1G01320_JS4	Chr1	121406-121493	-	GT,AG	AAGGTTAGCTTCTCT	TCTAATTGGCAGGTA	U2GTAG5SS	72.7222	U2GCAG3SS	70.1182
AT1G01320_JS4	Chr1	123501-123579	-	GT,AG	AAGGTATGATTTTTA	TATGTTGTGTAGCTA	U2GTAG5SS	75.2275	U2GTAG3SS	68.0302
AT1G01320_JS4	Chr1	123669-123785	-	GT,AG	AAGGTCAAACAACTT	AATGTTTTGCAGTGT	U2GTAG5SS	66.4411	U2GCAG3SS	69.8449
AT1G01320_JS4	Chr1	123897-123992	-	GT,AG	CAGGTATATATTATC	TATATGGTTCAGGAT	U2GTAG5SS	72.8191	U2GCAG3SS	69.8063
AT1G01320_JS4	Chr1	124123-124211	-	GT,AG	CAGGTTCTTTTCCCG	GTCAAATTTCAGACT	U2GTAG5SS	68.7774	U2GCAG3SS	65.6573
AT1G01320_JS4	Chr1	124394-124499	-	GT,AG	CAAGTAAGTTTAGCA	TGTTTTTGTTAGGTA	U2GTAG5SS	72.3478	U2GTAG3SS	70.463
AT1G01320_JS4	Chr1	124632-124714	-	GT,AG	CAGGTCTGTATATAT	TTGTTAAAACAGGCT	U2GTAG5SS	71.8184	U2GCAG3SS	68.4171
AT1G01320_JS4	Chr1	124818-124921	-	GT,AG	AAGGTCCATGTCTAC	TTCCTCCATTAGGCT	U2GTAG5SS	68.773	LOWSCORE_3SS	64.0936
AT1G01320_JS4	Chr1	125022-125134	-	GT,AG	AAGGTAACGGACAAG	AAATCTATGCAGCAA	U2GTAG5SS	68.992	U2GCAG3SS	65.3743
AT1G01320_JS4	Chr1	125226-125329	-	GT,AG	AAGGTAATTTATGAA	TTTATTTGTCAGGTT	U2GTAG5SS	74.1081	U2GCAG3SS	73.4925
AT1G01320_JS4	Chr1	125655-125742	-	GT,AG	GTTGTAAGTTGGCTT	TGGTGACAATAGGTG	U2GTAG5SS	66.7532	LOWSCORE_3SS	62.9968
AT1G01320_JS4	Chr1	125843-125936	-	GT,AG	CTGGTAAATGAGTCT	CACGGAATGCAGGTT	U2GTAG5SS	69.685	U2GCAG3SS	66.2867
AT1G01320_JS4	Chr1	125998-126076	-	GT,AG	AAGGTTTTACACTAC	TATTTGCTCCAGTCT	U2GTAG5SS	66.3045	U2GCAG3SS	68.2243
AT1G01320_JS4	Chr1	126589-126686	-	GT,AG	TAGGTGATAATTTCT	GTTGTTTTACAGTTT	U2GTAG5SS	70.3175	U2GCAG3SS	71.9653
AT1G01320_JS4	Chr1	126840-126935	-	GT,AG	CATGTCAGTGTTTTT	CAATGGGTGCAGGAC	U2GTAG5SS	70.7781	U2GCAG3SS	65.3772
AT1G01320_JS4	Chr1	127453-127532	-	GT,AG	AAGGTATATTTCTCT	ATTTATTTGCAGTTT	U2GTAG5SS	73.8188	U2GCAG3SS	72.6764
AT1G01320_JS4	Chr1	127573-127651	-	GT,AG	AATGTAAGTCATATG	TATCATGCTTAGGCT	U2GTAG5SS	71.4677	LOWSCORE_3SS	63.9614
AT1G01320_JS4	Chr1	127782-127868	-	GT,AG	GATGTAAGCCTATGA	TTTTTTTATCAGGTG	U2GTAG5SS	69.7162	U2GCAG3SS	74.1759
AT1G01320_JS4	Chr1	127935-128028	-	GT,AG	AATGTATGCTCGTAT	AGGGTTTTATAGATA	U12GTAG5SS	73.6939	U12GTAG3SS	70.0169
AT1G01320_JS4	Chr1	128312-128479	-	GT,AG	AAGGTAAACTTCTCT	TTTTGTTGCCAGAGG	U2GTAG5SS	73.5857	U2GTAG3SS	68.3833
AT1G01320_JS4	Chr1	128551-128968	-	GT,AG	GAGGTAAATAACCTG	GATTGGTTGCAGATA	U2GTAG5SS	71.0057	U2GCAG3SS	68.654
AT1G01320_JS4	Chr1	129043-129853	-	GT,AG	AAGGTCTGTGTGTGA	ATCAACGGACAGGAT	U2GTAG5SS	70.8899	LOWSCORE_3SS	62.9289
AT1G01320_JS4	Chr1	129914-130039	-	GT,AG	AAGGTACCAACCAAC	GTTTATGTGCAGTTC	U2GTAG5SS	67.4005	U2GCAG3SS	69.5921
AT1G01320_JS4	Chr1	130149-130372	-	GT,AG	TCGGTAATTATTGAA	ATTTGTTTTCAGATA	U2GTAG5SS	70.5629	U2GCAG3SS	71.3344
AT1G01320_JS6	Chr1	121406-121493	-	GT,AG	AAGGTTAGCTTCTCT	TCTAATTGGCAGGTA	U2GTAG5SS	72.7222	U2GCAG3SS	70.1182
AT1G01320_JS6	Chr1	123501-123579	-	GT,AG	AAGGTATGATTTTTA	TATGTTGTGTAGCTA	U2GTAG5SS	75.2275	U2GTAG3SS	68.0302
AT1G01320_JS6	Chr1	123669-123785	-	GT,AG	AAGGTCAAACAACTT	AATGTTTTGCAGTGT	U2GTAG5SS	66.4411	U2GCAG3SS	69.8449
AT1G01320_JS6	Chr1	123897-123992	-	GT,AG	CAGGTATATATTATC	TATATGGTTCAGGAT	U2GTAG5SS	72.8191	U2GCAG3SS	69.8063
AT1G01320_JS6	Chr1	124123-124211	-	GT,AG	CAGGTTCTTTTCCCG	GTCAAATTTCAGACT	U2GTAG5SS	68.7774	U2GCAG3SS	65.6573
AT1G01320_JS6	Chr1	124394-124499	-	GT,AG	CAAGTAAGTTTAGCA	TGTTTTTGTTAGGTA	U2GTAG5SS	72.3478	U2GTAG3SS	70.463
AT1G01320_JS6	Chr1	124632-124714	-	GT,AG	CAGGTCTGTATATAT	TTGTTAAAACAGGCT	U2GTAG5SS	71.8184	U2GCAG3SS	68.4171
AT1G01320_JS6	Chr1	124818-124921	-	GT,AG	AAGGTCCATGTCTAC	TTCCTCCATTAGGCT	U2GTAG5SS	68.773	LOWSCORE_3SS	64.0936
AT1G01320_JS6	Chr1	125022-125134	-	GT,AG	AAGGTAACGGACAAG	AAATCTATGCAGCAA	U2GTAG5SS	68.992	U2GCAG3SS	65.3743
AT1G01320_JS6	Chr1	125226-125329	-	GT,AG	AAGGTAATTTATGAA	TTTATTTGTCAGGTT	U2GTAG5SS	74.1081	U2GCAG3SS	73.4925
AT1G01320_JS6	Chr1	125655-125742	-	GT,AG	GTTGTAAGTTGGCTT	TGGTGACAATAGGTG	U2GTAG5SS	66.7532	LOWSCORE_3SS	62.9968
AT1G01320_JS6	Chr1	125843-125936	-	GT,AG	CTGGTAAATGAGTCT	CACGGAATGCAGGTT	U2GTAG5SS	69.685	U2GCAG3SS	66.2867
AT1G01320_JS6	Chr1	125998-126076	-	GT,AG	AAGGTTTTACACTAC	TATTTGCTCCAGTCT	U2GTAG5SS	66.3045	U2GCAG3SS	68.2243
AT1G01320_JS6	Chr1	126589-126686	-	GT,AG	TAGGTGATAATTTCT	GTTGTTTTACAGTTT	U2GTAG5SS	70.3175	U2GCAG3SS	71.9653
AT1G01320_JS6	Chr1	126840-126935	-	GT,AG	CATGTCAGTGTTTTT	CAATGGGTGCAGGAC	U2GTAG5SS	70.7781	U2GCAG3SS	65.3772
AT1G01320_JS6	Chr1	127453-127532	-	GT,AG	AAGGTATATTTCTCT	ATTTATTTGCAGTTT	U2GTAG5SS	73.8188	U2GCAG3SS	72.6764
AT1G01320_JS6	Chr1	127565-127651	-	GT,AG	AATGTAAGTCATATG	TTAGGCTTACAGTGA	U2GTAG5SS	71.4677	U2GCAG3SS	66.4646
AT1G01320_JS6	Chr1	127782-127868	-	GT,AG	GATGTAAGCCTATGA	TTTTTTTATCAGGTG	U2GTAG5SS	69.7162	U2GCAG3SS	74.1759
AT1G01320_JS6	Chr1	127935-128028	-	GT,AG	AATGTATGCTCGTAT	AGGGTTTTATAGATA	U12GTAG5SS	73.6939	U12GTAG3SS	70.0169
AT1G01320_JS6	Chr1	128312-128479	-	GT,AG	AAGGTAAACTTCTCT	TTTTGTTGCCAGAGG	U2GTAG5SS	73.5857	U2GTAG3SS	68.3833
AT1G01320_JS6	Chr1	128551-128968	-	GT,AG	GAGGTAAATAACCTG	GATTGGTTGCAGATA	U2GTAG5SS	71.0057	U2GCAG3SS	68.654
AT1G01320_JS6	Chr1	129060-129853	-	GT,AG	AAGGTCTGTGTGTGA	TGTCTGAAACAGGGC	U2GTAG5SS	70.8899	U2GCAG3SS	65.7128
AT1G01320_JS6	Chr1	129914-130039	-	GT,AG	AAGGTACCAACCAAC	GTTTATGTGCAGTTC	U2GTAG5SS	67.4005	U2GCAG3SS	69.5921
AT1G01320_JS6	Chr1	130149-130372	-	GT,AG	TCGGTAATTATTGAA	ATTTGTTTTCAGATA	U2GTAG5SS	70.5629	U2GCAG3SS	71.3344
AT1G01340.1	Chr1	132744-132824	-	GT,AG	TCGGTTCGGTCACTC	TTATATATACAGGTT	LOWSCORE_5SS	63.2141	U2GCAG3SS	72.5695
AT1G01340.1	Chr1	133218-133303	-	GT,AG	AAAGTGAGTAACAAG	TGTTTATGGTAGGTA	U2GTAG5SS	67.7902	U2GTAG3SS	69.4905
AT1G01340.1	Chr1	133539-133641	-	GT,AG	CAGGTATTAGCCTCA	TTGCTGTTGCAGAAA	U2GTAG5SS	68.4681	U2GCAG3SS	69.5939
AT1G01340.1	Chr1	133752-133911	-	GT,AG	GAGGTTTGTAAGACA	TTGTTGTTGCAGTGC	U2GTAG5SS	68.0977	U2GCAG3SS	70.3589
AT1G01340.1	Chr1	134206-134289	-	GT,AG	CATGTGAGTTTCGGA	TTACTTATTCAGGTG	U2GTAG5SS	69.2879	U2GCAG3SS	71.751
AT1G01340.1	Chr1	134501-134582	-	GT,AG	CAGGTAAATGACTAG	TAACTTTTGCAGATA	U2GTAG5SS	72.6631	U2GCAG3SS	71.1246
AT1G01340_ID2	Chr1	132744-132824	-	GT,AG	TCGGTTCGGTCACTC	TTATATATACAGGTT	LOWSCORE_5SS	63.2141	U2GCAG3SS	72.5695
AT1G01340_ID2	Chr1	133218-133303	-	GT,AG	AAAGTGAGTAACAAG	TGTTTATGGTAGGTA	U2GTAG5SS	67.7902	U2GTAG3SS	69.4905
AT1G01340_ID2	Chr1	133539-133641	-	GT,AG	CAGGTATTAGCCTCA	TTGCTGTTGCAGAAA	U2GTAG5SS	68.4681	U2GCAG3SS	69.5939
AT1G01340_ID2	Chr1	133752-133911	-	GT,AG	GAGGTTTGTAAGACA	TTGTTGTTGCAGTGC	U2GTAG5SS	68.0977	U2GCAG3SS	70.3589
AT1G01340_ID2	Chr1	134206-134289	-	GT,AG	CATGTGAGTTTCGGA	TTACTTATTCAGGTG	U2GTAG5SS	69.2879	U2GCAG3SS	71.751
AT1G01340_ID2	Chr1	134501-134582	-	GT,AG	CAGGTAAATGACTAG	TAACTTTTGCAGATA	U2GTAG5SS	72.6631	U2GCAG3SS	71.1246
AT1G01340_ID2	Chr1	135104-135188	-	GT,AG	AAGGTTGGTAGTTAC	GATTTTGTTTAGGTT	U2GTAG5SS	71.2814	U2GCAG3SS	69.4307
AT1G01340_JS2	Chr1	132744-132824	-	GT,AG	TCGGTTCGGTCACTC	TTATATATACAGGTT	LOWSCORE_5SS	63.2141	U2GCAG3SS	72.5695
AT1G01340_JS2	Chr1	133218-133303	-	GT,AG	AAAGTGAGTAACAAG	TGTTTATGGTAGGTA	U2GTAG5SS	67.7902	U2GTAG3SS	69.4905
AT1G01340_JS2	Chr1	133539-133641	-	GT,AG	CAGGTATTAGCCTCA	TTGCTGTTGCAGAAA	U2GTAG5SS	68.4681	U2GCAG3SS	69.5939
AT1G01340_JS2	Chr1	133752-133911	-	GT,AG	GAGGTTTGTAAGACA	TTGTTGTTGCAGTGC	U2GTAG5SS	68.0977	U2GCAG3SS	70.3589
AT1G01340_JS2	Chr1	134206-134289	-	GT,AG	CATGTGAGTTTCGGA	TTACTTATTCAGGTG	U2GTAG5SS	69.2879	U2GCAG3SS	71.751
AT1G01340_JS2	Chr1	134501-134582	-	GT,AG	CAGGTAAATGACTAG	TAACTTTTGCAGATA	U2GTAG5SS	72.6631	U2GCAG3SS	71.1246
AT1G01340_JS2	Chr1	135104-135708	-	GT,AG	CAGGTTAGTTTGATG	GATTTTGTTTAGGTT	U2GTAG5SS	72.857	U2GCAG3SS	69.4307
AT1G01340_P2	Chr1	132744-132824	-	GT,AG	TCGGTTCGGTCACTC	TTATATATACAGGTT	LOWSCORE_5SS	63.2141	U2GCAG3SS	72.5695
AT1G01340_P2	Chr1	133218-133303	-	GT,AG	AAAGTGAGTAACAAG	TGTTTATGGTAGGTA	U2GTAG5SS	67.7902	U2GTAG3SS	69.4905
AT1G01340_P2	Chr1	133539-133641	-	GT,AG	CAGGTATTAGCCTCA	TTGCTGTTGCAGAAA	U2GTAG5SS	68.4681	U2GCAG3SS	69.5939
AT1G01340_P2	Chr1	133752-133911	-	GT,AG	GAGGTTTGTAAGACA	TTGTTGTTGCAGTGC	U2GTAG5SS	68.0977	U2GCAG3SS	70.3589
AT1G01340_P2	Chr1	134206-134289	-	GT,AG	CATGTGAGTTTCGGA	TTACTTATTCAGGTG	U2GTAG5SS	69.2879	U2GCAG3SS	71.751
AT1G01340_P2	Chr1	134501-134582	-	GT,AG	CAGGTAAATGACTAG	TAACTTTTGCAGATA	U2GTAG5SS	72.6631	U2GCAG3SS	71.1246
AT1G01340_P2	Chr1	135104-135188	-	GT,AG	AAGGTTGGTAGTTAC	GATTTTGTTTAGGTT	U2GTAG5SS	71.2814	U2GCAG3SS	69.4307
AT1G01340_P2	Chr1	135269-135708	-	GT,AG	CAGGTTAGTTTGATG	TTATAATGTTAGGAC	U2GTAG5SS	72.857	U2GTAG3SS	65.3936
AT1G01340_c1	Chr1	132744-132824	-	GT,AG	TCGGTTCGGTCACTC	TTATATATACAGGTT	LOWSCORE_5SS	63.2141	U2GCAG3SS	72.5695
AT1G01340_c1	Chr1	133218-133303	-	GT,AG	AAAGTGAGTAACAAG	TGTTTATGGTAGGTA	U2GTAG5SS	67.7902	U2GTAG3SS	69.4905
AT1G01340_c1	Chr1	133539-133641	-	GT,AG	CAGGTATTAGCCTCA	TTGCTGTTGCAGAAA	U2GTAG5SS	68.4681	U2GCAG3SS	69.5939
AT1G01340_c1	Chr1	133752-134128	-	GT,AG	AAGGTTGTAATATGA	TTGTTGTTGCAGTGC	U2GTAG5SS	67.8007	U2GCAG3SS	70.3589
AT1G01340_c1	Chr1	134206-134289	-	GT,AG	CATGTGAGTTTCGGA	TTACTTATTCAGGTG	U2GTAG5SS	69.2879	U2GCAG3SS	71.751
AT1G01340_c1	Chr1	134501-134582	-	GT,AG	CAGGTAAATGACTAG	TAACTTTTGCAGATA	U2GTAG5SS	72.6631	U2GCAG3SS	71.1246
AT1G01340_c1	Chr1	135104-135708	-	GT,AG	CAGGTTAGTTTGATG	GATTTTGTTTAGGTT	U2GTAG5SS	72.857	U2GCAG3SS	69.4307
AT1G01340_s1	Chr1	133539-133641	-	GT,AG	CAGGTATTAGCCTCA	TTGCTGTTGCAGAAA	U2GTAG5SS	68.4681	U2GCAG3SS	69.5939
AT1G01340_s1	Chr1	133752-134128	-	GT,AG	AAGGTTGTAATATGA	TTGTTGTTGCAGTGC	U2GTAG5SS	67.8007	U2GCAG3SS	70.3589
AT1G01340_s1	Chr1	134206-134289	-	GT,AG	CATGTGAGTTTCGGA	TTACTTATTCAGGTG	U2GTAG5SS	69.2879	U2GCAG3SS	71.751
AT1G01340_s1	Chr1	134501-134582	-	GT,AG	CAGGTAAATGACTAG	TAACTTTTGCAGATA	U2GTAG5SS	72.6631	U2GCAG3SS	71.1246
AT1G01340_s1	Chr1	135104-135708	-	GT,AG	CAGGTTAGTTTGATG	GATTTTGTTTAGGTT	U2GTAG5SS	72.857	U2GCAG3SS	69.4307
AT1G01340_s2	Chr1	132744-132824	-	GT,AG	TCGGTTCGGTCACTC	TTATATATACAGGTT	LOWSCORE_5SS	63.2141	U2GCAG3SS	72.5695
AT1G01340_s2	Chr1	133218-133303	-	GT,AG	AAAGTGAGTAACAAG	TGTTTATGGTAGGTA	U2GTAG5SS	67.7902	U2GTAG3SS	69.4905
AT1G01340_s2	Chr1	133539-133641	-	GT,AG	CAGGTATTAGCCTCA	TTGCTGTTGCAGAAA	U2GTAG5SS	68.4681	U2GCAG3SS	69.5939
AT1G01340_s2	Chr1	133752-133911	-	GT,AG	GAGGTTTGTAAGACA	TTGTTGTTGCAGTGC	U2GTAG5SS	68.0977	U2GCAG3SS	70.3589
AT1G01340_s2	Chr1	134206-134289	-	GT,AG	CATGTGAGTTTCGGA	TTACTTATTCAGGTG	U2GTAG5SS	69.2879	U2GCAG3SS	71.751
AT1G01340_s2	Chr1	134501-134582	-	GT,AG	CAGGTAAATGACTAG	TAACTTTTGCAGATA	U2GTAG5SS	72.6631	U2GCAG3SS	71.1246
AT1G01340_s2	Chr1	135104-135193	-	GT,AG	CGTGTAAGGTTGGTA	GATTTTGTTTAGGTT	U2GTAG5SS	66.8001	U2GCAG3SS	69.4307
AT1G01340_s2	Chr1	135269-135708	-	GT,AG	CAGGTTAGTTTGATG	TTATAATGTTAGGAC	U2GTAG5SS	72.857	U2GTAG3SS	65.3936
AT1G01350_P1	Chr1	136234-136667	+	GT,AG	AAGGTAACATATTCT	TGAATTTTGCAGGGA	U2GTAG5SS	73.6662	U2GCAG3SS	71.8041
AT1G01350_P1	Chr1	136816-136935	+	GT,AG	AAGGTTACATATACT	CTTCTGTTTCAGTTT	U2GTAG5SS	69.3503	U2GCAG3SS	70.2124
AT1G01350_P1	Chr1	137758-137848	+	GT,AG	AAGGTATGATCATCA	GTAATGATGCAGCAT	U2GTAG5SS	72.3294	U2GCAG3SS	66.3399
AT1G01355_P1	Chr1	138541-138597	+	GT,AG	TGGGTGAGGTCGTGC	GGACATCAACAGGTG	U2GTAG5SS	66.5205	LOWSCORE_3SS	63.4899
AT1G01355_P1	Chr1	138778-138863	+	GT,AG	CCGGTTTATATCTTC	TAAGTCTTATAGTTT	U2GTAG5SS	67.1574	U2GTAG3SS	65.9739
AT1G01355_P1	Chr1	139114-139203	+	GT,AG	CAGGTCCTTGTCCTC	CCACGGACGCAGATG	U2GTAG5SS	66.9374	LOWSCORE_3SS	60.6336
AT1G01355_P1	Chr1	139345-139488	+	GT,AG	GAAGTAAGCATCCTA	GTCAATGAGCAGTCT	U2GTAG5SS	68.6748	LOWSCORE_3SS	63.4436
AT1G01355_P2	Chr1	138778-138875	+	GT,AG	CCGGTTTATATCTTC	TTTCCGAAACAGCTC	U2GTAG5SS	67.1574	LOWSCORE_3SS	64.5961
AT1G01355_P2	Chr1	138914-138989	+	GT,AG	CTGGTATAATCAACC	TTGACATGCTAGGTA	U2GTAG5SS	65.8731	U2GTAG3SS	65.0106
AT1G01355_P2	Chr1	139114-139203	+	GT,AG	CAGGTCCTTGTCCTC	CCACGGACGCAGATG	U2GTAG5SS	66.9374	LOWSCORE_3SS	60.6336
AT1G01355_P2	Chr1	139345-139488	+	GT,AG	GAAGTAAGCATCCTA	GTCAATGAGCAGTCT	U2GTAG5SS	68.6748	LOWSCORE_3SS	63.4436
AT1G01355_P3	Chr1	138541-138597	+	GT,AG	TGGGTGAGGTCGTGC	GGACATCAACAGGTG	U2GTAG5SS	66.5205	LOWSCORE_3SS	63.4899
AT1G01355_P3	Chr1	138778-138875	+	GT,AG	CCGGTTTATATCTTC	TTTCCGAAACAGCTC	U2GTAG5SS	67.1574	LOWSCORE_3SS	64.5961
AT1G01355_P3	Chr1	139114-139203	+	GT,AG	CAGGTCCTTGTCCTC	CCACGGACGCAGATG	U2GTAG5SS	66.9374	LOWSCORE_3SS	60.6336
AT1G01355_P3	Chr1	139345-139488	+	GT,AG	GAAGTAAGCATCCTA	GTCAATGAGCAGTCT	U2GTAG5SS	68.6748	LOWSCORE_3SS	63.4436
AT1G01360_P1	Chr1	142281-142424	+	GT,AG	CTCGTAAGCTTCTCC	GATTTTTTTTAGGTT	U12GTAG5SS	71.2458	U2GCAG3SS	71.2919
AT1G01360_P1	Chr1	142639-142711	+	GT,AG	AAGGTACAGCGAGAG	GTTTGTTTGCAGAAT	U2GTAG5SS	66.4311	U2GCAG3SS	71.4776
AT1G01370_ID1	Chr1	143676-143761	+	GT,AG	CAGGTGACTTTCATA	CGATTTCTCCAGCAG	U2GTAG5SS	70.8255	U2GCAG3SS	65.3342
AT1G01370_ID1	Chr1	143824-143934	+	GT,AG	CTGGTATCTTAAATC	TGAAATTTGTAGATG	U2GTAG5SS	67.9606	U12GTAG3SS	67.6954
AT1G01370_ID1	Chr1	143977-144064	+	GT,AG	ACGGTACGGCATCTT	TCGAAATTGAAGACC	U2GTAG5SS	67.4534	LOWSCORE_3SS	62.704
AT1G01370_ID1	Chr1	144109-144193	+	GT,AG	AAAGTGAGTTTTTTA	TAACATCTGCAGCAA	U2GTAG5SS	72.7617	U2GCAG3SS	65.8098
AT1G01370_ID1	Chr1	144227-144315	+	GT,AG	AGGGTAAGATTTTTG	TGGTTTGTCAAGAGA	U2GTAG5SS	74.1454	U2GTAG3SS	65.1507
AT1G01370_ID1	Chr1	144351-144447	+	GT,AG	GAGGTTTGTTTTAAA	TTGTCCTTGTAGGCT	U2GTAG5SS	71.7858	U2GTAG3SS	69.009
AT1G01370_ID1	Chr1	144559-144662	+	GT,AG	GAAGTTAGTTACTCT	TAATGTGGCTAGTTT	U2GTAG5SS	68.9783	LOWSCORE_3SS	63.0872
AT1G01370_ID1	Chr1	144713-144927	+	GT,AG	ATAGTGAGTGATATA	TTGTTTTTCCAGGTG	U2GTAG5SS	65.7084	U2GCAG3SS	74.4397
AT1G01370_ID1	Chr1	145004-145132	+	GT,AG	GAGGTACCAATCCTT	TCTTTGTGGTAGGCG	U2GTAG5SS	67.7983	U2GTAG3SS	67.5107
AT1G01370_ID1	Chr1	145207-145345	+	GT,AG	TAAGTAAGTACTCTA	TGTTCATATCAGTGA	U2GTAG5SS	70.5607	U2GTAG3SS	65.666
AT1G01370_JC6	Chr1	143676-143764	+	GT,AG	CAGGTGACTTTCATA	TTTCTCCAGCAGTAA	U2GTAG5SS	70.8255	U2GCAG3SS	66.5207
AT1G01370_JC6	Chr1	143824-143934	+	GT,AG	CTGGTATCTTAAATC	TGAAATTTGTAGATG	U2GTAG5SS	67.9606	U12GTAG3SS	67.6954
AT1G01370_JC6	Chr1	143977-144064	+	GT,AG	ACGGTACGGCATCTT	TCGAAATTGAAGACC	U2GTAG5SS	67.4534	LOWSCORE_3SS	62.704
AT1G01370_JC6	Chr1	144109-144193	+	GT,AG	AAAGTGAGTTTTTTA	TAACATCTGCAGCAA	U2GTAG5SS	72.7617	U2GCAG3SS	65.8098
AT1G01370_JC6	Chr1	144227-144315	+	GT,AG	AGGGTAAGATTTTTG	TGGTTTGTCAAGAGA	U2GTAG5SS	74.1454	U2GTAG3SS	65.1507
AT1G01370_JC6	Chr1	144351-144447	+	GT,AG	GAGGTTTGTTTTAAA	TTGTCCTTGTAGGCT	U2GTAG5SS	71.7858	U2GTAG3SS	69.009
AT1G01370_JC6	Chr1	144559-144662	+	GT,AG	GAAGTTAGTTACTCT	TAATGTGGCTAGTTT	U2GTAG5SS	68.9783	LOWSCORE_3SS	63.0872
AT1G01370_JC6	Chr1	144713-144927	+	GT,AG	ATAGTGAGTGATATA	TTGTTTTTCCAGGTG	U2GTAG5SS	65.7084	U2GCAG3SS	74.4397
AT1G01370_JC6	Chr1	145004-145132	+	GT,AG	GAGGTACCAATCCTT	TCTTTGTGGTAGGCG	U2GTAG5SS	67.7983	U2GTAG3SS	67.5107
AT1G01370_JC6	Chr1	145207-145345	+	GT,AG	TAAGTAAGTACTCTA	TGTTCATATCAGTGA	U2GTAG5SS	70.5607	U2GTAG3SS	65.666
AT1G01370_P1	Chr1	143676-143764	+	GT,AG	CAGGTGACTTTCATA	TTTCTCCAGCAGTAA	U2GTAG5SS	70.8255	U2GCAG3SS	66.5207
AT1G01370_P1	Chr1	143824-143934	+	GT,AG	CTGGTATCTTAAATC	TGAAATTTGTAGATG	U2GTAG5SS	67.9606	U12GTAG3SS	67.6954
AT1G01370_P1	Chr1	143977-144064	+	GT,AG	ACGGTACGGCATCTT	TCGAAATTGAAGACC	U2GTAG5SS	67.4534	LOWSCORE_3SS	62.704
AT1G01370_P1	Chr1	144109-144193	+	GT,AG	AAAGTGAGTTTTTTA	TAACATCTGCAGCAA	U2GTAG5SS	72.7617	U2GCAG3SS	65.8098
AT1G01370_P1	Chr1	144227-144315	+	GT,AG	AGGGTAAGATTTTTG	TGGTTTGTCAAGAGA	U2GTAG5SS	74.1454	U2GTAG3SS	65.1507
AT1G01370_P1	Chr1	144351-144447	+	GT,AG	GAGGTTTGTTTTAAA	TTGTCCTTGTAGGCT	U2GTAG5SS	71.7858	U2GTAG3SS	69.009
AT1G01370_P1	Chr1	144559-144927	+	GT,AG	GAAGTTAGTTACTCT	TTGTTTTTCCAGGTG	U2GTAG5SS	68.9783	U2GCAG3SS	74.4397
AT1G01370_P1	Chr1	145004-145132	+	GT,AG	GAGGTACCAATCCTT	TCTTTGTGGTAGGCG	U2GTAG5SS	67.7983	U2GTAG3SS	67.5107
AT1G01370_P1	Chr1	145207-145345	+	GT,AG	TAAGTAAGTACTCTA	TGTTCATATCAGTGA	U2GTAG5SS	70.5607	U2GTAG3SS	65.666
AT1G01370_P2	Chr1	143824-143934	+	GT,AG	CTGGTATCTTAAATC	TGAAATTTGTAGATG	U2GTAG5SS	67.9606	U12GTAG3SS	67.6954
AT1G01370_P2	Chr1	143977-144064	+	GT,AG	ACGGTACGGCATCTT	TCGAAATTGAAGACC	U2GTAG5SS	67.4534	LOWSCORE_3SS	62.704
AT1G01370_P2	Chr1	144109-144193	+	GT,AG	AAAGTGAGTTTTTTA	TAACATCTGCAGCAA	U2GTAG5SS	72.7617	U2GCAG3SS	65.8098
AT1G01370_P2	Chr1	144227-144315	+	GT,AG	AGGGTAAGATTTTTG	TGGTTTGTCAAGAGA	U2GTAG5SS	74.1454	U2GTAG3SS	65.1507
AT1G01370_P2	Chr1	144351-144447	+	GT,AG	GAGGTTTGTTTTAAA	TTGTCCTTGTAGGCT	U2GTAG5SS	71.7858	U2GTAG3SS	69.009
AT1G01370_P2	Chr1	144559-144927	+	GT,AG	GAAGTTAGTTACTCT	TTGTTTTTCCAGGTG	U2GTAG5SS	68.9783	U2GCAG3SS	74.4397
AT1G01370_P2	Chr1	145004-145132	+	GT,AG	GAGGTACCAATCCTT	TCTTTGTGGTAGGCG	U2GTAG5SS	67.7983	U2GTAG3SS	67.5107
AT1G01370_P2	Chr1	145207-145345	+	GT,AG	TAAGTAAGTACTCTA	TGTTCATATCAGTGA	U2GTAG5SS	70.5607	U2GTAG3SS	65.666
AT1G01370_P3	Chr1	143676-143764	+	GT,AG	CAGGTGACTTTCATA	TTTCTCCAGCAGTAA	U2GTAG5SS	70.8255	U2GCAG3SS	66.5207
AT1G01370_P3	Chr1	143824-143934	+	GT,AG	CTGGTATCTTAAATC	TGAAATTTGTAGATG	U2GTAG5SS	67.9606	U12GTAG3SS	67.6954
AT1G01370_P3	Chr1	143977-144064	+	GT,AG	ACGGTACGGCATCTT	TCGAAATTGAAGACC	U2GTAG5SS	67.4534	LOWSCORE_3SS	62.704
AT1G01370_P3	Chr1	144109-144193	+	GT,AG	AAAGTGAGTTTTTTA	TAACATCTGCAGCAA	U2GTAG5SS	72.7617	U2GCAG3SS	65.8098
AT1G01370_P3	Chr1	144227-144315	+	GT,AG	AGGGTAAGATTTTTG	TGGTTTGTCAAGAGA	U2GTAG5SS	74.1454	U2GTAG3SS	65.1507
AT1G01370_P3	Chr1	144351-144447	+	GT,AG	GAGGTTTGTTTTAAA	TTGTCCTTGTAGGCT	U2GTAG5SS	71.7858	U2GTAG3SS	69.009
AT1G01370_P3	Chr1	144559-144927	+	GT,AG	GAAGTTAGTTACTCT	TTGTTTTTCCAGGTG	U2GTAG5SS	68.9783	U2GCAG3SS	74.4397
AT1G01370_P3	Chr1	145004-145132	+	GT,AG	GAGGTACCAATCCTT	TCTTTGTGGTAGGCG	U2GTAG5SS	67.7983	U2GTAG3SS	67.5107
AT1G01370_P3	Chr1	145207-145345	+	GT,AG	TAAGTAAGTACTCTA	TGTTCATATCAGTGA	U2GTAG5SS	70.5607	U2GTAG3SS	65.666
AT1G01370_P3	Chr1	145435-146164	+	GT,AG	ATTGTAAGTGAGGAT	AATTGAATGCAGACC	U2GTAG5SS	66.6769	U2GCAG3SS	65.0206
AT1G01370_P4	Chr1	143676-143761	+	GT,AG	CAGGTGACTTTCATA	CGATTTCTCCAGCAG	U2GTAG5SS	70.8255	U2GCAG3SS	65.3342
AT1G01370_P4	Chr1	143824-143934	+	GT,AG	CTGGTATCTTAAATC	TGAAATTTGTAGATG	U2GTAG5SS	67.9606	U12GTAG3SS	67.6954
AT1G01370_P4	Chr1	143977-144064	+	GT,AG	ACGGTACGGCATCTT	TCGAAATTGAAGACC	U2GTAG5SS	67.4534	LOWSCORE_3SS	62.704
AT1G01370_P4	Chr1	144109-144193	+	GT,AG	AAAGTGAGTTTTTTA	TAACATCTGCAGCAA	U2GTAG5SS	72.7617	U2GCAG3SS	65.8098
AT1G01370_P4	Chr1	144227-144315	+	GT,AG	AGGGTAAGATTTTTG	TGGTTTGTCAAGAGA	U2GTAG5SS	74.1454	U2GTAG3SS	65.1507
AT1G01370_P4	Chr1	144351-144447	+	GT,AG	GAGGTTTGTTTTAAA	TTGTCCTTGTAGGCT	U2GTAG5SS	71.7858	U2GTAG3SS	69.009
AT1G01370_P4	Chr1	144559-144927	+	GT,AG	GAAGTTAGTTACTCT	TTGTTTTTCCAGGTG	U2GTAG5SS	68.9783	U2GCAG3SS	74.4397
AT1G01370_P4	Chr1	145004-145132	+	GT,AG	GAGGTACCAATCCTT	TCTTTGTGGTAGGCG	U2GTAG5SS	67.7983	U2GTAG3SS	67.5107
AT1G01370_P4	Chr1	145207-145345	+	GT,AG	TAAGTAAGTACTCTA	TGTTCATATCAGTGA	U2GTAG5SS	70.5607	U2GTAG3SS	65.666
AT1G01380.1	Chr1	147333-147452	+	GT,AG	AAGGTAACAACTTTC	GACGTGGGACAGAAG	U2GTAG5SS	72.6611	LOWSCORE_3SS	59.9986
AT1G01380.1	Chr1	147539-147644	+	GT,AG	AAGGTTTTTCATGTT	TTGTTTGTAAAGGTG	U2GTAG5SS	68.0062	U2GTAG3SS	70.0619
AT1G01380_P3	Chr1	147333-147452	+	GT,AG	AAGGTAACAACTTTC	GACGTGGGACAGAAG	U2GTAG5SS	72.6611	LOWSCORE_3SS	59.9986
AT1G01380_P3	Chr1	147528-147644	+	GT,AG	CTTGTCGGTGAAAGG	TTGTTTGTAAAGGTG	LOWSCORE_5SS	61.3731	U2GTAG3SS	70.0619
AT1G01400.1	Chr1	151298-151393	-	GT,AG	GATGTAAGTACAACG	ATCATCCTGCAGCGT	U2GTAG5SS	69.4382	U2GCAG3SS	66.1423
AT1G01400.1	Chr1	151731-151932	-	GT,AG	ACGGTAAGGTTTCCT	GTTCATCTGCAGGGT	U2GTAG5SS	72.4393	U2GCAG3SS	70.0518
AT1G01400.1	Chr1	152002-152086	-	GT,AG	ATGGTAAGGTTCTTT	TTCATCGTGCAGAAT	U2GTAG5SS	72.6965	U2GCAG3SS	68.5145
AT1G01430_ID2	Chr1	158112-158254	-	GT,AG	ATGGTAAGAGATCAT	GAACAATTGTAGTTT	U2GTAG5SS	69.9933	LOWSCORE_3SS	64.0616
AT1G01430_P1	Chr1	157756-157829	-	GT,AG	CAGGTACAACAACAG	CCCTTGTTTTAGGTA	U2GTAG5SS	67.0511	U2GTAG3SS	67.5254
AT1G01430_P1	Chr1	158112-158254	-	GT,AG	ATGGTAAGAGATCAT	GAACAATTGTAGTTT	U2GTAG5SS	69.9933	LOWSCORE_3SS	64.0616
AT1G01440_JC9	Chr1	159992-160079	-	GT,AG	AACGTAAGCACAACA	AAATTGAATCAGGGT	U2GTAG5SS	68.0685	LOWSCORE_3SS	64.9617
AT1G01440_JC9	Chr1	160302-160429	-	GT,AG	TCGGTATAATACCAG	TGGTTGATGCAGCCA	LOWSCORE_5SS	64.8169	U2GCAG3SS	67.0617
AT1G01440_JC9	Chr1	160478-160568	-	GT,AG	CTGGTATGTTTGGGG	GATTCTGACCAGGTA	U2GTAG5SS	70.7688	U2GTAG3SS	66.5221
AT1G01440_JC9	Chr1	162280-162487	-	GT,AG	GAGGTGCGTTTGATT	TTTCTGTTGCAGTTT	U2GTAG5SS	69.5955	U2GCAG3SS	73.0508
AT1G01440_P1	Chr1	159992-160079	-	GT,AG	AACGTAAGCACAACA	AAATTGAATCAGGGT	U2GTAG5SS	68.0685	LOWSCORE_3SS	64.9617
AT1G01440_P1	Chr1	160302-160418	-	GT,AG	CCAGTAAGAACTTTC	TGGTTGATGCAGCCA	U2GTAG5SS	68.222	U2GCAG3SS	67.0617
AT1G01440_P1	Chr1	160478-160568	-	GT,AG	CTGGTATGTTTGGGG	GATTCTGACCAGGTA	U2GTAG5SS	70.7688	U2GTAG3SS	66.5221
AT1G01440_P1	Chr1	162280-162487	-	GT,AG	GAGGTGCGTTTGATT	TTTCTGTTGCAGTTT	U2GTAG5SS	69.5955	U2GCAG3SS	73.0508
AT1G01448_ID1	Chr1	163516-163934	+	GT,AG	AAGGTAATTTTCAGG	TTTTCCCTGCAGACT	U2GTAG5SS	74.19	U2GCAG3SS	69.6091
AT1G01448_ID1	Chr1	164103-164225	+	GC,AG	AAGGCTAGTGACACA	AATTGGTTTCAGGCT	U2GCAG5SS	74.4433	U2GCAG3SS	69.0284
AT1G01448_ID1	Chr1	164686-164771	+	GT,AG	CAGGTTTGTTATGAA	ATCTCCTTGCAGGTG	U2GTAG5SS	71.1133	U2GCAG3SS	70.1766
AT1G01448_ID1	Chr1	165380-165449	+	GT,AG	CAGGTAATCTCCTTG	TGTGTTATCCAGAAG	U2GTAG5SS	71.7349	U2GCAG3SS	67.7767
AT1G01448_ID1	Chr1	165656-165983	+	GT,AG	CAGGTAAACATCTGA	TTTGAAGCGTAGATT	U2GTAG5SS	72.6294	LOWSCORE_3SS	64.5675
AT1G01448_ID2	Chr1	163516-163934	+	GT,AG	AAGGTAATTTTCAGG	TTTTCCCTGCAGACT	U2GTAG5SS	74.19	U2GCAG3SS	69.6091
AT1G01448_ID2	Chr1	164103-164225	+	GC,AG	AAGGCTAGTGACACA	AATTGGTTTCAGGCT	U2GCAG5SS	74.4433	U2GCAG3SS	69.0284
AT1G01448_ID2	Chr1	164686-164771	+	GT,AG	CAGGTTTGTTATGAA	ATCTCCTTGCAGGTG	U2GTAG5SS	71.1133	U2GCAG3SS	70.1766
AT1G01448_ID2	Chr1	165656-165769	+	GT,AG	CAGGTAAACATCTGA	CTGTCTCAATAGCCT	U2GTAG5SS	72.6294	LOWSCORE_3SS	61.8928
AT1G01448_ID3	Chr1	163516-163934	+	GT,AG	AAGGTAATTTTCAGG	TTTTCCCTGCAGACT	U2GTAG5SS	74.19	U2GCAG3SS	69.6091
AT1G01448_ID3	Chr1	164103-164225	+	GC,AG	AAGGCTAGTGACACA	AATTGGTTTCAGGCT	U2GCAG5SS	74.4433	U2GCAG3SS	69.0284
AT1G01448_ID3	Chr1	164686-164771	+	GT,AG	CAGGTTTGTTATGAA	ATCTCCTTGCAGGTG	U2GTAG5SS	71.1133	U2GCAG3SS	70.1766
AT1G01448_ID4	Chr1	163516-163934	+	GT,AG	AAGGTAATTTTCAGG	TTTTCCCTGCAGACT	U2GTAG5SS	74.19	U2GCAG3SS	69.6091
AT1G01448_ID4	Chr1	164135-164225	+	GT,AG	CAAGTAACCAAGTTC	AATTGGTTTCAGGCT	U2GTAG5SS	67.4528	U2GCAG3SS	69.0284
AT1G01448_ID4	Chr1	164686-164771	+	GT,AG	CAGGTTTGTTATGAA	ATCTCCTTGCAGGTG	U2GTAG5SS	71.1133	U2GCAG3SS	70.1766
AT1G01448_ID4	Chr1	165380-165449	+	GT,AG	CAGGTAATCTCCTTG	TGTGTTATCCAGAAG	U2GTAG5SS	71.7349	U2GCAG3SS	67.7767
AT1G01448_ID4	Chr1	165656-165983	+	GT,AG	CAGGTAAACATCTGA	TTTGAAGCGTAGATT	U2GTAG5SS	72.6294	LOWSCORE_3SS	64.5675
AT1G01448_ID5	Chr1	163516-163934	+	GT,AG	AAGGTAATTTTCAGG	TTTTCCCTGCAGACT	U2GTAG5SS	74.19	U2GCAG3SS	69.6091
AT1G01448_ID5	Chr1	164135-164225	+	GT,AG	CAAGTAACCAAGTTC	AATTGGTTTCAGGCT	U2GTAG5SS	67.4528	U2GCAG3SS	69.0284
AT1G01448_ID5	Chr1	164686-164771	+	GT,AG	CAGGTTTGTTATGAA	ATCTCCTTGCAGGTG	U2GTAG5SS	71.1133	U2GCAG3SS	70.1766
AT1G01448_ID5	Chr1	165656-165769	+	GT,AG	CAGGTAAACATCTGA	CTGTCTCAATAGCCT	U2GTAG5SS	72.6294	LOWSCORE_3SS	61.8928
AT1G01448_ID6	Chr1	163516-163934	+	GT,AG	AAGGTAATTTTCAGG	TTTTCCCTGCAGACT	U2GTAG5SS	74.19	U2GCAG3SS	69.6091
AT1G01448_ID6	Chr1	164135-164225	+	GT,AG	CAAGTAACCAAGTTC	AATTGGTTTCAGGCT	U2GTAG5SS	67.4528	U2GCAG3SS	69.0284
AT1G01448_ID6	Chr1	164686-164771	+	GT,AG	CAGGTTTGTTATGAA	ATCTCCTTGCAGGTG	U2GTAG5SS	71.1133	U2GCAG3SS	70.1766
AT1G01453_P1	Chr1	166871-167014	-	GT,AG	ATGGTACGTAGAAAC	ATTTGATTGCAGGAT	U2GTAG5SS	68.7805	U2GCAG3SS	71.8108
AT1G01460_P1	Chr1	168801-169037	+	GT,AG	CAGGTAACAACCTCT	TCTAATGTATAGGAG	U2GTAG5SS	70.9442	U2GCAG3SS	65.7948
AT1G01460_P1	Chr1	169257-169347	+	GT,AG	CAGGTTCTTTTCCCT	CTTTTCTTGCAGACT	U2GTAG5SS	68.7774	U2GCAG3SS	71.348
AT1G01460_P1	Chr1	169509-169600	+	GT,AG	AAGGTACCTTTTTAC	TCAATATTGTAGGTT	U2GTAG5SS	74.6726	U2GCAG3SS	69.2994
AT1G01460_P1	Chr1	169710-169806	+	GT,AG	AAGGTAAACTAGTAA	TGGTGTGAGCAGACA	U2GTAG5SS	72.0681	LOWSCORE_3SS	64.7994
AT1G01460_P1	Chr1	169993-170071	+	GT,AG	TAAGTCAGTCTTTTT	TCAATTGTGCAGGCA	U2GTAG5SS	69.88	U2GCAG3SS	69.8544
AT1G01460_P1	Chr1	170162-170266	+	GT,AG	ATGGTGAGTTTAAGC	ACTGCCCTGCAGGTT	U2GTAG5SS	70.6404	U2GCAG3SS	67.8027
AT1G01460_P1	Chr1	170313-170412	+	GT,AG	GAGGTAAACCTCTCC	TCAATCTTGCAGGCT	U2GTAG5SS	71.0518	U2GCAG3SS	70.4912
AT1G01460_P1	Chr1	170507-170622	+	GT,AG	GAAGTAATTTTTTGA	TCATTCTTATAGATT	U2GTAG5SS	72.5922	U2GTAG3SS	67.815
AT1G01460_P1	Chr1	170760-170851	+	GT,AG	CAGGTAACCAATTTT	GATTTCGTGCAGCTC	U2GTAG5SS	72.5898	U2GCAG3SS	67.7418
AT1G01470_P1	Chr1	172544-172621	-	GT,AG	CAGGTAAAACCTACT	ATTTGTAAACAGGGA	U2GTAG5SS	70.4111	U2GCAG3SS	67.4696
AT1G01480.2	Chr1	176338-176592	+	GT,AG	CAGGTACTATAAATC	TTGGAATTGAAGGCA	U2GTAG5SS	68.5198	U2GTAG3SS	66.6349
AT1G01480.2	Chr1	176752-177025	+	GT,AG	CGCGTAAGCATTGTT	TCCTTTCCGCAGATT	U2GTAG5SS	67.4906	U2GCAG3SS	68.6571
AT1G01480_P1	Chr1	176032-176207	+	GT,AG	CAGGTACAGATTATA	AACTTCTTACAGCTT	U2GTAG5SS	70.2198	U2GCAG3SS	68.2393
AT1G01480_P1	Chr1	176338-176592	+	GT,AG	CAGGTACTATAAATC	TTGGAATTGAAGGCA	U2GTAG5SS	68.5198	U2GTAG3SS	66.6349
AT1G01480_P1	Chr1	176752-177025	+	GT,AG	CGCGTAAGCATTGTT	TCCTTTCCGCAGATT	U2GTAG5SS	67.4906	U2GCAG3SS	68.6571
AT1G01490_P1	Chr1	180852-181347	-	GT,AG	CAGGTAATCATTTTT	AATTTTTTTTAGGAA	U2GTAG5SS	74.0877	U2GTAG3SS	69.7322
AT1G01490_P1	Chr1	181422-182061	-	GT,AG	AAGGTCGATCTCTCT	ATAATTTTGCAGAAA	U2GTAG5SS	68.6055	U2GCAG3SS	69.7202
AT1G01490_P2	Chr1	180852-181347	-	GT,AG	CAGGTAATCATTTTT	AATTTTTTTTAGGAA	U2GTAG5SS	74.0877	U2GTAG3SS	69.7322
AT1G01490_P2	Chr1	181422-182061	-	GT,AG	AAGGTCGATCTCTCT	ATAATTTTGCAGAAA	U2GTAG5SS	68.6055	U2GCAG3SS	69.7202
AT1G01490_P2	Chr1	182135-182253	-	GT,AG	TGGGTATTTTTTTAA	TTTTACTCACAGACA	U2GTAG5SS	71.0737	U2GTAG3SS	67.4367
AT1G01490_P3	Chr1	180852-181347	-	GT,AG	CAGGTAATCATTTTT	AATTTTTTTTAGGAA	U2GTAG5SS	74.0877	U2GTAG3SS	69.7322
AT1G01490_P3	Chr1	182135-182253	-	GT,AG	TGGGTATTTTTTTAA	TTTTACTCACAGACA	U2GTAG5SS	71.0737	U2GTAG3SS	67.4367
AT1G01490_P4	Chr1	180852-181347	-	GT,AG	CAGGTAATCATTTTT	AATTTTTTTTAGGAA	U2GTAG5SS	74.0877	U2GTAG3SS	69.7322
AT1G01490_P4	Chr1	181422-181594	-	GT,AG	GTGGTATGTACACAT	ATAATTTTGCAGAAA	U2GTAG5SS	68.1689	U2GCAG3SS	69.7202
AT1G01490_P4	Chr1	182135-182253	-	GT,AG	TGGGTATTTTTTTAA	TTTTACTCACAGACA	U2GTAG5SS	71.0737	U2GTAG3SS	67.4367
AT1G01490_c3	Chr1	180852-181347	-	GT,AG	CAGGTAATCATTTTT	AATTTTTTTTAGGAA	U2GTAG5SS	74.0877	U2GTAG3SS	69.7322
AT1G01490_c3	Chr1	181422-181954	-	GT,AG	AAAGTAAAAAGCCTT	ATAATTTTGCAGAAA	U2GTAG5SS	66.2013	U2GCAG3SS	69.7202
AT1G01500_P1	Chr1	186009-186340	+	GT,AG	CAGGTATGATTCTGA	TCGTTTATGCAGATG	U2GTAG5SS	73.5107	U2GCAG3SS	70.3868
AT1G01510.1	Chr1	187822-188011	+	GT,AG	GAGGTATGTTTGTTG	GCGTCTGTTCAGGGA	U2GTAG5SS	74.4107	U2GCAG3SS	66.4845
AT1G01510.1	Chr1	188176-188284	+	GT,AG	CTGGTATGAGTTTTC	TTTATGTATTAGGGG	U2GTAG5SS	70.724	U2GTAG3SS	67.1286
AT1G01510.1	Chr1	188414-188529	+	GT,AG	TGGGTATGACTTTCT	TTTTCATTGCAGGTG	U2GTAG5SS	69.6163	U2GCAG3SS	74.0298
AT1G01510.1	Chr1	189320-189417	+	GT,AG	AAGGTAAACCTTTTT	CTTGTTTTCCAGGAC	U2GTAG5SS	73.6435	U2GCAG3SS	71.2144
AT1G01510.1	Chr1	189464-189562	+	GT,AG	CAGGTAGCTCTTACA	GTGTGTGTGCAGATC	U2GTAG5SS	71.2452	U2GCAG3SS	68.0046
AT1G01510.1	Chr1	189675-189765	+	GT,AG	TCTGTAAGTCTCTGT	TGAATGTTGCAGGCG	U2GTAG5SS	68.6709	U2GCAG3SS	69.5423
AT1G01510_c1	Chr1	187822-188011	+	GT,AG	GAGGTATGTTTGTTG	GCGTCTGTTCAGGGA	U2GTAG5SS	74.4107	U2GCAG3SS	66.4845
AT1G01510_c1	Chr1	188176-188284	+	GT,AG	CTGGTATGAGTTTTC	TTTATGTATTAGGGG	U2GTAG5SS	70.724	U2GTAG3SS	67.1286
AT1G01510_c1	Chr1	188414-188529	+	GT,AG	TGGGTATGACTTTCT	TTTTCATTGCAGGTG	U2GTAG5SS	69.6163	U2GCAG3SS	74.0298
AT1G01510_c1	Chr1	189320-189417	+	GT,AG	AAGGTAAACCTTTTT	CTTGTTTTCCAGGAC	U2GTAG5SS	73.6435	U2GCAG3SS	71.2144
AT1G01510_c1	Chr1	189464-189562	+	GT,AG	CAGGTAGCTCTTACA	GTGTGTGTGCAGATC	U2GTAG5SS	71.2452	U2GCAG3SS	68.0046
AT1G01510_c1	Chr1	189675-189765	+	GT,AG	TCTGTAAGTCTCTGT	TGAATGTTGCAGGCG	U2GTAG5SS	68.6709	U2GCAG3SS	69.5423
AT1G01510_c1	Chr1	189861-190035	+	GT,AG	TTTGTGAGTTTCTCT	CTCGGTTTGCAGAAA	U2GTAG5SS	67.3167	U2GCAG3SS	67.5287
AT1G01520_P1	Chr1	190828-190941	+	GT,AG	TCTGTATGTTGACAC	ATTTGATTGCAGATT	U12GTAG5SS	65.6994	U2GCAG3SS	71.1361
AT1G01520_P1	Chr1	190998-191138	+	GT,AG	CAGGTAATCAATCAA	TTGGTTTTGTAGATA	U2GTAG5SS	71.2185	U2GTAG3SS	70.3231
AT1G01520_P1	Chr1	191258-191341	+	GT,AG	AATGTGGCAACCTTA	TTTTTGATGCAGTTA	LOWSCORE_5SS	62.3038	U2GCAG3SS	72.1885
AT1G01520_P1	Chr1	191475-191579	+	GT,AG	AAGGTAAAATATGTG	TTGTGATTGTAGAGG	U2GTAG5SS	72.1149	U2GTAG3SS	66.7038
AT1G01520_P1	Chr1	191692-191780	+	GT,AG	GAGGTAACAATTTTG	TTTTCAATTCAGTGG	U2GTAG5SS	73.1271	U2GCAG3SS	67.7309
AT1G01520_P1	Chr1	191889-191967	+	GT,AG	ACGGTATGAAAACCA	TTTGTTCAACAGGTT	U2GTAG5SS	67.4492	U2GCAG3SS	71.8021
AT1G01520_P1	Chr1	192026-192107	+	GT,AG	CAAGTAAGAGCTAGT	TGTTTATTACAGCGG	U2GTAG5SS	68.8167	U2GCAG3SS	69.579
AT1G01520_P2	Chr1	190828-190941	+	GT,AG	TCTGTATGTTGACAC	ATTTGATTGCAGATT	U12GTAG5SS	65.6994	U2GCAG3SS	71.1361
AT1G01520_P2	Chr1	190998-191138	+	GT,AG	CAGGTAATCAATCAA	TTGGTTTTGTAGATA	U2GTAG5SS	71.2185	U2GTAG3SS	70.3231
AT1G01520_P2	Chr1	191258-191341	+	GT,AG	AATGTGGCAACCTTA	TTTTTGATGCAGTTA	LOWSCORE_5SS	62.3038	U2GCAG3SS	72.1885
AT1G01520_P2	Chr1	191475-191579	+	GT,AG	AAGGTAAAATATGTG	TTGTGATTGTAGAGG	U2GTAG5SS	72.1149	U2GTAG3SS	66.7038
AT1G01520_P2	Chr1	191692-191780	+	GT,AG	GAGGTAACAATTTTG	TTTTCAATTCAGTGG	U2GTAG5SS	73.1271	U2GCAG3SS	67.7309
AT1G01520_P3	Chr1	190828-190941	+	GT,AG	TCTGTATGTTGACAC	ATTTGATTGCAGATT	U12GTAG5SS	65.6994	U2GCAG3SS	71.1361
AT1G01520_P3	Chr1	190998-191138	+	GT,AG	CAGGTAATCAATCAA	TTGGTTTTGTAGATA	U2GTAG5SS	71.2185	U2GTAG3SS	70.3231
AT1G01520_P3	Chr1	191258-191341	+	GT,AG	AATGTGGCAACCTTA	TTTTTGATGCAGTTA	LOWSCORE_5SS	62.3038	U2GCAG3SS	72.1885
AT1G01520_P3	Chr1	191475-191579	+	GT,AG	AAGGTAAAATATGTG	TTGTGATTGTAGAGG	U2GTAG5SS	72.1149	U2GTAG3SS	66.7038
AT1G01520_P3	Chr1	191692-191780	+	GT,AG	GAGGTAACAATTTTG	TTTTCAATTCAGTGG	U2GTAG5SS	73.1271	U2GCAG3SS	67.7309
AT1G01520_P3	Chr1	191889-191967	+	GT,AG	ACGGTATGAAAACCA	TTTGTTCAACAGGTT	U2GTAG5SS	67.4492	U2GCAG3SS	71.8021
AT1G01520_P4	Chr1	190828-190941	+	GT,AG	TCTGTATGTTGACAC	ATTTGATTGCAGATT	U12GTAG5SS	65.6994	U2GCAG3SS	71.1361
AT1G01520_P4	Chr1	190998-191138	+	GT,AG	CAGGTAATCAATCAA	TTGGTTTTGTAGATA	U2GTAG5SS	71.2185	U2GTAG3SS	70.3231
AT1G01520_P4	Chr1	191258-191341	+	GT,AG	AATGTGGCAACCTTA	TTTTTGATGCAGTTA	LOWSCORE_5SS	62.3038	U2GCAG3SS	72.1885
AT1G01520_P4	Chr1	191475-191579	+	GT,AG	AAGGTAAAATATGTG	TTGTGATTGTAGAGG	U2GTAG5SS	72.1149	U2GTAG3SS	66.7038
AT1G01520_P4	Chr1	191692-191780	+	GT,AG	GAGGTAACAATTTTG	TTTTCAATTCAGTGG	U2GTAG5SS	73.1271	U2GCAG3SS	67.7309
AT1G01520_P4	Chr1	192026-192107	+	GT,AG	CAAGTAAGAGCTAGT	TGTTTATTACAGCGG	U2GTAG5SS	68.8167	U2GCAG3SS	69.579
AT1G01520_P5	Chr1	190828-190941	+	GT,AG	TCTGTATGTTGACAC	ATTTGATTGCAGATT	U12GTAG5SS	65.6994	U2GCAG3SS	71.1361
AT1G01520_P5	Chr1	190998-191138	+	GT,AG	CAGGTAATCAATCAA	TTGGTTTTGTAGATA	U2GTAG5SS	71.2185	U2GTAG3SS	70.3231
AT1G01520_P5	Chr1	191475-191579	+	GT,AG	AAGGTAAAATATGTG	TTGTGATTGTAGAGG	U2GTAG5SS	72.1149	U2GTAG3SS	66.7038
AT1G01520_P5	Chr1	191692-191780	+	GT,AG	GAGGTAACAATTTTG	TTTTCAATTCAGTGG	U2GTAG5SS	73.1271	U2GCAG3SS	67.7309
AT1G01520_P5	Chr1	191889-191967	+	GT,AG	ACGGTATGAAAACCA	TTTGTTCAACAGGTT	U2GTAG5SS	67.4492	U2GCAG3SS	71.8021
AT1G01520_P5	Chr1	192026-192107	+	GT,AG	CAAGTAAGAGCTAGT	TGTTTATTACAGCGG	U2GTAG5SS	68.8167	U2GCAG3SS	69.579
AT1G01530_P1	Chr1	193071-193351	-	GT,AG	GAGGTAAGTTTTAAG	ATTTTATCTTAGGTG	U2GTAG5SS	76.48	U2GTAG3SS	68.31
AT1G01540.1	Chr1	196542-197115	+	GT,AG	TAGGTACTTCCAAAT	TTTGATTGCCAGGGG	U2GTAG5SS	67.8296	U2GTAG3SS	68.4849
AT1G01540.1	Chr1	197219-197300	+	GT,AG	CAGGTATATATACCG	TCGTTACTATAGGAT	U2GTAG5SS	71.4451	U2GCAG3SS	66.647
AT1G01540.1	Chr1	197422-197501	+	GT,AG	AGGGTAAGTCTGGAA	TTATATCTGTAGATT	U2GTAG5SS	71.2829	U2GTAG3SS	68.7314
AT1G01540.1	Chr1	197671-197775	+	GT,AG	CGGGTAAACTATTAA	TGATTTGTTTAGTTA	U2GTAG5SS	70.5384	U2GTAG3SS	67.4688
AT1G01540.1	Chr1	198183-198267	+	GT,AG	GATGTATACAAAACA	ATATTTTTGCAGGAA	U12GTAG5SS	66.5632	U2GCAG3SS	73.1265
AT1G01540_P2	Chr1	196542-197115	+	GT,AG	TAGGTACTTCCAAAT	TTTGATTGCCAGGGG	U2GTAG5SS	67.8296	U2GTAG3SS	68.4849
AT1G01540_P2	Chr1	197219-197300	+	GT,AG	CAGGTATATATACCG	TCGTTACTATAGGAT	U2GTAG5SS	71.4451	U2GCAG3SS	66.647
AT1G01540_P2	Chr1	197422-197501	+	GT,AG	AGGGTAAGTCTGGAA	TTATATCTGTAGATT	U2GTAG5SS	71.2829	U2GTAG3SS	68.7314
AT1G01540_P2	Chr1	197671-197775	+	GT,AG	CGGGTAAACTATTAA	TGATTTGTTTAGTTA	U2GTAG5SS	70.5384	U2GTAG3SS	67.4688
AT1G01540_P2	Chr1	197904-197974	+	GT,AG	GAGGTATTTGATAAG	TCGTGGCTGTAGACA	U2GTAG5SS	69.8503	LOWSCORE_3SS	63.4885
AT1G01540_P2	Chr1	198183-198267	+	GT,AG	GATGTATACAAAACA	ATATTTTTGCAGGAA	U12GTAG5SS	66.5632	U2GCAG3SS	73.1265
AT1G01550_JS1	Chr1	199763-200511	+	GT,AG	TCGGTATGAACACTG	TGTTTTTTTCAGTTG	U2GTAG5SS	65.915	U2GCAG3SS	72.8017
AT1G01550_P1	Chr1	199763-199890	+	GT,AG	TCGGTATGAACACTG	TTCTTTGCTCAGAAA	U2GTAG5SS	65.915	U2GTAG3SS	67.6471
AT1G01550_P1	Chr1	199959-200511	+	GT,AG	TAGGTGAGTTTTGTT	TGTTTTTTTCAGTTG	U2GTAG5SS	73.2094	U2GCAG3SS	72.8017
AT1G01550_P2	Chr1	199959-200511	+	GT,AG	TAGGTGAGTTTTGTT	TGTTTTTTTCAGTTG	U2GTAG5SS	73.2094	U2GCAG3SS	72.8017
AT1G01550_c1	Chr1	199763-199890	+	GT,AG	TCGGTATGAACACTG	TTCTTTGCTCAGAAA	U2GTAG5SS	65.915	U2GTAG3SS	67.6471
AT1G01550_c1	Chr1	199959-200511	+	GT,AG	TAGGTGAGTTTTGTT	TGTTTTTTTCAGTTG	U2GTAG5SS	73.2094	U2GCAG3SS	72.8017
AT1G01550_c1	Chr1	201071-201163	+	GT,AG	AAGGTGAAAAACTCG	TTTTTGCTGCAGCGT	U2GTAG5SS	68.8012	U2GCAG3SS	71.3592
AT1G01560.1	Chr1	202508-202782	+	GT,AG	CTGGTTAGCATCTAA	TATCTGATTTAGTGC	U2GTAG5SS	69.0133	LOWSCORE_3SS	63.6727
AT1G01560.1	Chr1	202911-202991	+	GT,AG	AATGTAAGCTTTTGT	TTTATCTCACAGGTC	U12GTAG5SS	74.6553	U2GCAG3SS	70.572
AT1G01560.1	Chr1	203128-203267	+	GT,AG	CGGGTACGCATTAAC	ATGTTTTTGCAGTTC	U2GTAG5SS	69.274	U2GCAG3SS	71.5814
AT1G01560_P2	Chr1	202508-202782	+	GT,AG	CTGGTTAGCATCTAA	TATCTGATTTAGTGC	U2GTAG5SS	69.0133	LOWSCORE_3SS	63.6727
AT1G01560_P2	Chr1	202911-202991	+	GT,AG	AATGTAAGCTTTTGT	TTTATCTCACAGGTC	U12GTAG5SS	74.6553	U2GCAG3SS	70.572
AT1G01560_P2	Chr1	203128-203267	+	GT,AG	CGGGTACGCATTAAC	ATGTTTTTGCAGTTC	U2GTAG5SS	69.274	U2GCAG3SS	71.5814
AT1G01560_P2	Chr1	203599-203760	+	GT,AG	GAGGTAAACTTTTCA	TTTCATACACAGCTT	U2GTAG5SS	73.925	U2GCAG3SS	67.4505
AT1G01560_P2	Chr1	203943-204029	+	GT,AG	CAGGTAAAGCAGACG	TTTGAGTTGCAGTCG	U2GTAG5SS	68.8202	U2GCAG3SS	68.715
AT1G01560_P3	Chr1	202508-202782	+	GT,AG	CTGGTTAGCATCTAA	TATCTGATTTAGTGC	U2GTAG5SS	69.0133	LOWSCORE_3SS	63.6727
AT1G01560_P3	Chr1	202911-202991	+	GT,AG	AATGTAAGCTTTTGT	TTTATCTCACAGGTC	U12GTAG5SS	74.6553	U2GCAG3SS	70.572
AT1G01560_P3	Chr1	203128-203267	+	GT,AG	CGGGTACGCATTAAC	ATGTTTTTGCAGTTC	U2GTAG5SS	69.274	U2GCAG3SS	71.5814
AT1G01560_P3	Chr1	203599-203760	+	GT,AG	GAGGTAAACTTTTCA	TTTCATACACAGCTT	U2GTAG5SS	73.925	U2GCAG3SS	67.4505
AT1G01560_P4	Chr1	202508-202782	+	GT,AG	CTGGTTAGCATCTAA	TATCTGATTTAGTGC	U2GTAG5SS	69.0133	LOWSCORE_3SS	63.6727
AT1G01560_P4	Chr1	202911-202991	+	GT,AG	AATGTAAGCTTTTGT	TTTATCTCACAGGTC	U12GTAG5SS	74.6553	U2GCAG3SS	70.572
AT1G01560_P4	Chr1	203128-203267	+	GT,AG	CGGGTACGCATTAAC	ATGTTTTTGCAGTTC	U2GTAG5SS	69.274	U2GCAG3SS	71.5814
AT1G01560_P4	Chr1	203943-204029	+	GT,AG	CAGGTAAAGCAGACG	TTTGAGTTGCAGTCG	U2GTAG5SS	68.8202	U2GCAG3SS	68.715
AT1G01560_c1	Chr1	202508-202782	+	GT,AG	CTGGTTAGCATCTAA	TATCTGATTTAGTGC	U2GTAG5SS	69.0133	LOWSCORE_3SS	63.6727
AT1G01560_c1	Chr1	202911-203007	+	GT,AG	AATGTAAGCTTTTGT	TTGCCATTATAGACA	U12GTAG5SS	74.6553	U12GTAG3SS	66.1854
AT1G01560_c1	Chr1	203128-203267	+	GT,AG	CGGGTACGCATTAAC	ATGTTTTTGCAGTTC	U2GTAG5SS	69.274	U2GCAG3SS	71.5814
AT1G01560_c1	Chr1	203599-203760	+	GT,AG	GAGGTAAACTTTTCA	TTTCATACACAGCTT	U2GTAG5SS	73.925	U2GCAG3SS	67.4505
AT1G01560_c1	Chr1	203943-204029	+	GT,AG	CAGGTAAAGCAGACG	TTTGAGTTGCAGTCG	U2GTAG5SS	68.8202	U2GCAG3SS	68.715
AT1G01570_P2	Chr1	205949-206692	+	GT,AG	CAGGTTAGTCCTCTG	TTGTTGTATCAGATT	U2GTAG5SS	71.4798	U2GCAG3SS	69.684
AT1G01570_P2	Chr1	207243-207325	+	GT,AG	AGGGTAAGTAAACAA	TGATAATTTCAGGCT	U2GTAG5SS	71.2657	U2GCAG3SS	69.4064
AT1G01580_P2	Chr1	209608-209764	+	GT,AG	CAGGTAACTGAATGA	TTTGCACGGCAGGGA	U2GTAG5SS	72.6098	U2GCAG3SS	66.6759
AT1G01580_P2	Chr1	209866-209950	+	GT,AG	TAGGTACAAATTAAT	AATCGGAAAAAGGGA	U2GTAG5SS	69.4371	LOWSCORE_3SS	61.1318
AT1G01580_P2	Chr1	210144-210385	+	GT,AG	TTTGTAAGCTTTTCT	ATATGAATTAAGGTG	U12GTAG5SS	75.8588	LOWSCORE_3SS	64.9402
AT1G01580_P2	Chr1	210619-211052	+	GT,AG	CAGGTATTATTTTTG	AATTAATGGCAGATG	U2GTAG5SS	73.0255	U12GTAG3SS	66.6374
AT1G01580_P2	Chr1	211379-211474	+	GT,AG	CTAGTGAGTACCTTT	TTTGTTTTATAGAGT	U2GTAG5SS	65.9951	U2GCAG3SS	70.0218
AT1G01580_P2	Chr1	211717-211855	+	GT,AG	AAGGTGATTTGTTTA	TTTGCTTTCTAGGCA	U2GTAG5SS	72.4808	U2GTAG3SS	69.2118
AT1G01580_P2	Chr1	212573-212671	+	GT,AG	AGAGTAATATATACA	TTATATGAGCAGAAC	U2GTAG5SS	65.9477	U2GCAG3SS	66.3048
AT1G01580_s1	Chr1	209608-209764	+	GT,AG	CAGGTAACTGAATGA	TTTGCACGGCAGGGA	U2GTAG5SS	72.6098	U2GCAG3SS	66.6759
AT1G01580_s1	Chr1	209866-209950	+	GT,AG	TAGGTACAAATTAAT	AATCGGAAAAAGGGA	U2GTAG5SS	69.4371	LOWSCORE_3SS	61.1318
AT1G01580_s1	Chr1	210144-210385	+	GT,AG	TTTGTAAGCTTTTCT	ATATGAATTAAGGTG	U12GTAG5SS	75.8588	LOWSCORE_3SS	64.9402
AT1G01580_s1	Chr1	210619-211052	+	GT,AG	CAGGTATTATTTTTG	AATTAATGGCAGATG	U2GTAG5SS	73.0255	U12GTAG3SS	66.6374
AT1G01580_s1	Chr1	211379-211474	+	GT,AG	CTAGTGAGTACCTTT	TTTGTTTTATAGAGT	U2GTAG5SS	65.9951	U2GCAG3SS	70.0218
AT1G01580_s1	Chr1	211717-211855	+	GT,AG	AAGGTGATTTGTTTA	TTTGCTTTCTAGGCA	U2GTAG5SS	72.4808	U2GTAG3SS	69.2118
AT1G01580_s1	Chr1	212033-212106	+	GT,AG	CCGGTCTTGAGACTG	ATAATGATGCAGGAG	LOWSCORE_5SS	61.4156	U2GCAG3SS	67.7425
AT1G01580_s1	Chr1	212573-212671	+	GT,AG	AGAGTAATATATACA	TTATATGAGCAGAAC	U2GTAG5SS	65.9477	U2GCAG3SS	66.3048
AT1G01590_P1	Chr1	214406-214480	+	GT,AG	CAGGTAATTTCACTC	CTTATATTATAGGAG	U2GTAG5SS	72.438	U2GTAG3SS	67.5064
AT1G01590_P1	Chr1	214582-214697	+	GT,AG	CAGGTAATTAAAAGC	TAAAATTTAAAGCGG	U2GTAG5SS	72.1013	LOWSCORE_3SS	63.407
AT1G01590_P1	Chr1	214897-215317	+	GT,AG	CCTGTAAGTTTTAAT	AAACTAAAAAAGATG	U2GTAG5SS	71.018	U12GTAG3SS	65.4021
AT1G01590_P1	Chr1	215554-215633	+	GT,AG	AAGGTCACTCTTTTT	TCGTGTAAATAGATG	U2GTAG5SS	72.4036	U12GTAG3SS	65.6476
AT1G01590_P1	Chr1	215960-216044	+	GT,AG	CTAGTAAGTTTAACT	ATGATATTGCAGTGT	U2GTAG5SS	69.8505	U2GCAG3SS	68.1903
AT1G01590_P1	Chr1	216293-216414	+	GT,AG	ACGGTAATTCACTTA	CTTTAAGTGCAGACA	U2GTAG5SS	70.1009	U2GCAG3SS	67.1732
AT1G01590_P1	Chr1	217090-217165	+	GT,AG	ACAGTAAGTCTATTT	TGTGTGAAACAGAGC	U2GTAG5SS	70.0574	LOWSCORE_3SS	63.7538
AT1G01600_P1	Chr1	219621-219752	+	GT,AG	AAGGTACCTAACCGC	GTTATGATGCAGGAC	U2GTAG5SS	69.6328	U2GCAG3SS	69.2104
AT1G01610_P1	Chr1	222359-222622	-	GT,AG	AAGGTATTTTCCATG	ATTTTGCAACAGGTG	U2GTAG5SS	70.7105	U2GCAG3SS	68.6204
AT1G01610_P1	Chr1	223096-223551	-	GT,AG	AAGGTTTCTCTATCT	ATATGTTAACAGGAA	U2GTAG5SS	69.5509	U2GTAG3SS	67.7694
AT1G01610_P1	Chr1	223866-223945	-	GT,AG	ACGGTAACCACAATC	TTCAAATGTTAGGTT	U2GTAG5SS	66.828	U2GTAG3SS	65.7922
AT1G01620.2	Chr1	226081-226171	-	GT,AG	CACGTGAGTACCCCA	TGTGGTTTGCAGTGG	U2GTAG5SS	66.8023	U2GCAG3SS	68.7505
AT1G01620.2	Chr1	226311-226396	-	GT,AG	CCGGTATAATTTTGT	TTTTTTTTGCAGATT	U12GTAG5SS	70.4848	U2GCAG3SS	76.7282
AT1G01620.2	Chr1	226691-226849	-	GT,AG	CTGGTAACCCCATTT	TGTGTTTCACAGGTG	U2GTAG5SS	67.5286	U2GCAG3SS	70.6569
AT1G01620.2	Chr1	227049-227079	-	GC,AG	GGAGCCACCACCAGC	TTTTCGAGCCAGGCG	LOWSCORE_5SS	55.5791	U2GTAG3SS	66.504
AT1G01620_ID2	Chr1	226081-226171	-	GT,AG	CACGTGAGTACCCCA	TGTGGTTTGCAGTGG	U2GTAG5SS	66.8023	U2GCAG3SS	68.7505
AT1G01620_ID2	Chr1	226311-226396	-	GT,AG	CCGGTATAATTTTGT	TTTTTTTTGCAGATT	U12GTAG5SS	70.4848	U2GCAG3SS	76.7282
AT1G01620_ID2	Chr1	226540-226937	-	AT,AC	AACATGTGTGCCTCT	TCCTTACCAAACTCT	LOWSCORE_5SS	58.2565	LOWSCORE_3SS	57.9698
AT1G01620_JC3	Chr1	226081-226171	-	GT,AG	CACGTGAGTACCCCA	TGTGGTTTGCAGTGG	U2GTAG5SS	66.8023	U2GCAG3SS	68.7505
AT1G01620_JC3	Chr1	226311-226396	-	GT,AG	CCGGTATAATTTTGT	TTTTTTTTGCAGATT	U12GTAG5SS	70.4848	U2GCAG3SS	76.7282
AT1G01620_JC3	Chr1	226691-226849	-	GT,AG	CTGGTAACCCCATTT	TGTGTTTCACAGGTG	U2GTAG5SS	67.5286	U2GCAG3SS	70.6569
AT1G01620_JC3	Chr1	227049-227079	-	GC,AG	GGAGCCACCACCAGC	TTTTCGAGCCAGGCG	LOWSCORE_5SS	55.5791	U2GTAG3SS	66.504
AT1G01620_JC3	Chr1	227223-227404	-	GT,AG	AACGTAAATAAATAT	TACCCATTGTAGAAA	U2GTAG5SS	70.0545	U12GTAG3SS	65.9975
AT1G01620_P1	Chr1	226081-226171	-	GT,AG	CACGTGAGTACCCCA	TGTGGTTTGCAGTGG	U2GTAG5SS	66.8023	U2GCAG3SS	68.7505
AT1G01620_P1	Chr1	226311-226396	-	GT,AG	CCGGTATAATTTTGT	TTTTTTTTGCAGATT	U12GTAG5SS	70.4848	U2GCAG3SS	76.7282
AT1G01620_P1	Chr1	226691-226849	-	GT,AG	CTGGTAACCCCATTT	TGTGTTTCACAGGTG	U2GTAG5SS	67.5286	U2GCAG3SS	70.6569
AT1G01630.1	Chr1	229343-229429	+	GT,AG	AAGGTCCCTATCGAT	TTGGATTTGCAGGAG	U2GTAG5SS	67.5905	U2GCAG3SS	71.1886
AT1G01630.1	Chr1	229724-229829	+	GT,AG	TAGGTGAATAATAAT	TTGTCATGTTAGAAT	U2GTAG5SS	69.5241	LOWSCORE_3SS	64.2953
AT1G01630.1	Chr1	229934-230349	+	GT,AG	CAGGTTACTTCCTTT	CTTGTTTTACAGGAT	U2GTAG5SS	70.8427	U2GCAG3SS	72.9621
AT1G01630.1	Chr1	230459-230559	+	GT,AG	AAGGTACATTGATTT	TTGGGGGGGCAGATT	U2GTAG5SS	71.8035	LOWSCORE_3SS	64.8699
AT1G01640.1	Chr1	231655-231784	-	GT,AG	CTGGTAACAGATGAT	TTTTTGTTCTAGGCG	U2GTAG5SS	67.3984	U2GTAG3SS	70.5688
AT1G01640.1	Chr1	231928-232398	-	GT,AG	TCGGTAATATACACT	TTGTGACATTAGTTT	U2GTAG5SS	66.7652	LOWSCORE_3SS	63.7051
AT1G01640.2	Chr1	231655-231784	-	GT,AG	CTGGTAACAGATGAT	TTTTTGTTCTAGGCG	U2GTAG5SS	67.3984	U2GTAG3SS	70.5688
AT1G01640.2	Chr1	231928-232247	-	GT,AG	TGTGTGAGTGGTCTT	TTGTGACATTAGTTT	LOWSCORE_5SS	63.7125	LOWSCORE_3SS	63.7051
AT1G01640_s1	Chr1	231655-231784	-	GT,AG	CTGGTAACAGATGAT	TTTTTGTTCTAGGCG	U2GTAG5SS	67.3984	U2GTAG3SS	70.5688
AT1G01640_s1	Chr1	231908-232398	-	GT,AG	TCGGTAATATACACT	AACTAATGACAGAAG	U2GTAG5SS	66.7652	LOWSCORE_3SS	64.7851
AT1G01650.2	Chr1	233297-233387	-	GT,AG	TAGGTAAGAACACTG	GCAATGTGTCAGGTA	U2GTAG5SS	70.7005	U2GCAG3SS	65.6176
AT1G01650.2	Chr1	233470-233548	-	GT,AG	TAGGTATGATCCCTC	TGACAATCACAGGTC	U2GTAG5SS	69.3585	U2GCAG3SS	65.3373
AT1G01650.2	Chr1	233618-234250	-	GT,AG	GAGGTTTGCACTGTT	ACCGTTCTGCAGGTA	U2GTAG5SS	67.1128	U2GCAG3SS	69.2191
AT1G01650.2	Chr1	234392-234529	-	GT,AG	GTGGTAAGTTTTTCT	TCCCACATATAGGTA	U2GTAG5SS	75.2363	LOWSCORE_3SS	64.2319
AT1G01650.2	Chr1	234621-234935	-	GT,AG	AAGGTATTACCAATT	TTACGTAAACAGGTC	U2GTAG5SS	67.4621	U2GCAG3SS	67.069
AT1G01650.2	Chr1	234988-235198	-	GT,AG	CTTGTAAGCGCGGGT	TCTTGCTGACAGGGA	LOWSCORE_5SS	64.005	U2GTAG3SS	67.309
AT1G01650.2	Chr1	235360-235718	-	GT,AG	ATGGTATGTATAGTT	AATTTGTTATAGTTT	U2GTAG5SS	70.7002	U2GTAG3SS	67.5288
AT1G01650.2	Chr1	235752-235845	-	GT,AG	GAGGTAGAACGTTTA	TGGTGCTATCAGGGG	U2GTAG5SS	68.3155	U2GTAG3SS	65.4908
AT1G01650.2	Chr1	236027-236145	-	GT,AG	AAGGTGATTGCTGGC	CTTAAACTGCAGGAC	U2GTAG5SS	69.4009	U2GCAG3SS	67.4924
AT1G01650.2	Chr1	236296-236429	-	GT,AG	TAGGTAATTCTTCGT	ATATTTGTTCAGTTA	U2GTAG5SS	72.9455	U2GTAG3SS	69.4617
AT1G01650.2	Chr1	236548-236673	-	GT,AG	CAGGTAATTCACTAA	GTTGCTTTGCAGATC	U2GTAG5SS	72.7479	U2GCAG3SS	70.0423
AT1G01650.2	Chr1	237023-237504	-	GT,AG	CTGGTTTGATTTTTG	TTTCATGGACAGGTG	U2GTAG5SS	69.4166	U2GCAG3SS	68.5865
AT1G01650_ID24	Chr1	233297-233387	-	GT,AG	TAGGTAAGAACACTG	GCAATGTGTCAGGTA	U2GTAG5SS	70.7005	U2GCAG3SS	65.6176
AT1G01650_ID24	Chr1	233449-233548	-	GT,AG	TAGGTATGATCCCTC	TAACATACATAGCTC	U2GTAG5SS	69.3585	LOWSCORE_3SS	63.2052
AT1G01650_ID24	Chr1	233618-234250	-	GT,AG	GAGGTTTGCACTGTT	ACCGTTCTGCAGGTA	U2GTAG5SS	67.1128	U2GCAG3SS	69.2191
AT1G01650_ID24	Chr1	234392-234529	-	GT,AG	GTGGTAAGTTTTTCT	TCCCACATATAGGTA	U2GTAG5SS	75.2363	LOWSCORE_3SS	64.2319
AT1G01650_ID24	Chr1	234621-234935	-	GT,AG	AAGGTATTACCAATT	TTACGTAAACAGGTC	U2GTAG5SS	67.4621	U2GCAG3SS	67.069
AT1G01650_ID24	Chr1	234988-235198	-	GT,AG	CTTGTAAGCGCGGGT	TCTTGCTGACAGGGA	LOWSCORE_5SS	64.005	U2GTAG3SS	67.309
AT1G01650_ID24	Chr1	235360-235718	-	GT,AG	ATGGTATGTATAGTT	AATTTGTTATAGTTT	U2GTAG5SS	70.7002	U2GTAG3SS	67.5288
AT1G01650_ID24	Chr1	235752-235845	-	GT,AG	GAGGTAGAACGTTTA	TGGTGCTATCAGGGG	U2GTAG5SS	68.3155	U2GTAG3SS	65.4908
AT1G01650_ID24	Chr1	236027-236145	-	GT,AG	AAGGTGATTGCTGGC	CTTAAACTGCAGGAC	U2GTAG5SS	69.4009	U2GCAG3SS	67.4924
AT1G01650_ID24	Chr1	236296-236429	-	GT,AG	TAGGTAATTCTTCGT	ATATTTGTTCAGTTA	U2GTAG5SS	72.9455	U2GTAG3SS	69.4617
AT1G01650_ID24	Chr1	236548-236673	-	GT,AG	CAGGTAATTCACTAA	GTTGCTTTGCAGATC	U2GTAG5SS	72.7479	U2GCAG3SS	70.0423
AT1G01650_ID24	Chr1	236784-236865	-	GT,AG	AAGGTAAAGTTTCCT	ATCTTTTGGTAGCTT	U2GTAG5SS	73.394	U2GTAG3SS	67.8373
AT1G01650_ID24	Chr1	237023-237504	-	GT,AG	CTGGTTTGATTTTTG	TTTCATGGACAGGTG	U2GTAG5SS	69.4166	U2GCAG3SS	68.5865
AT1G01650_ID44	Chr1	233297-233387	-	GT,AG	TAGGTAAGAACACTG	GCAATGTGTCAGGTA	U2GTAG5SS	70.7005	U2GCAG3SS	65.6176
AT1G01650_ID44	Chr1	233470-233548	-	GT,AG	TAGGTATGATCCCTC	TGACAATCACAGGTC	U2GTAG5SS	69.3585	U2GCAG3SS	65.3373
AT1G01650_ID44	Chr1	233618-234250	-	GT,AG	GAGGTTTGCACTGTT	ACCGTTCTGCAGGTA	U2GTAG5SS	67.1128	U2GCAG3SS	69.2191
AT1G01650_ID44	Chr1	234392-234529	-	GT,AG	GTGGTAAGTTTTTCT	TCCCACATATAGGTA	U2GTAG5SS	75.2363	LOWSCORE_3SS	64.2319
AT1G01650_ID44	Chr1	234621-234935	-	GT,AG	AAGGTATTACCAATT	TTACGTAAACAGGTC	U2GTAG5SS	67.4621	U2GCAG3SS	67.069
AT1G01650_ID44	Chr1	234988-235198	-	GT,AG	CTTGTAAGCGCGGGT	TCTTGCTGACAGGGA	LOWSCORE_5SS	64.005	U2GTAG3SS	67.309
AT1G01650_ID44	Chr1	235360-235718	-	GT,AG	ATGGTATGTATAGTT	AATTTGTTATAGTTT	U2GTAG5SS	70.7002	U2GTAG3SS	67.5288
AT1G01650_ID44	Chr1	235752-235845	-	GT,AG	GAGGTAGAACGTTTA	TGGTGCTATCAGGGG	U2GTAG5SS	68.3155	U2GTAG3SS	65.4908
AT1G01650_ID44	Chr1	236027-236145	-	GT,AG	AAGGTGATTGCTGGC	CTTAAACTGCAGGAC	U2GTAG5SS	69.4009	U2GCAG3SS	67.4924
AT1G01650_ID44	Chr1	236285-236429	-	GT,AG	TAGGTAATTCTTCGT	GTTACTCTGCAGCTC	U2GTAG5SS	72.9455	U2GCAG3SS	68.01
AT1G01650_ID44	Chr1	236548-236673	-	GT,AG	CAGGTAATTCACTAA	GTTGCTTTGCAGATC	U2GTAG5SS	72.7479	U2GCAG3SS	70.0423
AT1G01650_ID44	Chr1	236777-236865	-	GT,AG	AAGGTAAAGTTTCCT	GGTAGCTTACAGGAG	U2GTAG5SS	73.394	U2GCAG3SS	66.4745
AT1G01650_ID44	Chr1	237023-237504	-	GT,AG	CTGGTTTGATTTTTG	TTTCATGGACAGGTG	U2GTAG5SS	69.4166	U2GCAG3SS	68.5865
AT1G01650_JC1	Chr1	233297-233387	-	GT,AG	TAGGTAAGAACACTG	GCAATGTGTCAGGTA	U2GTAG5SS	70.7005	U2GCAG3SS	65.6176
AT1G01650_JC1	Chr1	233470-233548	-	GT,AG	TAGGTATGATCCCTC	TGACAATCACAGGTC	U2GTAG5SS	69.3585	U2GCAG3SS	65.3373
AT1G01650_JC1	Chr1	233618-234250	-	GT,AG	GAGGTTTGCACTGTT	ACCGTTCTGCAGGTA	U2GTAG5SS	67.1128	U2GCAG3SS	69.2191
AT1G01650_JC1	Chr1	234392-234529	-	GT,AG	GTGGTAAGTTTTTCT	TCCCACATATAGGTA	U2GTAG5SS	75.2363	LOWSCORE_3SS	64.2319
AT1G01650_JC1	Chr1	234621-234935	-	GT,AG	AAGGTATTACCAATT	TTACGTAAACAGGTC	U2GTAG5SS	67.4621	U2GCAG3SS	67.069
AT1G01650_JC1	Chr1	234988-235198	-	GT,AG	CTTGTAAGCGCGGGT	TCTTGCTGACAGGGA	LOWSCORE_5SS	64.005	U2GTAG3SS	67.309
AT1G01650_JC1	Chr1	235360-235718	-	GT,AG	ATGGTATGTATAGTT	AATTTGTTATAGTTT	U2GTAG5SS	70.7002	U2GTAG3SS	67.5288
AT1G01650_JC1	Chr1	235752-235845	-	GT,AG	GAGGTAGAACGTTTA	TGGTGCTATCAGGGG	U2GTAG5SS	68.3155	U2GTAG3SS	65.4908
AT1G01650_JC1	Chr1	236027-236145	-	GT,AG	AAGGTGATTGCTGGC	CTTAAACTGCAGGAC	U2GTAG5SS	69.4009	U2GCAG3SS	67.4924
AT1G01650_JC1	Chr1	236296-236429	-	GT,AG	TAGGTAATTCTTCGT	ATATTTGTTCAGTTA	U2GTAG5SS	72.9455	U2GTAG3SS	69.4617
AT1G01650_JC1	Chr1	236548-236673	-	GT,AG	CAGGTAATTCACTAA	GTTGCTTTGCAGATC	U2GTAG5SS	72.7479	U2GCAG3SS	70.0423
AT1G01650_JC1	Chr1	236784-236865	-	GT,AG	AAGGTAAAGTTTCCT	ATCTTTTGGTAGCTT	U2GTAG5SS	73.394	U2GTAG3SS	67.8373
AT1G01650_JC1	Chr1	237023-237122	-	GT,AG	GGTGTGAGTGAAGAA	TTTCATGGACAGGTG	LOWSCORE_5SS	62.8116	U2GCAG3SS	68.5865
AT1G01650_JC3	Chr1	233297-233387	-	GT,AG	TAGGTAAGAACACTG	GCAATGTGTCAGGTA	U2GTAG5SS	70.7005	U2GCAG3SS	65.6176
AT1G01650_JC3	Chr1	233470-233548	-	GT,AG	TAGGTATGATCCCTC	TGACAATCACAGGTC	U2GTAG5SS	69.3585	U2GCAG3SS	65.3373
AT1G01650_JC3	Chr1	233618-234250	-	GT,AG	GAGGTTTGCACTGTT	ACCGTTCTGCAGGTA	U2GTAG5SS	67.1128	U2GCAG3SS	69.2191
AT1G01650_JC3	Chr1	234392-234529	-	GT,AG	GTGGTAAGTTTTTCT	TCCCACATATAGGTA	U2GTAG5SS	75.2363	LOWSCORE_3SS	64.2319
AT1G01650_JC3	Chr1	234621-234935	-	GT,AG	AAGGTATTACCAATT	TTACGTAAACAGGTC	U2GTAG5SS	67.4621	U2GCAG3SS	67.069
AT1G01650_JC3	Chr1	234988-235198	-	GT,AG	CTTGTAAGCGCGGGT	TCTTGCTGACAGGGA	LOWSCORE_5SS	64.005	U2GTAG3SS	67.309
AT1G01650_JC3	Chr1	235360-235718	-	GT,AG	ATGGTATGTATAGTT	AATTTGTTATAGTTT	U2GTAG5SS	70.7002	U2GTAG3SS	67.5288
AT1G01650_JC3	Chr1	235752-235845	-	GT,AG	GAGGTAGAACGTTTA	TGGTGCTATCAGGGG	U2GTAG5SS	68.3155	U2GTAG3SS	65.4908
AT1G01650_JC3	Chr1	236027-236145	-	GT,AG	AAGGTGATTGCTGGC	CTTAAACTGCAGGAC	U2GTAG5SS	69.4009	U2GCAG3SS	67.4924
AT1G01650_JC3	Chr1	236296-236429	-	GT,AG	TAGGTAATTCTTCGT	ATATTTGTTCAGTTA	U2GTAG5SS	72.9455	U2GTAG3SS	69.4617
AT1G01650_JC3	Chr1	236548-236673	-	GT,AG	CAGGTAATTCACTAA	GTTGCTTTGCAGATC	U2GTAG5SS	72.7479	U2GCAG3SS	70.0423
AT1G01650_JC3	Chr1	236784-236865	-	GT,AG	AAGGTAAAGTTTCCT	ATCTTTTGGTAGCTT	U2GTAG5SS	73.394	U2GTAG3SS	67.8373
AT1G01650_JC3	Chr1	237023-237220	-	GT,AG	TAGGTATAGCCATGA	TTTCATGGACAGGTG	U2GTAG5SS	67.544	U2GCAG3SS	68.5865
AT1G01650_JS3	Chr1	233297-233387	-	GT,AG	TAGGTAAGAACACTG	GCAATGTGTCAGGTA	U2GTAG5SS	70.7005	U2GCAG3SS	65.6176
AT1G01650_JS3	Chr1	233470-233548	-	GT,AG	TAGGTATGATCCCTC	TGACAATCACAGGTC	U2GTAG5SS	69.3585	U2GCAG3SS	65.3373
AT1G01650_JS3	Chr1	233618-234250	-	GT,AG	GAGGTTTGCACTGTT	ACCGTTCTGCAGGTA	U2GTAG5SS	67.1128	U2GCAG3SS	69.2191
AT1G01650_JS3	Chr1	234392-234529	-	GT,AG	GTGGTAAGTTTTTCT	TCCCACATATAGGTA	U2GTAG5SS	75.2363	LOWSCORE_3SS	64.2319
AT1G01650_JS3	Chr1	234621-234935	-	GT,AG	AAGGTATTACCAATT	TTACGTAAACAGGTC	U2GTAG5SS	67.4621	U2GCAG3SS	67.069
AT1G01650_JS3	Chr1	234988-235198	-	GT,AG	CTTGTAAGCGCGGGT	TCTTGCTGACAGGGA	LOWSCORE_5SS	64.005	U2GTAG3SS	67.309
AT1G01650_JS3	Chr1	235354-235718	-	GT,AG	ATGGTATGTATAGTT	TTATAGTTTCAGATG	U2GTAG5SS	70.7002	U2GCAG3SS	69.5821
AT1G01650_JS3	Chr1	235752-235845	-	GT,AG	GAGGTAGAACGTTTA	TGGTGCTATCAGGGG	U2GTAG5SS	68.3155	U2GTAG3SS	65.4908
AT1G01650_JS3	Chr1	236027-236145	-	GT,AG	AAGGTGATTGCTGGC	CTTAAACTGCAGGAC	U2GTAG5SS	69.4009	U2GCAG3SS	67.4924
AT1G01650_JS3	Chr1	236296-236429	-	GT,AG	TAGGTAATTCTTCGT	ATATTTGTTCAGTTA	U2GTAG5SS	72.9455	U2GTAG3SS	69.4617
AT1G01650_JS3	Chr1	236548-236673	-	GT,AG	CAGGTAATTCACTAA	GTTGCTTTGCAGATC	U2GTAG5SS	72.7479	U2GCAG3SS	70.0423
AT1G01650_JS3	Chr1	236784-236865	-	GT,AG	AAGGTAAAGTTTCCT	ATCTTTTGGTAGCTT	U2GTAG5SS	73.394	U2GTAG3SS	67.8373
AT1G01650_JS3	Chr1	237023-237504	-	GT,AG	CTGGTTTGATTTTTG	TTTCATGGACAGGTG	U2GTAG5SS	69.4166	U2GCAG3SS	68.5865
AT1G01650_P1	Chr1	233297-233387	-	GT,AG	TAGGTAAGAACACTG	GCAATGTGTCAGGTA	U2GTAG5SS	70.7005	U2GCAG3SS	65.6176
AT1G01650_P1	Chr1	233470-233548	-	GT,AG	TAGGTATGATCCCTC	TGACAATCACAGGTC	U2GTAG5SS	69.3585	U2GCAG3SS	65.3373
AT1G01650_P1	Chr1	233618-234250	-	GT,AG	GAGGTTTGCACTGTT	ACCGTTCTGCAGGTA	U2GTAG5SS	67.1128	U2GCAG3SS	69.2191
AT1G01650_P1	Chr1	234392-234529	-	GT,AG	GTGGTAAGTTTTTCT	TCCCACATATAGGTA	U2GTAG5SS	75.2363	LOWSCORE_3SS	64.2319
AT1G01650_P1	Chr1	234621-234935	-	GT,AG	AAGGTATTACCAATT	TTACGTAAACAGGTC	U2GTAG5SS	67.4621	U2GCAG3SS	67.069
AT1G01650_P1	Chr1	234988-235198	-	GT,AG	CTTGTAAGCGCGGGT	TCTTGCTGACAGGGA	LOWSCORE_5SS	64.005	U2GTAG3SS	67.309
AT1G01650_P1	Chr1	235360-235718	-	GT,AG	ATGGTATGTATAGTT	AATTTGTTATAGTTT	U2GTAG5SS	70.7002	U2GTAG3SS	67.5288
AT1G01650_P1	Chr1	235752-235845	-	GT,AG	GAGGTAGAACGTTTA	TGGTGCTATCAGGGG	U2GTAG5SS	68.3155	U2GTAG3SS	65.4908
AT1G01650_P1	Chr1	236027-236145	-	GT,AG	AAGGTGATTGCTGGC	CTTAAACTGCAGGAC	U2GTAG5SS	69.4009	U2GCAG3SS	67.4924
AT1G01650_P1	Chr1	236296-236429	-	GT,AG	TAGGTAATTCTTCGT	ATATTTGTTCAGTTA	U2GTAG5SS	72.9455	U2GTAG3SS	69.4617
AT1G01650_P1	Chr1	236548-236673	-	GT,AG	CAGGTAATTCACTAA	GTTGCTTTGCAGATC	U2GTAG5SS	72.7479	U2GCAG3SS	70.0423
AT1G01650_P1	Chr1	236784-236865	-	GT,AG	AAGGTAAAGTTTCCT	ATCTTTTGGTAGCTT	U2GTAG5SS	73.394	U2GTAG3SS	67.8373
AT1G01650_P1	Chr1	237023-237504	-	GT,AG	CTGGTTTGATTTTTG	TTTCATGGACAGGTG	U2GTAG5SS	69.4166	U2GCAG3SS	68.5865
AT1G01650_P2	Chr1	233297-233387	-	GT,AG	TAGGTAAGAACACTG	GCAATGTGTCAGGTA	U2GTAG5SS	70.7005	U2GCAG3SS	65.6176
AT1G01650_P2	Chr1	233470-233548	-	GT,AG	TAGGTATGATCCCTC	TGACAATCACAGGTC	U2GTAG5SS	69.3585	U2GCAG3SS	65.3373
AT1G01650_P2	Chr1	233618-234250	-	GT,AG	GAGGTTTGCACTGTT	ACCGTTCTGCAGGTA	U2GTAG5SS	67.1128	U2GCAG3SS	69.2191
AT1G01650_P2	Chr1	234392-234529	-	GT,AG	GTGGTAAGTTTTTCT	TCCCACATATAGGTA	U2GTAG5SS	75.2363	LOWSCORE_3SS	64.2319
AT1G01650_P2	Chr1	234621-234935	-	GT,AG	AAGGTATTACCAATT	TTACGTAAACAGGTC	U2GTAG5SS	67.4621	U2GCAG3SS	67.069
AT1G01650_P2	Chr1	234988-235198	-	GT,AG	CTTGTAAGCGCGGGT	TCTTGCTGACAGGGA	LOWSCORE_5SS	64.005	U2GTAG3SS	67.309
AT1G01650_P2	Chr1	235360-235718	-	GT,AG	ATGGTATGTATAGTT	AATTTGTTATAGTTT	U2GTAG5SS	70.7002	U2GTAG3SS	67.5288
AT1G01650_P2	Chr1	235752-235845	-	GT,AG	GAGGTAGAACGTTTA	TGGTGCTATCAGGGG	U2GTAG5SS	68.3155	U2GTAG3SS	65.4908
AT1G01650_P2	Chr1	236027-236145	-	GT,AG	AAGGTGATTGCTGGC	CTTAAACTGCAGGAC	U2GTAG5SS	69.4009	U2GCAG3SS	67.4924
AT1G01650_P2	Chr1	236296-236429	-	GT,AG	TAGGTAATTCTTCGT	ATATTTGTTCAGTTA	U2GTAG5SS	72.9455	U2GTAG3SS	69.4617
AT1G01650_P2	Chr1	236548-236673	-	GT,AG	CAGGTAATTCACTAA	GTTGCTTTGCAGATC	U2GTAG5SS	72.7479	U2GCAG3SS	70.0423
AT1G01650_P2	Chr1	237303-237504	-	GT,AG	CTGGTTTGATTTTTG	TGTTGTTGCCAGCAG	U2GTAG5SS	69.4166	U2GTAG3SS	66.4053
AT1G01650_P3	Chr1	233297-233387	-	GT,AG	TAGGTAAGAACACTG	GCAATGTGTCAGGTA	U2GTAG5SS	70.7005	U2GCAG3SS	65.6176
AT1G01650_P3	Chr1	233470-233548	-	GT,AG	TAGGTATGATCCCTC	TGACAATCACAGGTC	U2GTAG5SS	69.3585	U2GCAG3SS	65.3373
AT1G01650_P3	Chr1	233618-234250	-	GT,AG	GAGGTTTGCACTGTT	ACCGTTCTGCAGGTA	U2GTAG5SS	67.1128	U2GCAG3SS	69.2191
AT1G01650_P3	Chr1	234392-234529	-	GT,AG	GTGGTAAGTTTTTCT	TCCCACATATAGGTA	U2GTAG5SS	75.2363	LOWSCORE_3SS	64.2319
AT1G01650_P3	Chr1	234621-234935	-	GT,AG	AAGGTATTACCAATT	TTACGTAAACAGGTC	U2GTAG5SS	67.4621	U2GCAG3SS	67.069
AT1G01650_P3	Chr1	234988-235198	-	GT,AG	CTTGTAAGCGCGGGT	TCTTGCTGACAGGGA	LOWSCORE_5SS	64.005	U2GTAG3SS	67.309
AT1G01650_P3	Chr1	235360-235718	-	GT,AG	ATGGTATGTATAGTT	AATTTGTTATAGTTT	U2GTAG5SS	70.7002	U2GTAG3SS	67.5288
AT1G01650_P3	Chr1	235752-235845	-	GT,AG	GAGGTAGAACGTTTA	TGGTGCTATCAGGGG	U2GTAG5SS	68.3155	U2GTAG3SS	65.4908
AT1G01650_P3	Chr1	236027-236145	-	GT,AG	AAGGTGATTGCTGGC	CTTAAACTGCAGGAC	U2GTAG5SS	69.4009	U2GCAG3SS	67.4924
AT1G01650_P3	Chr1	236296-236429	-	GT,AG	TAGGTAATTCTTCGT	ATATTTGTTCAGTTA	U2GTAG5SS	72.9455	U2GTAG3SS	69.4617
AT1G01650_P3	Chr1	236548-236673	-	GT,AG	CAGGTAATTCACTAA	GTTGCTTTGCAGATC	U2GTAG5SS	72.7479	U2GCAG3SS	70.0423
AT1G01650_P3	Chr1	237023-237220	-	GT,AG	TAGGTATAGCCATGA	TTTCATGGACAGGTG	U2GTAG5SS	67.544	U2GCAG3SS	68.5865
AT1G01650_s1	Chr1	233297-233387	-	GT,AG	TAGGTAAGAACACTG	GCAATGTGTCAGGTA	U2GTAG5SS	70.7005	U2GCAG3SS	65.6176
AT1G01650_s1	Chr1	233470-233548	-	GT,AG	TAGGTATGATCCCTC	TGACAATCACAGGTC	U2GTAG5SS	69.3585	U2GCAG3SS	65.3373
AT1G01650_s1	Chr1	233618-234250	-	GT,AG	GAGGTTTGCACTGTT	ACCGTTCTGCAGGTA	U2GTAG5SS	67.1128	U2GCAG3SS	69.2191
AT1G01650_s1	Chr1	234392-234529	-	GT,AG	GTGGTAAGTTTTTCT	TCCCACATATAGGTA	U2GTAG5SS	75.2363	LOWSCORE_3SS	64.2319
AT1G01650_s1	Chr1	234621-234935	-	GT,AG	AAGGTATTACCAATT	TTACGTAAACAGGTC	U2GTAG5SS	67.4621	U2GCAG3SS	67.069
AT1G01650_s1	Chr1	234988-235198	-	GT,AG	CTTGTAAGCGCGGGT	TCTTGCTGACAGGGA	LOWSCORE_5SS	64.005	U2GTAG3SS	67.309
AT1G01650_s1	Chr1	235360-235718	-	GT,AG	ATGGTATGTATAGTT	AATTTGTTATAGTTT	U2GTAG5SS	70.7002	U2GTAG3SS	67.5288
AT1G01650_s1	Chr1	235752-235845	-	GT,AG	GAGGTAGAACGTTTA	TGGTGCTATCAGGGG	U2GTAG5SS	68.3155	U2GTAG3SS	65.4908
AT1G01650_s1	Chr1	236027-236145	-	GT,AG	AAGGTGATTGCTGGC	CTTAAACTGCAGGAC	U2GTAG5SS	69.4009	U2GCAG3SS	67.4924
AT1G01650_s1	Chr1	236285-236429	-	GT,AG	TAGGTAATTCTTCGT	GTTACTCTGCAGCTC	U2GTAG5SS	72.9455	U2GCAG3SS	68.01
AT1G01650_s1	Chr1	236548-236673	-	GT,AG	CAGGTAATTCACTAA	GTTGCTTTGCAGATC	U2GTAG5SS	72.7479	U2GCAG3SS	70.0423
AT1G01650_s1	Chr1	236743-236865	-	GT,AG	AAGGTAAAGTTTCCT	TGGTAAATGCAGTTT	U2GTAG5SS	73.394	U2GCAG3SS	67.583
AT1G01650_s1	Chr1	237023-237504	-	GT,AG	CTGGTTTGATTTTTG	TTTCATGGACAGGTG	U2GTAG5SS	69.4166	U2GCAG3SS	68.5865
AT1G01650_s2	Chr1	233297-233387	-	GT,AG	TAGGTAAGAACACTG	GCAATGTGTCAGGTA	U2GTAG5SS	70.7005	U2GCAG3SS	65.6176
AT1G01650_s2	Chr1	233470-233548	-	GT,AG	TAGGTATGATCCCTC	TGACAATCACAGGTC	U2GTAG5SS	69.3585	U2GCAG3SS	65.3373
AT1G01650_s2	Chr1	233618-234250	-	GT,AG	GAGGTTTGCACTGTT	ACCGTTCTGCAGGTA	U2GTAG5SS	67.1128	U2GCAG3SS	69.2191
AT1G01650_s2	Chr1	234392-234529	-	GT,AG	GTGGTAAGTTTTTCT	TCCCACATATAGGTA	U2GTAG5SS	75.2363	LOWSCORE_3SS	64.2319
AT1G01650_s2	Chr1	234621-234935	-	GT,AG	AAGGTATTACCAATT	TTACGTAAACAGGTC	U2GTAG5SS	67.4621	U2GCAG3SS	67.069
AT1G01650_s2	Chr1	234988-235198	-	GT,AG	CTTGTAAGCGCGGGT	TCTTGCTGACAGGGA	LOWSCORE_5SS	64.005	U2GTAG3SS	67.309
AT1G01650_s2	Chr1	235360-235718	-	GT,AG	ATGGTATGTATAGTT	AATTTGTTATAGTTT	U2GTAG5SS	70.7002	U2GTAG3SS	67.5288
AT1G01650_s2	Chr1	235752-235845	-	GT,AG	GAGGTAGAACGTTTA	TGGTGCTATCAGGGG	U2GTAG5SS	68.3155	U2GTAG3SS	65.4908
AT1G01650_s2	Chr1	236027-236145	-	GT,AG	AAGGTGATTGCTGGC	CTTAAACTGCAGGAC	U2GTAG5SS	69.4009	U2GCAG3SS	67.4924
AT1G01650_s2	Chr1	236296-236429	-	GT,AG	TAGGTAATTCTTCGT	ATATTTGTTCAGTTA	U2GTAG5SS	72.9455	U2GTAG3SS	69.4617
AT1G01650_s2	Chr1	236548-236673	-	GT,AG	CAGGTAATTCACTAA	GTTGCTTTGCAGATC	U2GTAG5SS	72.7479	U2GCAG3SS	70.0423
AT1G01650_s2	Chr1	236777-236865	-	GT,AG	AAGGTAAAGTTTCCT	GGTAGCTTACAGGAG	U2GTAG5SS	73.394	U2GCAG3SS	66.4745
AT1G01650_s2	Chr1	237023-237504	-	GT,AG	CTGGTTTGATTTTTG	TTTCATGGACAGGTG	U2GTAG5SS	69.4166	U2GCAG3SS	68.5865
AT1G01650_s3	Chr1	233297-233387	-	GT,AG	TAGGTAAGAACACTG	GCAATGTGTCAGGTA	U2GTAG5SS	70.7005	U2GCAG3SS	65.6176
AT1G01650_s3	Chr1	233470-233548	-	GT,AG	TAGGTATGATCCCTC	TGACAATCACAGGTC	U2GTAG5SS	69.3585	U2GCAG3SS	65.3373
AT1G01650_s3	Chr1	233618-234250	-	GT,AG	GAGGTTTGCACTGTT	ACCGTTCTGCAGGTA	U2GTAG5SS	67.1128	U2GCAG3SS	69.2191
AT1G01650_s3	Chr1	234392-234529	-	GT,AG	GTGGTAAGTTTTTCT	TCCCACATATAGGTA	U2GTAG5SS	75.2363	LOWSCORE_3SS	64.2319
AT1G01650_s3	Chr1	234621-234935	-	GT,AG	AAGGTATTACCAATT	TTACGTAAACAGGTC	U2GTAG5SS	67.4621	U2GCAG3SS	67.069
AT1G01650_s3	Chr1	234988-235198	-	GT,AG	CTTGTAAGCGCGGGT	TCTTGCTGACAGGGA	LOWSCORE_5SS	64.005	U2GTAG3SS	67.309
AT1G01650_s3	Chr1	235360-235718	-	GT,AG	ATGGTATGTATAGTT	AATTTGTTATAGTTT	U2GTAG5SS	70.7002	U2GTAG3SS	67.5288
AT1G01650_s3	Chr1	235752-235845	-	GT,AG	GAGGTAGAACGTTTA	TGGTGCTATCAGGGG	U2GTAG5SS	68.3155	U2GTAG3SS	65.4908
AT1G01650_s3	Chr1	236027-236145	-	GT,AG	AAGGTGATTGCTGGC	CTTAAACTGCAGGAC	U2GTAG5SS	69.4009	U2GCAG3SS	67.4924
AT1G01650_s3	Chr1	236285-236429	-	GT,AG	TAGGTAATTCTTCGT	GTTACTCTGCAGCTC	U2GTAG5SS	72.9455	U2GCAG3SS	68.01
AT1G01650_s3	Chr1	236548-236673	-	GT,AG	CAGGTAATTCACTAA	GTTGCTTTGCAGATC	U2GTAG5SS	72.7479	U2GCAG3SS	70.0423
AT1G01650_s3	Chr1	236784-236865	-	GT,AG	AAGGTAAAGTTTCCT	ATCTTTTGGTAGCTT	U2GTAG5SS	73.394	U2GTAG3SS	67.8373
AT1G01650_s3	Chr1	237023-237504	-	GT,AG	CTGGTTTGATTTTTG	TTTCATGGACAGGTG	U2GTAG5SS	69.4166	U2GCAG3SS	68.5865
AT1G01650_s4	Chr1	233297-233387	-	GT,AG	TAGGTAAGAACACTG	GCAATGTGTCAGGTA	U2GTAG5SS	70.7005	U2GCAG3SS	65.6176
AT1G01650_s4	Chr1	233470-233548	-	GT,AG	TAGGTATGATCCCTC	TGACAATCACAGGTC	U2GTAG5SS	69.3585	U2GCAG3SS	65.3373
AT1G01650_s4	Chr1	233618-234250	-	GT,AG	GAGGTTTGCACTGTT	ACCGTTCTGCAGGTA	U2GTAG5SS	67.1128	U2GCAG3SS	69.2191
AT1G01650_s4	Chr1	234392-234529	-	GT,AG	GTGGTAAGTTTTTCT	TCCCACATATAGGTA	U2GTAG5SS	75.2363	LOWSCORE_3SS	64.2319
AT1G01650_s4	Chr1	234621-234935	-	GT,AG	AAGGTATTACCAATT	TTACGTAAACAGGTC	U2GTAG5SS	67.4621	U2GCAG3SS	67.069
AT1G01650_s4	Chr1	234988-235198	-	GT,AG	CTTGTAAGCGCGGGT	TCTTGCTGACAGGGA	LOWSCORE_5SS	64.005	U2GTAG3SS	67.309
AT1G01650_s4	Chr1	235360-235718	-	GT,AG	ATGGTATGTATAGTT	AATTTGTTATAGTTT	U2GTAG5SS	70.7002	U2GTAG3SS	67.5288
AT1G01650_s4	Chr1	235752-235845	-	GT,AG	GAGGTAGAACGTTTA	TGGTGCTATCAGGGG	U2GTAG5SS	68.3155	U2GTAG3SS	65.4908
AT1G01650_s4	Chr1	236027-236145	-	GT,AG	AAGGTGATTGCTGGC	CTTAAACTGCAGGAC	U2GTAG5SS	69.4009	U2GCAG3SS	67.4924
AT1G01650_s4	Chr1	236296-236429	-	GT,AG	TAGGTAATTCTTCGT	ATATTTGTTCAGTTA	U2GTAG5SS	72.9455	U2GTAG3SS	69.4617
AT1G01650_s4	Chr1	236548-236673	-	GT,AG	CAGGTAATTCACTAA	GTTGCTTTGCAGATC	U2GTAG5SS	72.7479	U2GCAG3SS	70.0423
AT1G01650_s4	Chr1	236743-236865	-	GT,AG	AAGGTAAAGTTTCCT	TGGTAAATGCAGTTT	U2GTAG5SS	73.394	U2GCAG3SS	67.583
AT1G01650_s4	Chr1	237023-237504	-	GT,AG	CTGGTTTGATTTTTG	TTTCATGGACAGGTG	U2GTAG5SS	69.4166	U2GCAG3SS	68.5865
AT1G01650_s5	Chr1	233297-233387	-	GT,AG	TAGGTAAGAACACTG	GCAATGTGTCAGGTA	U2GTAG5SS	70.7005	U2GCAG3SS	65.6176
AT1G01650_s5	Chr1	233470-233548	-	GT,AG	TAGGTATGATCCCTC	TGACAATCACAGGTC	U2GTAG5SS	69.3585	U2GCAG3SS	65.3373
AT1G01650_s5	Chr1	234621-234935	-	GT,AG	AAGGTATTACCAATT	TTACGTAAACAGGTC	U2GTAG5SS	67.4621	U2GCAG3SS	67.069
AT1G01650_s5	Chr1	234988-235198	-	GT,AG	CTTGTAAGCGCGGGT	TCTTGCTGACAGGGA	LOWSCORE_5SS	64.005	U2GTAG3SS	67.309
AT1G01650_s5	Chr1	235360-235718	-	GT,AG	ATGGTATGTATAGTT	AATTTGTTATAGTTT	U2GTAG5SS	70.7002	U2GTAG3SS	67.5288
AT1G01650_s5	Chr1	235752-235845	-	GT,AG	GAGGTAGAACGTTTA	TGGTGCTATCAGGGG	U2GTAG5SS	68.3155	U2GTAG3SS	65.4908
AT1G01650_s5	Chr1	236027-236145	-	GT,AG	AAGGTGATTGCTGGC	CTTAAACTGCAGGAC	U2GTAG5SS	69.4009	U2GCAG3SS	67.4924
AT1G01650_s5	Chr1	236296-236429	-	GT,AG	TAGGTAATTCTTCGT	ATATTTGTTCAGTTA	U2GTAG5SS	72.9455	U2GTAG3SS	69.4617
AT1G01650_s5	Chr1	236548-236673	-	GT,AG	CAGGTAATTCACTAA	GTTGCTTTGCAGATC	U2GTAG5SS	72.7479	U2GCAG3SS	70.0423
AT1G01650_s5	Chr1	236784-236865	-	GT,AG	AAGGTAAAGTTTCCT	ATCTTTTGGTAGCTT	U2GTAG5SS	73.394	U2GTAG3SS	67.8373
AT1G01650_s5	Chr1	237023-237504	-	GT,AG	CTGGTTTGATTTTTG	TTTCATGGACAGGTG	U2GTAG5SS	69.4166	U2GCAG3SS	68.5865
AT1G01660.1	Chr1	240242-240352	-	GT,AG	CAGGTATGTGGACCA	TTATTAATTCAGGAA	U2GTAG5SS	70.8177	U2GCAG3SS	70.7062
AT1G01660.1	Chr1	240672-240744	-	GT,AG	GAGGTGATCAATCTT	TCGTTTTGACAGGTG	U2GTAG5SS	67.4361	U2GCAG3SS	70.3731
AT1G01660.1	Chr1	240884-240960	-	GT,AG	ACTGTCAGAAACAGA	TTAGGTATGCAGCTG	LOWSCORE_5SS	62.6589	U2GCAG3SS	68.335
AT1G01660.1	Chr1	241226-241306	-	GT,AG	AGTGTAAAACACCTG	TTTACTTAAAAGGCA	LOWSCORE_5SS	63.0207	U2GTAG3SS	66.772
AT1G01660.1	Chr1	241443-241539	-	GT,AG	TCTGTATGTTCTAAA	GTTATGTTGCAGGAA	U12GTAG5SS	69.4951	U2GCAG3SS	71.4887
AT1G01660.1	Chr1	241719-241805	-	GT,AG	AAAGTGAGAATTTTG	TTAAATACACAGGGA	U2GTAG5SS	70.0563	U2GCAG3SS	66.2803
AT1G01660.1	Chr1	241909-241983	-	GT,AG	AGAGTACGTATTGGA	TGAAAATGGCAGGAA	U2GTAG5SS	67.9445	U2GCAG3SS	65.4218
AT1G01660.1	Chr1	242113-242214	-	GT,AG	GGGGTATATTAATCT	TTATGATCGCAGGTG	U2GTAG5SS	68.5908	U2GCAG3SS	69.5725
AT1G01660.1	Chr1	242290-242449	-	GT,AG	CTGGTAAGCTTCATG	TTGATTATTTAGCTC	U2GTAG5SS	71.0163	U2GTAG3SS	67.0584
AT1G01660_P2	Chr1	240242-240352	-	GT,AG	CAGGTATGTGGACCA	TTATTAATTCAGGAA	U2GTAG5SS	70.8177	U2GCAG3SS	70.7062
AT1G01660_P2	Chr1	240672-240744	-	GT,AG	GAGGTGATCAATCTT	TCGTTTTGACAGGTG	U2GTAG5SS	67.4361	U2GCAG3SS	70.3731
AT1G01660_P2	Chr1	240892-240965	-	GT,AG	ATGGTACTGTCAGAA	TGTACAAATTAGGTA	U2GTAG5SS	65.263	LOWSCORE_3SS	64.9869
AT1G01660_P2	Chr1	241226-241306	-	GT,AG	AGTGTAAAACACCTG	TTTACTTAAAAGGCA	LOWSCORE_5SS	63.0207	U2GTAG3SS	66.772
AT1G01660_P2	Chr1	241443-241539	-	GT,AG	TCTGTATGTTCTAAA	GTTATGTTGCAGGAA	U12GTAG5SS	69.4951	U2GCAG3SS	71.4887
AT1G01660_P2	Chr1	241719-241805	-	GT,AG	AAAGTGAGAATTTTG	TTAAATACACAGGGA	U2GTAG5SS	70.0563	U2GCAG3SS	66.2803
AT1G01660_P2	Chr1	241909-241983	-	GT,AG	AGAGTACGTATTGGA	TGAAAATGGCAGGAA	U2GTAG5SS	67.9445	U2GCAG3SS	65.4218
AT1G01660_P2	Chr1	242113-242214	-	GT,AG	GGGGTATATTAATCT	TTATGATCGCAGGTG	U2GTAG5SS	68.5908	U2GCAG3SS	69.5725
AT1G01660_P2	Chr1	242290-242449	-	GT,AG	CTGGTAAGCTTCATG	TTGATTATTTAGCTC	U2GTAG5SS	71.0163	U2GTAG3SS	67.0584
AT1G01660_c1	Chr1	240242-240352	-	GT,AG	CAGGTATGTGGACCA	TTATTAATTCAGGAA	U2GTAG5SS	70.8177	U2GCAG3SS	70.7062
AT1G01660_c1	Chr1	240663-240744	-	GT,AG	GAGGTGATCAATCTT	CAGGTGAGGCAGAGG	U2GTAG5SS	67.4361	LOWSCORE_3SS	60.7708
AT1G01660_c1	Chr1	240892-240965	-	GT,AG	ATGGTACTGTCAGAA	TGTACAAATTAGGTA	U2GTAG5SS	65.263	LOWSCORE_3SS	64.9869
AT1G01660_c1	Chr1	241226-241306	-	GT,AG	AGTGTAAAACACCTG	TTTACTTAAAAGGCA	LOWSCORE_5SS	63.0207	U2GTAG3SS	66.772
AT1G01660_c1	Chr1	241443-241539	-	GT,AG	TCTGTATGTTCTAAA	GTTATGTTGCAGGAA	U12GTAG5SS	69.4951	U2GCAG3SS	71.4887
AT1G01660_c1	Chr1	241719-241805	-	GT,AG	AAAGTGAGAATTTTG	TTAAATACACAGGGA	U2GTAG5SS	70.0563	U2GCAG3SS	66.2803
AT1G01660_c1	Chr1	241909-241983	-	GT,AG	AGAGTACGTATTGGA	TGAAAATGGCAGGAA	U2GTAG5SS	67.9445	U2GCAG3SS	65.4218
AT1G01660_c1	Chr1	242113-242214	-	GT,AG	GGGGTATATTAATCT	TTATGATCGCAGGTG	U2GTAG5SS	68.5908	U2GCAG3SS	69.5725
AT1G01660_c1	Chr1	242290-242449	-	GT,AG	CTGGTAAGCTTCATG	TTGATTATTTAGCTC	U2GTAG5SS	71.0163	U2GTAG3SS	67.0584
AT1G01670_ID1	Chr1	243128-243336	-	GT,AG	AAGGTTAGGACTCAA	CGTGAAATGTAGGAT	U2GTAG5SS	70.2334	LOWSCORE_3SS	63.8608
AT1G01670_ID1	Chr1	243746-244035	-	GT,AG	TCAGTATGTAAACCC	ATTGTTAAACAGGCT	LOWSCORE_5SS	64.7695	U2GCAG3SS	68.3589
AT1G01670_ID1	Chr1	244159-244257	-	GT,AG	GAGGTGAGATTGAGG	TCGAACATGCAGGTT	U2GTAG5SS	69.8812	U2GCAG3SS	68.2568
AT1G01670_ID1	Chr1	244361-244505	-	GT,AG	CGAGTACGTATATCT	TTGATGATGCAGGGG	U2GTAG5SS	68.1516	U2GCAG3SS	69.4951
AT1G01670_ID1	Chr1	244635-244770	-	GT,AG	GGAGTGAGTGCTCTT	TTAATATTGCAGGTT	LOWSCORE_5SS	63.9971	U2GCAG3SS	73.9006
AT1G01670_ID1	Chr1	244873-245151	-	GT,AG	CATGTAAAACCATCT	TGTGAATTTTAGCAA	U2GTAG5SS	67.1755	U12GTAG3SS	65.3186
AT1G01670_ID1	Chr1	245264-245877	-	GT,AG	CAGGTAAATTTCGAA	TTTATGTTGCAGTAA	U2GTAG5SS	73.6906	U2GCAG3SS	71.2587
AT1G01670_P1	Chr1	243128-243336	-	GT,AG	AAGGTTAGGACTCAA	CGTGAAATGTAGGAT	U2GTAG5SS	70.2334	LOWSCORE_3SS	63.8608
AT1G01670_P1	Chr1	243746-244035	-	GT,AG	TCAGTATGTAAACCC	ATTGTTAAACAGGCT	LOWSCORE_5SS	64.7695	U2GCAG3SS	68.3589
AT1G01670_P1	Chr1	244182-244257	-	GT,AG	GAGGTGAGATTGAGG	TTTGTTGATTAGGGA	U2GTAG5SS	69.8812	U2GTAG3SS	67.3826
AT1G01670_P1	Chr1	244361-244505	-	GT,AG	CGAGTACGTATATCT	TTGATGATGCAGGGG	U2GTAG5SS	68.1516	U2GCAG3SS	69.4951
AT1G01670_P1	Chr1	244635-244770	-	GT,AG	GGAGTGAGTGCTCTT	TTAATATTGCAGGTT	LOWSCORE_5SS	63.9971	U2GCAG3SS	73.9006
AT1G01670_P1	Chr1	244873-245151	-	GT,AG	CATGTAAAACCATCT	TGTGAATTTTAGCAA	U2GTAG5SS	67.1755	U12GTAG3SS	65.3186
AT1G01670_P1	Chr1	245264-245877	-	GT,AG	CAGGTAAATTTCGAA	TTTATGTTGCAGTAA	U2GTAG5SS	73.6906	U2GCAG3SS	71.2587
AT1G01670_P2	Chr1	243128-243336	-	GT,AG	AAGGTTAGGACTCAA	CGTGAAATGTAGGAT	U2GTAG5SS	70.2334	LOWSCORE_3SS	63.8608
AT1G01670_P2	Chr1	243746-244035	-	GT,AG	TCAGTATGTAAACCC	ATTGTTAAACAGGCT	LOWSCORE_5SS	64.7695	U2GCAG3SS	68.3589
AT1G01670_P2	Chr1	244182-244257	-	GT,AG	GAGGTGAGATTGAGG	TTTGTTGATTAGGGA	U2GTAG5SS	69.8812	U2GTAG3SS	67.3826
AT1G01670_P2	Chr1	244361-244505	-	GT,AG	CGAGTACGTATATCT	TTGATGATGCAGGGG	U2GTAG5SS	68.1516	U2GCAG3SS	69.4951
AT1G01670_P2	Chr1	244635-244770	-	GT,AG	GGAGTGAGTGCTCTT	TTAATATTGCAGGTT	LOWSCORE_5SS	63.9971	U2GCAG3SS	73.9006
AT1G01670_P2	Chr1	244873-245151	-	GT,AG	CATGTAAAACCATCT	TGTGAATTTTAGCAA	U2GTAG5SS	67.1755	U12GTAG3SS	65.3186
AT1G01670_P2	Chr1	245264-245630	-	GT,AG	ACGGTAAGAATTAAG	TTTATGTTGCAGTAA	U2GTAG5SS	72.0027	U2GCAG3SS	71.2587
AT1G01680_P1	Chr1	246608-246731	-	GT,AG	ATGGTTAGGATATTT	GTGATGTTGTAGGAG	U2GTAG5SS	69.3443	U2GTAG3SS	66.7599
AT1G01680_P1	Chr1	246853-246949	-	GT,AG	CCAGTAAGTAGCAAG	TAAAACCAACAGGGT	U2GTAG5SS	67.0639	LOWSCORE_3SS	63.5399
AT1G01680_P1	Chr1	247078-247167	-	GT,AG	AAGGTTAGCTTGGGA	TTTGTTTAATAGAGA	U2GTAG5SS	70.7325	U12GTAG3SS	67.672
AT1G01680_P1	Chr1	247268-247362	-	GT,AG	CAGGTAAAGATAACT	TTGATAAAGCAGGGG	U2GTAG5SS	71.2001	U2GCAG3SS	66.9203
AT1G01680_P1	Chr1	247492-247577	-	GT,AG	GGGGTGAGTTCTCTT	ATATTGATGCAGGTT	U2GTAG5SS	68.9428	U2GCAG3SS	71.5109
AT1G01680_P1	Chr1	247680-248191	-	GT,AG	CTTGTAAGTCTTTTT	GTGCATTTTCAGCAA	U2GTAG5SS	71.2648	U2GTAG3SS	66.4267
AT1G01690.1	Chr1	249306-249543	+	GT,AG	AAGGTGCCATCTCGC	TGGAATTAGAAGGAG	U2GTAG5SS	66.5954	LOWSCORE_3SS	63.9365
AT1G01690.1	Chr1	249693-249774	+	GT,AG	CAGGTTTGCTACTTA	CTTTTTGCACAGAGA	U2GTAG5SS	69.2915	U2GTAG3SS	67.2347
AT1G01690.1	Chr1	249930-250017	+	GT,AG	AGTGTAAGTATGCTC	GTCACCTAGTAGCTC	U2GTAG5SS	68.7339	LOWSCORE_3SS	61.7703
AT1G01690.1	Chr1	250151-250536	+	GT,AG	AAAGTGAGTTCTATG	TGTTTACTGCAGCTG	U2GTAG5SS	69.6605	U2GCAG3SS	70.0198
AT1G01690.1	Chr1	250588-250669	+	GT,AG	CTGGTAAAATCACTT	ATTGGGAATCAGAGA	U2GTAG5SS	67.6921	LOWSCORE_3SS	64.5086
AT1G01690.1	Chr1	250863-251004	+	GT,AG	CAGGTAAAAATATTA	ACTCTCTTATAGGTC	U2GTAG5SS	72.9091	U2GTAG3SS	66.7719
AT1G01690.1	Chr1	251066-251143	+	GT,AG	AAGGTTTGTCCTGCT	GTTAATTATCAGGCT	U2GTAG5SS	69.6568	U2GCAG3SS	68.4383
AT1G01690.1	Chr1	251184-251260	+	GT,AG	AAGGTAACTCTAAAT	AATCTCTTATAGGTT	U2GTAG5SS	72.7362	U2GCAG3SS	67.8538
AT1G01690.1	Chr1	251316-251399	+	GT,AG	CAAGTGAGAGTCTCT	GTTAAACAATAGGCT	U2GTAG5SS	67.5449	LOWSCORE_3SS	62.2287
AT1G01690.1	Chr1	251440-251539	+	GT,AG	AAGGTAACTCTCACT	AATCAATTGCAGAGC	U2GTAG5SS	72.5765	U12GTAG3SS	65.4583
AT1G01690.1	Chr1	251594-251680	+	GT,AG	AAAGTAGGTCAAACA	TTGCATTGACAGTCC	U2GTAG5SS	67.609	U2GTAG3SS	65.1479
AT1G01690.1	Chr1	251827-251922	+	GT,AG	CAGGTACTGGGTTGC	CAATTCATGCAGTTT	U2GTAG5SS	69.1507	U2GCAG3SS	67.4391
AT1G01690.1	Chr1	252006-252121	+	GT,AG	GAGGTATGAAACTTT	TTGTTACTTCAGGAA	U2GTAG5SS	70.6386	U2GCAG3SS	70.5876
AT1G01690_JC4	Chr1	249306-249543	+	GT,AG	AAGGTGCCATCTCGC	TGGAATTAGAAGGAG	U2GTAG5SS	66.5954	LOWSCORE_3SS	63.9365
AT1G01690_JC4	Chr1	249693-249774	+	GT,AG	CAGGTTTGCTACTTA	CTTTTTGCACAGAGA	U2GTAG5SS	69.2915	U2GTAG3SS	67.2347
AT1G01690_JC4	Chr1	249930-250014	+	GT,AG	AGTGTAAGTATGCTC	TTTGTCACCTAGTAG	U2GTAG5SS	68.7339	LOWSCORE_3SS	62.72
AT1G01690_JC4	Chr1	250151-250536	+	GT,AG	AAAGTGAGTTCTATG	TGTTTACTGCAGCTG	U2GTAG5SS	69.6605	U2GCAG3SS	70.0198
AT1G01690_JC4	Chr1	250588-250669	+	GT,AG	CTGGTAAAATCACTT	ATTGGGAATCAGAGA	U2GTAG5SS	67.6921	LOWSCORE_3SS	64.5086
AT1G01690_JC4	Chr1	250863-251004	+	GT,AG	CAGGTAAAAATATTA	ACTCTCTTATAGGTC	U2GTAG5SS	72.9091	U2GTAG3SS	66.7719
AT1G01690_JC4	Chr1	251066-251143	+	GT,AG	AAGGTTTGTCCTGCT	GTTAATTATCAGGCT	U2GTAG5SS	69.6568	U2GCAG3SS	68.4383
AT1G01690_JC4	Chr1	251184-251260	+	GT,AG	AAGGTAACTCTAAAT	AATCTCTTATAGGTT	U2GTAG5SS	72.7362	U2GCAG3SS	67.8538
AT1G01690_JC4	Chr1	251316-251399	+	GT,AG	CAAGTGAGAGTCTCT	GTTAAACAATAGGCT	U2GTAG5SS	67.5449	LOWSCORE_3SS	62.2287
AT1G01690_JC4	Chr1	251440-251539	+	GT,AG	AAGGTAACTCTCACT	AATCAATTGCAGAGC	U2GTAG5SS	72.5765	U12GTAG3SS	65.4583
AT1G01690_JC4	Chr1	251594-251680	+	GT,AG	AAAGTAGGTCAAACA	TTGCATTGACAGTCC	U2GTAG5SS	67.609	U2GTAG3SS	65.1479
AT1G01690_JC4	Chr1	251827-251936	+	GT,AG	CAGGTACTGGGTTGC	TGAGCAATGCAGTGT	U2GTAG5SS	69.1507	LOWSCORE_3SS	64.6142
AT1G01690_JC4	Chr1	252006-252121	+	GT,AG	GAGGTATGAAACTTT	TTGTTACTTCAGGAA	U2GTAG5SS	70.6386	U2GCAG3SS	70.5876
AT1G01690_P1	Chr1	249306-249540	+	GT,AG	AAGGTGCCATCTCGC	CTTTGGAATTAGAAG	U2GTAG5SS	66.5954	LOWSCORE_3SS	63.3146
AT1G01690_P1	Chr1	249693-249774	+	GT,AG	CAGGTTTGCTACTTA	CTTTTTGCACAGAGA	U2GTAG5SS	69.2915	U2GTAG3SS	67.2347
AT1G01690_P1	Chr1	249930-250014	+	GT,AG	AGTGTAAGTATGCTC	TTTGTCACCTAGTAG	U2GTAG5SS	68.7339	LOWSCORE_3SS	62.72
AT1G01690_P1	Chr1	250151-250536	+	GT,AG	AAAGTGAGTTCTATG	TGTTTACTGCAGCTG	U2GTAG5SS	69.6605	U2GCAG3SS	70.0198
AT1G01690_P1	Chr1	250588-250669	+	GT,AG	CTGGTAAAATCACTT	ATTGGGAATCAGAGA	U2GTAG5SS	67.6921	LOWSCORE_3SS	64.5086
AT1G01690_P1	Chr1	250863-251004	+	GT,AG	CAGGTAAAAATATTA	ACTCTCTTATAGGTC	U2GTAG5SS	72.9091	U2GTAG3SS	66.7719
AT1G01690_P1	Chr1	251066-251143	+	GT,AG	AAGGTTTGTCCTGCT	GTTAATTATCAGGCT	U2GTAG5SS	69.6568	U2GCAG3SS	68.4383
AT1G01690_P1	Chr1	251184-251260	+	GT,AG	AAGGTAACTCTAAAT	AATCTCTTATAGGTT	U2GTAG5SS	72.7362	U2GCAG3SS	67.8538
AT1G01690_P1	Chr1	251316-251399	+	GT,AG	CAAGTGAGAGTCTCT	GTTAAACAATAGGCT	U2GTAG5SS	67.5449	LOWSCORE_3SS	62.2287
AT1G01690_P1	Chr1	251440-251539	+	GT,AG	AAGGTAACTCTCACT	AATCAATTGCAGAGC	U2GTAG5SS	72.5765	U12GTAG3SS	65.4583
AT1G01690_P1	Chr1	251594-251680	+	GT,AG	AAAGTAGGTCAAACA	TTGCATTGACAGTCC	U2GTAG5SS	67.609	U2GTAG3SS	65.1479
AT1G01690_P1	Chr1	251827-251922	+	GT,AG	CAGGTACTGGGTTGC	CAATTCATGCAGTTT	U2GTAG5SS	69.1507	U2GCAG3SS	67.4391
AT1G01690_P1	Chr1	252006-252121	+	GT,AG	GAGGTATGAAACTTT	TTGTTACTTCAGGAA	U2GTAG5SS	70.6386	U2GCAG3SS	70.5876
AT1G01690_P2	Chr1	249306-249543	+	GT,AG	AAGGTGCCATCTCGC	TGGAATTAGAAGGAG	U2GTAG5SS	66.5954	LOWSCORE_3SS	63.9365
AT1G01690_P2	Chr1	249693-249774	+	GT,AG	CAGGTTTGCTACTTA	CTTTTTGCACAGAGA	U2GTAG5SS	69.2915	U2GTAG3SS	67.2347
AT1G01690_P2	Chr1	249930-250014	+	GT,AG	AGTGTAAGTATGCTC	TTTGTCACCTAGTAG	U2GTAG5SS	68.7339	LOWSCORE_3SS	62.72
AT1G01690_P2	Chr1	250151-250536	+	GT,AG	AAAGTGAGTTCTATG	TGTTTACTGCAGCTG	U2GTAG5SS	69.6605	U2GCAG3SS	70.0198
AT1G01690_P2	Chr1	250588-250669	+	GT,AG	CTGGTAAAATCACTT	ATTGGGAATCAGAGA	U2GTAG5SS	67.6921	LOWSCORE_3SS	64.5086
AT1G01690_P2	Chr1	250863-251004	+	GT,AG	CAGGTAAAAATATTA	ACTCTCTTATAGGTC	U2GTAG5SS	72.9091	U2GTAG3SS	66.7719
AT1G01690_P2	Chr1	251066-251143	+	GT,AG	AAGGTTTGTCCTGCT	GTTAATTATCAGGCT	U2GTAG5SS	69.6568	U2GCAG3SS	68.4383
AT1G01690_P2	Chr1	251184-251260	+	GT,AG	AAGGTAACTCTAAAT	AATCTCTTATAGGTT	U2GTAG5SS	72.7362	U2GCAG3SS	67.8538
AT1G01690_P2	Chr1	251316-251399	+	GT,AG	CAAGTGAGAGTCTCT	GTTAAACAATAGGCT	U2GTAG5SS	67.5449	LOWSCORE_3SS	62.2287
AT1G01690_P2	Chr1	251440-251539	+	GT,AG	AAGGTAACTCTCACT	AATCAATTGCAGAGC	U2GTAG5SS	72.5765	U12GTAG3SS	65.4583
AT1G01690_P2	Chr1	251594-251680	+	GT,AG	AAAGTAGGTCAAACA	TTGCATTGACAGTCC	U2GTAG5SS	67.609	U2GTAG3SS	65.1479
AT1G01690_P2	Chr1	251827-251922	+	GT,AG	CAGGTACTGGGTTGC	CAATTCATGCAGTTT	U2GTAG5SS	69.1507	U2GCAG3SS	67.4391
AT1G01690_P2	Chr1	252006-252121	+	GT,AG	GAGGTATGAAACTTT	TTGTTACTTCAGGAA	U2GTAG5SS	70.6386	U2GCAG3SS	70.5876
AT1G01690_P3	Chr1	249306-249540	+	GT,AG	AAGGTGCCATCTCGC	CTTTGGAATTAGAAG	U2GTAG5SS	66.5954	LOWSCORE_3SS	63.3146
AT1G01690_P3	Chr1	249693-249774	+	GT,AG	CAGGTTTGCTACTTA	CTTTTTGCACAGAGA	U2GTAG5SS	69.2915	U2GTAG3SS	67.2347
AT1G01690_P3	Chr1	249930-250017	+	GT,AG	AGTGTAAGTATGCTC	GTCACCTAGTAGCTC	U2GTAG5SS	68.7339	LOWSCORE_3SS	61.7703
AT1G01690_P3	Chr1	250151-250536	+	GT,AG	AAAGTGAGTTCTATG	TGTTTACTGCAGCTG	U2GTAG5SS	69.6605	U2GCAG3SS	70.0198
AT1G01690_P3	Chr1	250588-250669	+	GT,AG	CTGGTAAAATCACTT	ATTGGGAATCAGAGA	U2GTAG5SS	67.6921	LOWSCORE_3SS	64.5086
AT1G01690_P3	Chr1	250863-251004	+	GT,AG	CAGGTAAAAATATTA	ACTCTCTTATAGGTC	U2GTAG5SS	72.9091	U2GTAG3SS	66.7719
AT1G01690_P3	Chr1	251066-251143	+	GT,AG	AAGGTTTGTCCTGCT	GTTAATTATCAGGCT	U2GTAG5SS	69.6568	U2GCAG3SS	68.4383
AT1G01690_P3	Chr1	251184-251260	+	GT,AG	AAGGTAACTCTAAAT	AATCTCTTATAGGTT	U2GTAG5SS	72.7362	U2GCAG3SS	67.8538
AT1G01690_P3	Chr1	251316-251399	+	GT,AG	CAAGTGAGAGTCTCT	GTTAAACAATAGGCT	U2GTAG5SS	67.5449	LOWSCORE_3SS	62.2287
AT1G01690_P3	Chr1	251440-251539	+	GT,AG	AAGGTAACTCTCACT	AATCAATTGCAGAGC	U2GTAG5SS	72.5765	U12GTAG3SS	65.4583
AT1G01690_P3	Chr1	251594-251680	+	GT,AG	AAAGTAGGTCAAACA	TTGCATTGACAGTCC	U2GTAG5SS	67.609	U2GTAG3SS	65.1479
AT1G01690_P3	Chr1	251827-251922	+	GT,AG	CAGGTACTGGGTTGC	CAATTCATGCAGTTT	U2GTAG5SS	69.1507	U2GCAG3SS	67.4391
AT1G01690_P3	Chr1	252006-252121	+	GT,AG	GAGGTATGAAACTTT	TTGTTACTTCAGGAA	U2GTAG5SS	70.6386	U2GCAG3SS	70.5876
AT1G01695_P1	Chr1	253457-253531	+	GT,AG	CAGGTAGTTTATCTT	GAGACTCTGCAGATG	U2GTAG5SS	71.4984	U2GCAG3SS	65.0712
AT1G01695_P1	Chr1	253679-253775	+	GC,AG	GAGGCAAGTTCACTT	TTCTTCTAACAGACA	U2GCAG5SS	78.847	U2GTAG3SS	67.5889
AT1G01695_P1	Chr1	253874-253954	+	GT,AG	GAGGTATGAAAAGAA	ACACTTGCTCAGGTG	U2GTAG5SS	69.0341	U2GCAG3SS	65.2032
AT1G01700_P1	Chr1	259614-259690	-	GT,AG	AAGGTAATTAAGAAA	TGTGGTTTGCAGGAT	U2GTAG5SS	71.9675	U2GCAG3SS	72.1321
AT1G01700_P1	Chr1	260034-260118	-	GT,AG	AAGGTAACCACACTT	ATGCATTTGCAGAGC	U2GTAG5SS	69.658	U2GCAG3SS	67.0465
AT1G01700_P1	Chr1	260417-260508	-	GT,AG	ATGGTAGTTACTACA	TGTTTTCTGCAGGAG	U2GTAG5SS	68.0601	U2GCAG3SS	72.8007
AT1G01700_P1	Chr1	260582-260670	-	GT,AG	GAGGTAAACAAGATT	TTTTTTTGTCAGGTC	U2GTAG5SS	68.728	U2GCAG3SS	73.7757
AT1G01700_P1	Chr1	260824-260921	-	GT,AG	ATGGTAACTAAACAC	TGAGATTTGCAGCTA	U2GTAG5SS	69.326	U2GCAG3SS	68.8485
AT1G01700_P1	Chr1	261037-261129	-	GT,AG	CAGGTTTTGTGTTTC	GTTTCGTAGCAGAGC	U2GTAG5SS	68.2422	U2GTAG3SS	65.9524
AT1G01700_P2	Chr1	259614-259690	-	GT,AG	AAGGTAATTAAGAAA	TGTGGTTTGCAGGAT	U2GTAG5SS	71.9675	U2GCAG3SS	72.1321
AT1G01700_P2	Chr1	260417-260508	-	GT,AG	ATGGTAGTTACTACA	TGTTTTCTGCAGGAG	U2GTAG5SS	68.0601	U2GCAG3SS	72.8007
AT1G01700_P2	Chr1	260582-260670	-	GT,AG	GAGGTAAACAAGATT	TTTTTTTGTCAGGTC	U2GTAG5SS	68.728	U2GCAG3SS	73.7757
AT1G01700_P2	Chr1	260824-260921	-	GT,AG	ATGGTAACTAAACAC	TGAGATTTGCAGCTA	U2GTAG5SS	69.326	U2GCAG3SS	68.8485
AT1G01700_P2	Chr1	261037-261129	-	GT,AG	CAGGTTTTGTGTTTC	GTTTCGTAGCAGAGC	U2GTAG5SS	68.2422	U2GTAG3SS	65.9524
AT1G01700_P3	Chr1	260034-260118	-	GT,AG	AAGGTAACCACACTT	ATGCATTTGCAGAGC	U2GTAG5SS	69.658	U2GCAG3SS	67.0465
AT1G01700_P3	Chr1	260417-260508	-	GT,AG	ATGGTAGTTACTACA	TGTTTTCTGCAGGAG	U2GTAG5SS	68.0601	U2GCAG3SS	72.8007
AT1G01700_P3	Chr1	260603-260670	-	GT,AG	GAGGTAAACAAGATT	GTTTAAAAATAGCTG	U2GTAG5SS	68.728	LOWSCORE_3SS	64.0626
AT1G01700_P3	Chr1	260824-260921	-	GT,AG	ATGGTAACTAAACAC	TGAGATTTGCAGCTA	U2GTAG5SS	69.326	U2GCAG3SS	68.8485
AT1G01700_P3	Chr1	261037-261129	-	GT,AG	CAGGTTTTGTGTTTC	GTTTCGTAGCAGAGC	U2GTAG5SS	68.2422	U2GTAG3SS	65.9524
AT1G01700_P4	Chr1	259614-259690	-	GT,AG	AAGGTAATTAAGAAA	TGTGGTTTGCAGGAT	U2GTAG5SS	71.9675	U2GCAG3SS	72.1321
AT1G01700_P4	Chr1	260034-260118	-	GT,AG	AAGGTAACCACACTT	ATGCATTTGCAGAGC	U2GTAG5SS	69.658	U2GCAG3SS	67.0465
AT1G01700_P4	Chr1	260582-260670	-	GT,AG	GAGGTAAACAAGATT	TTTTTTTGTCAGGTC	U2GTAG5SS	68.728	U2GCAG3SS	73.7757
AT1G01700_P4	Chr1	260824-260921	-	GT,AG	ATGGTAACTAAACAC	TGAGATTTGCAGCTA	U2GTAG5SS	69.326	U2GCAG3SS	68.8485
AT1G01700_P4	Chr1	261037-261129	-	GT,AG	CAGGTTTTGTGTTTC	GTTTCGTAGCAGAGC	U2GTAG5SS	68.2422	U2GTAG3SS	65.9524
AT1G01700_P5	Chr1	260417-260508	-	GT,AG	ATGGTAGTTACTACA	TGTTTTCTGCAGGAG	U2GTAG5SS	68.0601	U2GCAG3SS	72.8007
AT1G01700_P5	Chr1	260582-260670	-	GT,AG	GAGGTAAACAAGATT	TTTTTTTGTCAGGTC	U2GTAG5SS	68.728	U2GCAG3SS	73.7757
AT1G01700_P5	Chr1	260824-260921	-	GT,AG	ATGGTAACTAAACAC	TGAGATTTGCAGCTA	U2GTAG5SS	69.326	U2GCAG3SS	68.8485
AT1G01700_P5	Chr1	261037-261129	-	GT,AG	CAGGTTTTGTGTTTC	GTTTCGTAGCAGAGC	U2GTAG5SS	68.2422	U2GTAG3SS	65.9524
AT1G01710.1	Chr1	262965-263047	+	GT,AG	CAGGTAAGCCTATAA	CTGTTTTTGTAGTTG	U2GTAG5SS	74.0299	U2GTAG3SS	69.5266
AT1G01710.1	Chr1	263139-263232	+	GT,AG	ACGGTCGGTCCATTC	GTATTATTGAAGGGA	U2GTAG5SS	66.2183	U2GTAG3SS	68.3113
AT1G01710.1	Chr1	263299-263369	+	GT,AG	GAGGTTTGTTTCTGA	TCTTGTTTGCAGGCT	U2GTAG5SS	71.8292	U2GCAG3SS	73.5493
AT1G01710.1	Chr1	263444-263526	+	GT,AG	TTGGTGAGAGATGAA	TTCCTCCTACAGGTT	U2GTAG5SS	65.6647	U2GCAG3SS	70.805
AT1G01710.1	Chr1	263572-263645	+	GT,AG	CAGGTATTTGCTGAC	TTGTCATTGCAGCTT	U2GTAG5SS	70.1698	U2GCAG3SS	70.937
AT1G01710.1	Chr1	263770-263857	+	GT,AG	GAAGTACGTACGGAC	TCTTTCTTCTAGTTG	U2GTAG5SS	66.5044	U2GTAG3SS	68.1247
AT1G01710.1	Chr1	263934-264073	+	GT,AG	CAGGTATCGCATTTT	AACATTTTACAGGCT	U2GTAG5SS	69.9198	U2GCAG3SS	69.569
AT1G01710.1	Chr1	264160-264280	+	GT,AG	ACAGTATGTACATAA	TCTTGCTTGCAGTCC	U2GTAG5SS	67.2806	U2GCAG3SS	68.2498
AT1G01710.1	Chr1	264392-264520	+	GT,AG	CAGGTTTCCCATTTT	TTACTTTCATAGAAA	U2GTAG5SS	67.1929	U12GTAG3SS	66.3223
AT1G01710.1	Chr1	264582-264657	+	GT,AG	ACGGTAAATCATTTC	TATCTGCTACAGCTT	U2GTAG5SS	71.5736	U2GCAG3SS	68.6082
AT1G01710.1	Chr1	264712-264797	+	GT,AG	GAGGTAAGTGGTAGT	TCTTTCTTTCAGGAG	U2GTAG5SS	73.2041	U2GCAG3SS	71.8844
AT1G01710.1	Chr1	264901-265021	+	GT,AG	GAGGTTAACAACTCG	GCCTTCTTGCAGATT	U2GTAG5SS	67.6554	U2GCAG3SS	69.3429
AT1G01710.1	Chr1	265077-265336	+	GT,AG	CCGGTAAGTAACTCC	GTTGATATGCAGATG	U2GTAG5SS	72.503	U2GCAG3SS	68.4506
AT1G01710.1	Chr1	265437-265578	+	GT,AG	TGCGTAGGTTTTTAT	TTTGGTTTGCAGGAT	U2GTAG5SS	68.5519	U2GCAG3SS	73.8894
AT1G01710.1	Chr1	265626-265777	+	GT,AG	GTGGTAGTTTTTTCT	TGCTGCTTGCAGATT	U2GTAG5SS	70.7401	U2GCAG3SS	69.4289
AT1G01710.1	Chr1	265845-265952	+	GT,AG	GAGGTACTCTTTCTC	TGAGAACAACAGCTG	U2GTAG5SS	70.0546	LOWSCORE_3SS	61.6796
AT1G01710.1	Chr1	266724-267282	+	GT,AG	CAGGTTCGTACGTTT	GTTCCTTGCAAGTTT	U2GTAG5SS	69.7826	LOWSCORE_3SS	64.1055
AT1G01710.1	Chr1	267577-267677	+	GT,AG	CTGGTATTTCTTTCT	ACATTGAAACAGGTC	U2GTAG5SS	70.8656	U2GCAG3SS	65.126
AT1G01710_JC10	Chr1	262965-263047	+	GT,AG	CAGGTAAGCCTATAA	CTGTTTTTGTAGTTG	U2GTAG5SS	74.0299	U2GTAG3SS	69.5266
AT1G01710_JC10	Chr1	263139-263232	+	GT,AG	ACGGTCGGTCCATTC	GTATTATTGAAGGGA	U2GTAG5SS	66.2183	U2GTAG3SS	68.3113
AT1G01710_JC10	Chr1	263299-263369	+	GT,AG	GAGGTTTGTTTCTGA	TCTTGTTTGCAGGCT	U2GTAG5SS	71.8292	U2GCAG3SS	73.5493
AT1G01710_JC10	Chr1	263444-263526	+	GT,AG	TTGGTGAGAGATGAA	TTCCTCCTACAGGTT	U2GTAG5SS	65.6647	U2GCAG3SS	70.805
AT1G01710_JC10	Chr1	263572-263645	+	GT,AG	CAGGTATTTGCTGAC	TTGTCATTGCAGCTT	U2GTAG5SS	70.1698	U2GCAG3SS	70.937
AT1G01710_JC10	Chr1	263770-263857	+	GT,AG	GAAGTACGTACGGAC	TCTTTCTTCTAGTTG	U2GTAG5SS	66.5044	U2GTAG3SS	68.1247
AT1G01710_JC10	Chr1	263934-264073	+	GT,AG	CAGGTATCGCATTTT	AACATTTTACAGGCT	U2GTAG5SS	69.9198	U2GCAG3SS	69.569
AT1G01710_JC10	Chr1	264160-264280	+	GT,AG	ACAGTATGTACATAA	TCTTGCTTGCAGTCC	U2GTAG5SS	67.2806	U2GCAG3SS	68.2498
AT1G01710_JC10	Chr1	264392-264520	+	GT,AG	CAGGTTTCCCATTTT	TTACTTTCATAGAAA	U2GTAG5SS	67.1929	U12GTAG3SS	66.3223
AT1G01710_JC10	Chr1	264582-264657	+	GT,AG	ACGGTAAATCATTTC	TATCTGCTACAGCTT	U2GTAG5SS	71.5736	U2GCAG3SS	68.6082
AT1G01710_JC10	Chr1	264712-264797	+	GT,AG	GAGGTAAGTGGTAGT	TCTTTCTTTCAGGAG	U2GTAG5SS	73.2041	U2GCAG3SS	71.8844
AT1G01710_JC10	Chr1	264901-265021	+	GT,AG	GAGGTTAACAACTCG	GCCTTCTTGCAGATT	U2GTAG5SS	67.6554	U2GCAG3SS	69.3429
AT1G01710_JC10	Chr1	265077-265336	+	GT,AG	CCGGTAAGTAACTCC	GTTGATATGCAGATG	U2GTAG5SS	72.503	U2GCAG3SS	68.4506
AT1G01710_JC10	Chr1	265437-265578	+	GT,AG	TGCGTAGGTTTTTAT	TTTGGTTTGCAGGAT	U2GTAG5SS	68.5519	U2GCAG3SS	73.8894
AT1G01710_JC10	Chr1	265626-265777	+	GT,AG	GTGGTAGTTTTTTCT	TGCTGCTTGCAGATT	U2GTAG5SS	70.7401	U2GCAG3SS	69.4289
AT1G01710_JC10	Chr1	265845-265952	+	GT,AG	GAGGTACTCTTTCTC	TGAGAACAACAGCTG	U2GTAG5SS	70.0546	LOWSCORE_3SS	61.6796
AT1G01710_JC10	Chr1	266041-266534	+	GT,AG	AACGTAAGTTAAATA	TTTCGAACACAGAAA	U2GTAG5SS	71.1941	LOWSCORE_3SS	64.0431
AT1G01710_JC10	Chr1	266724-267282	+	GT,AG	CAGGTTCGTACGTTT	GTTCCTTGCAAGTTT	U2GTAG5SS	69.7826	LOWSCORE_3SS	64.1055
AT1G01710_JC11	Chr1	262965-263047	+	GT,AG	CAGGTAAGCCTATAA	CTGTTTTTGTAGTTG	U2GTAG5SS	74.0299	U2GTAG3SS	69.5266
AT1G01710_JC11	Chr1	263139-263232	+	GT,AG	ACGGTCGGTCCATTC	GTATTATTGAAGGGA	U2GTAG5SS	66.2183	U2GTAG3SS	68.3113
AT1G01710_JC11	Chr1	263299-263369	+	GT,AG	GAGGTTTGTTTCTGA	TCTTGTTTGCAGGCT	U2GTAG5SS	71.8292	U2GCAG3SS	73.5493
AT1G01710_JC11	Chr1	263444-263526	+	GT,AG	TTGGTGAGAGATGAA	TTCCTCCTACAGGTT	U2GTAG5SS	65.6647	U2GCAG3SS	70.805
AT1G01710_JC11	Chr1	263572-263645	+	GT,AG	CAGGTATTTGCTGAC	TTGTCATTGCAGCTT	U2GTAG5SS	70.1698	U2GCAG3SS	70.937
AT1G01710_JC11	Chr1	263770-263857	+	GT,AG	GAAGTACGTACGGAC	TCTTTCTTCTAGTTG	U2GTAG5SS	66.5044	U2GTAG3SS	68.1247
AT1G01710_JC11	Chr1	263934-264073	+	GT,AG	CAGGTATCGCATTTT	AACATTTTACAGGCT	U2GTAG5SS	69.9198	U2GCAG3SS	69.569
AT1G01710_JC11	Chr1	264160-264280	+	GT,AG	ACAGTATGTACATAA	TCTTGCTTGCAGTCC	U2GTAG5SS	67.2806	U2GCAG3SS	68.2498
AT1G01710_JC11	Chr1	264392-264520	+	GT,AG	CAGGTTTCCCATTTT	TTACTTTCATAGAAA	U2GTAG5SS	67.1929	U12GTAG3SS	66.3223
AT1G01710_JC11	Chr1	264582-264657	+	GT,AG	ACGGTAAATCATTTC	TATCTGCTACAGCTT	U2GTAG5SS	71.5736	U2GCAG3SS	68.6082
AT1G01710_JC11	Chr1	264712-264797	+	GT,AG	GAGGTAAGTGGTAGT	TCTTTCTTTCAGGAG	U2GTAG5SS	73.2041	U2GCAG3SS	71.8844
AT1G01710_JC11	Chr1	264901-265021	+	GT,AG	GAGGTTAACAACTCG	GCCTTCTTGCAGATT	U2GTAG5SS	67.6554	U2GCAG3SS	69.3429
AT1G01710_JC11	Chr1	265077-265336	+	GT,AG	CCGGTAAGTAACTCC	GTTGATATGCAGATG	U2GTAG5SS	72.503	U2GCAG3SS	68.4506
AT1G01710_JC11	Chr1	265437-265578	+	GT,AG	TGCGTAGGTTTTTAT	TTTGGTTTGCAGGAT	U2GTAG5SS	68.5519	U2GCAG3SS	73.8894
AT1G01710_JC11	Chr1	265626-265777	+	GT,AG	GTGGTAGTTTTTTCT	TGCTGCTTGCAGATT	U2GTAG5SS	70.7401	U2GCAG3SS	69.4289
AT1G01710_JC11	Chr1	265845-265952	+	GT,AG	GAGGTACTCTTTCTC	TGAGAACAACAGCTG	U2GTAG5SS	70.0546	LOWSCORE_3SS	61.6796
AT1G01710_JC11	Chr1	266041-266534	+	GT,AG	AACGTAAGTTAAATA	TTTCGAACACAGAAA	U2GTAG5SS	71.1941	LOWSCORE_3SS	64.0431
AT1G01710_JC11	Chr1	266724-266927	+	GT,AG	CAGGTTCGTACGTTT	TTTTGCATTTAGGTT	U2GTAG5SS	69.7826	U2GTAG3SS	69.5339
AT1G01710_JC12	Chr1	262965-263047	+	GT,AG	CAGGTAAGCCTATAA	CTGTTTTTGTAGTTG	U2GTAG5SS	74.0299	U2GTAG3SS	69.5266
AT1G01710_JC12	Chr1	263139-263232	+	GT,AG	ACGGTCGGTCCATTC	GTATTATTGAAGGGA	U2GTAG5SS	66.2183	U2GTAG3SS	68.3113
AT1G01710_JC12	Chr1	263299-263369	+	GT,AG	GAGGTTTGTTTCTGA	TCTTGTTTGCAGGCT	U2GTAG5SS	71.8292	U2GCAG3SS	73.5493
AT1G01710_JC12	Chr1	263444-263526	+	GT,AG	TTGGTGAGAGATGAA	TTCCTCCTACAGGTT	U2GTAG5SS	65.6647	U2GCAG3SS	70.805
AT1G01710_JC12	Chr1	263572-263645	+	GT,AG	CAGGTATTTGCTGAC	TTGTCATTGCAGCTT	U2GTAG5SS	70.1698	U2GCAG3SS	70.937
AT1G01710_JC12	Chr1	263770-263857	+	GT,AG	GAAGTACGTACGGAC	TCTTTCTTCTAGTTG	U2GTAG5SS	66.5044	U2GTAG3SS	68.1247
AT1G01710_JC12	Chr1	263934-264073	+	GT,AG	CAGGTATCGCATTTT	AACATTTTACAGGCT	U2GTAG5SS	69.9198	U2GCAG3SS	69.569
AT1G01710_JC12	Chr1	264160-264280	+	GT,AG	ACAGTATGTACATAA	TCTTGCTTGCAGTCC	U2GTAG5SS	67.2806	U2GCAG3SS	68.2498
AT1G01710_JC12	Chr1	264392-264520	+	GT,AG	CAGGTTTCCCATTTT	TTACTTTCATAGAAA	U2GTAG5SS	67.1929	U12GTAG3SS	66.3223
AT1G01710_JC12	Chr1	264582-264657	+	GT,AG	ACGGTAAATCATTTC	TATCTGCTACAGCTT	U2GTAG5SS	71.5736	U2GCAG3SS	68.6082
AT1G01710_JC12	Chr1	264712-264797	+	GT,AG	GAGGTAAGTGGTAGT	TCTTTCTTTCAGGAG	U2GTAG5SS	73.2041	U2GCAG3SS	71.8844
AT1G01710_JC12	Chr1	264901-265021	+	GT,AG	GAGGTTAACAACTCG	GCCTTCTTGCAGATT	U2GTAG5SS	67.6554	U2GCAG3SS	69.3429
AT1G01710_JC12	Chr1	265077-265336	+	GT,AG	CCGGTAAGTAACTCC	GTTGATATGCAGATG	U2GTAG5SS	72.503	U2GCAG3SS	68.4506
AT1G01710_JC12	Chr1	265437-265578	+	GT,AG	TGCGTAGGTTTTTAT	TTTGGTTTGCAGGAT	U2GTAG5SS	68.5519	U2GCAG3SS	73.8894
AT1G01710_JC12	Chr1	265626-265777	+	GT,AG	GTGGTAGTTTTTTCT	TGCTGCTTGCAGATT	U2GTAG5SS	70.7401	U2GCAG3SS	69.4289
AT1G01710_JC12	Chr1	265845-265952	+	GT,AG	GAGGTACTCTTTCTC	TGAGAACAACAGCTG	U2GTAG5SS	70.0546	LOWSCORE_3SS	61.6796
AT1G01710_JC12	Chr1	266041-266534	+	GT,AG	AACGTAAGTTAAATA	TTTCGAACACAGAAA	U2GTAG5SS	71.1941	LOWSCORE_3SS	64.0431
AT1G01710_JC12	Chr1	266724-267263	+	GT,AG	CAGGTTCGTACGTTT	CCAACTCATCAGTTA	U2GTAG5SS	69.7826	LOWSCORE_3SS	63.7646
AT1G01710_JC14	Chr1	262965-263047	+	GT,AG	CAGGTAAGCCTATAA	CTGTTTTTGTAGTTG	U2GTAG5SS	74.0299	U2GTAG3SS	69.5266
AT1G01710_JC14	Chr1	263139-263232	+	GT,AG	ACGGTCGGTCCATTC	GTATTATTGAAGGGA	U2GTAG5SS	66.2183	U2GTAG3SS	68.3113
AT1G01710_JC14	Chr1	263299-263369	+	GT,AG	GAGGTTTGTTTCTGA	TCTTGTTTGCAGGCT	U2GTAG5SS	71.8292	U2GCAG3SS	73.5493
AT1G01710_JC14	Chr1	263444-263526	+	GT,AG	TTGGTGAGAGATGAA	TTCCTCCTACAGGTT	U2GTAG5SS	65.6647	U2GCAG3SS	70.805
AT1G01710_JC14	Chr1	263572-263645	+	GT,AG	CAGGTATTTGCTGAC	TTGTCATTGCAGCTT	U2GTAG5SS	70.1698	U2GCAG3SS	70.937
AT1G01710_JC14	Chr1	263770-263857	+	GT,AG	GAAGTACGTACGGAC	TCTTTCTTCTAGTTG	U2GTAG5SS	66.5044	U2GTAG3SS	68.1247
AT1G01710_JC14	Chr1	263934-264073	+	GT,AG	CAGGTATCGCATTTT	AACATTTTACAGGCT	U2GTAG5SS	69.9198	U2GCAG3SS	69.569
AT1G01710_JC14	Chr1	264160-264280	+	GT,AG	ACAGTATGTACATAA	TCTTGCTTGCAGTCC	U2GTAG5SS	67.2806	U2GCAG3SS	68.2498
AT1G01710_JC14	Chr1	264392-264520	+	GT,AG	CAGGTTTCCCATTTT	TTACTTTCATAGAAA	U2GTAG5SS	67.1929	U12GTAG3SS	66.3223
AT1G01710_JC14	Chr1	264582-264657	+	GT,AG	ACGGTAAATCATTTC	TATCTGCTACAGCTT	U2GTAG5SS	71.5736	U2GCAG3SS	68.6082
AT1G01710_JC14	Chr1	264712-264797	+	GT,AG	GAGGTAAGTGGTAGT	TCTTTCTTTCAGGAG	U2GTAG5SS	73.2041	U2GCAG3SS	71.8844
AT1G01710_JC14	Chr1	264901-265021	+	GT,AG	GAGGTTAACAACTCG	GCCTTCTTGCAGATT	U2GTAG5SS	67.6554	U2GCAG3SS	69.3429
AT1G01710_JC14	Chr1	265077-265336	+	GT,AG	CCGGTAAGTAACTCC	GTTGATATGCAGATG	U2GTAG5SS	72.503	U2GCAG3SS	68.4506
AT1G01710_JC14	Chr1	265437-265578	+	GT,AG	TGCGTAGGTTTTTAT	TTTGGTTTGCAGGAT	U2GTAG5SS	68.5519	U2GCAG3SS	73.8894
AT1G01710_JC14	Chr1	265626-265777	+	GT,AG	GTGGTAGTTTTTTCT	TGCTGCTTGCAGATT	U2GTAG5SS	70.7401	U2GCAG3SS	69.4289
AT1G01710_JC14	Chr1	265845-265952	+	GT,AG	GAGGTACTCTTTCTC	TGAGAACAACAGCTG	U2GTAG5SS	70.0546	LOWSCORE_3SS	61.6796
AT1G01710_JC14	Chr1	266041-266534	+	GT,AG	AACGTAAGTTAAATA	TTTCGAACACAGAAA	U2GTAG5SS	71.1941	LOWSCORE_3SS	64.0431
AT1G01710_JC14	Chr1	266724-266927	+	GT,AG	CAGGTTCGTACGTTT	TTTTGCATTTAGGTT	U2GTAG5SS	69.7826	U2GTAG3SS	69.5339
AT1G01710_JC14	Chr1	267019-267282	+	GT,AG	GAGGTGATGATACAT	GTTCCTTGCAAGTTT	U2GTAG5SS	67.3424	LOWSCORE_3SS	64.1055
AT1G01710_JC18	Chr1	262965-263047	+	GT,AG	CAGGTAAGCCTATAA	CTGTTTTTGTAGTTG	U2GTAG5SS	74.0299	U2GTAG3SS	69.5266
AT1G01710_JC18	Chr1	263139-263232	+	GT,AG	ACGGTCGGTCCATTC	GTATTATTGAAGGGA	U2GTAG5SS	66.2183	U2GTAG3SS	68.3113
AT1G01710_JC18	Chr1	263299-263369	+	GT,AG	GAGGTTTGTTTCTGA	TCTTGTTTGCAGGCT	U2GTAG5SS	71.8292	U2GCAG3SS	73.5493
AT1G01710_JC18	Chr1	263444-263526	+	GT,AG	TTGGTGAGAGATGAA	TTCCTCCTACAGGTT	U2GTAG5SS	65.6647	U2GCAG3SS	70.805
AT1G01710_JC18	Chr1	263572-263645	+	GT,AG	CAGGTATTTGCTGAC	TTGTCATTGCAGCTT	U2GTAG5SS	70.1698	U2GCAG3SS	70.937
AT1G01710_JC18	Chr1	263770-263857	+	GT,AG	GAAGTACGTACGGAC	TCTTTCTTCTAGTTG	U2GTAG5SS	66.5044	U2GTAG3SS	68.1247
AT1G01710_JC18	Chr1	263934-264073	+	GT,AG	CAGGTATCGCATTTT	AACATTTTACAGGCT	U2GTAG5SS	69.9198	U2GCAG3SS	69.569
AT1G01710_JC18	Chr1	264160-264280	+	GT,AG	ACAGTATGTACATAA	TCTTGCTTGCAGTCC	U2GTAG5SS	67.2806	U2GCAG3SS	68.2498
AT1G01710_JC18	Chr1	264392-264520	+	GT,AG	CAGGTTTCCCATTTT	TTACTTTCATAGAAA	U2GTAG5SS	67.1929	U12GTAG3SS	66.3223
AT1G01710_JC18	Chr1	264582-264657	+	GT,AG	ACGGTAAATCATTTC	TATCTGCTACAGCTT	U2GTAG5SS	71.5736	U2GCAG3SS	68.6082
AT1G01710_JC18	Chr1	264712-264797	+	GT,AG	GAGGTAAGTGGTAGT	TCTTTCTTTCAGGAG	U2GTAG5SS	73.2041	U2GCAG3SS	71.8844
AT1G01710_JC18	Chr1	264901-265021	+	GT,AG	GAGGTTAACAACTCG	GCCTTCTTGCAGATT	U2GTAG5SS	67.6554	U2GCAG3SS	69.3429
AT1G01710_JC18	Chr1	265077-265336	+	GT,AG	CCGGTAAGTAACTCC	GTTGATATGCAGATG	U2GTAG5SS	72.503	U2GCAG3SS	68.4506
AT1G01710_JC18	Chr1	265437-265578	+	GT,AG	TGCGTAGGTTTTTAT	TTTGGTTTGCAGGAT	U2GTAG5SS	68.5519	U2GCAG3SS	73.8894
AT1G01710_JC18	Chr1	265626-265777	+	GT,AG	GTGGTAGTTTTTTCT	TGCTGCTTGCAGATT	U2GTAG5SS	70.7401	U2GCAG3SS	69.4289
AT1G01710_JC18	Chr1	265845-265952	+	GT,AG	GAGGTACTCTTTCTC	TGAGAACAACAGCTG	U2GTAG5SS	70.0546	LOWSCORE_3SS	61.6796
AT1G01710_JC18	Chr1	267577-267677	+	GT,AG	CTGGTATTTCTTTCT	ACATTGAAACAGGTC	U2GTAG5SS	70.8656	U2GCAG3SS	65.126
AT1G01710_JC8	Chr1	262965-263047	+	GT,AG	CAGGTAAGCCTATAA	CTGTTTTTGTAGTTG	U2GTAG5SS	74.0299	U2GTAG3SS	69.5266
AT1G01710_JC8	Chr1	263139-263232	+	GT,AG	ACGGTCGGTCCATTC	GTATTATTGAAGGGA	U2GTAG5SS	66.2183	U2GTAG3SS	68.3113
AT1G01710_JC8	Chr1	263299-263369	+	GT,AG	GAGGTTTGTTTCTGA	TCTTGTTTGCAGGCT	U2GTAG5SS	71.8292	U2GCAG3SS	73.5493
AT1G01710_JC8	Chr1	263444-263526	+	GT,AG	TTGGTGAGAGATGAA	TTCCTCCTACAGGTT	U2GTAG5SS	65.6647	U2GCAG3SS	70.805
AT1G01710_JC8	Chr1	263572-263645	+	GT,AG	CAGGTATTTGCTGAC	TTGTCATTGCAGCTT	U2GTAG5SS	70.1698	U2GCAG3SS	70.937
AT1G01710_JC8	Chr1	263770-263857	+	GT,AG	GAAGTACGTACGGAC	TCTTTCTTCTAGTTG	U2GTAG5SS	66.5044	U2GTAG3SS	68.1247
AT1G01710_JC8	Chr1	263934-264073	+	GT,AG	CAGGTATCGCATTTT	AACATTTTACAGGCT	U2GTAG5SS	69.9198	U2GCAG3SS	69.569
AT1G01710_JC8	Chr1	264160-264280	+	GT,AG	ACAGTATGTACATAA	TCTTGCTTGCAGTCC	U2GTAG5SS	67.2806	U2GCAG3SS	68.2498
AT1G01710_JC8	Chr1	264392-264520	+	GT,AG	CAGGTTTCCCATTTT	TTACTTTCATAGAAA	U2GTAG5SS	67.1929	U12GTAG3SS	66.3223
AT1G01710_JC8	Chr1	264582-264657	+	GT,AG	ACGGTAAATCATTTC	TATCTGCTACAGCTT	U2GTAG5SS	71.5736	U2GCAG3SS	68.6082
AT1G01710_JC8	Chr1	264712-264797	+	GT,AG	GAGGTAAGTGGTAGT	TCTTTCTTTCAGGAG	U2GTAG5SS	73.2041	U2GCAG3SS	71.8844
AT1G01710_JC8	Chr1	264901-265021	+	GT,AG	GAGGTTAACAACTCG	GCCTTCTTGCAGATT	U2GTAG5SS	67.6554	U2GCAG3SS	69.3429
AT1G01710_JC8	Chr1	265077-265336	+	GT,AG	CCGGTAAGTAACTCC	GTTGATATGCAGATG	U2GTAG5SS	72.503	U2GCAG3SS	68.4506
AT1G01710_JC8	Chr1	265437-265578	+	GT,AG	TGCGTAGGTTTTTAT	TTTGGTTTGCAGGAT	U2GTAG5SS	68.5519	U2GCAG3SS	73.8894
AT1G01710_JC8	Chr1	265626-265777	+	GT,AG	GTGGTAGTTTTTTCT	TGCTGCTTGCAGATT	U2GTAG5SS	70.7401	U2GCAG3SS	69.4289
AT1G01710_JC8	Chr1	265845-265952	+	GT,AG	GAGGTACTCTTTCTC	TGAGAACAACAGCTG	U2GTAG5SS	70.0546	LOWSCORE_3SS	61.6796
AT1G01710_JC8	Chr1	266724-267290	+	GT,AG	CAGGTTCGTACGTTT	CAAGTTTGGAAGAAC	U2GTAG5SS	69.7826	LOWSCORE_3SS	61.7623
AT1G01710_JC8	Chr1	267577-267677	+	GT,AG	CTGGTATTTCTTTCT	ACATTGAAACAGGTC	U2GTAG5SS	70.8656	U2GCAG3SS	65.126
AT1G01715_P1	Chr1	266724-267293	+	GT,AC	CAGGTTCGTACGTTT	GTTTGGAAGAACCTC	U2GTAG5SS	69.7826	LOWSCORE_3SS	59.2152
AT1G01715_P1	Chr1	267577-267677	+	GT,AG	CTGGTATTTCTTTCT	ACATTGAAACAGGTC	U2GTAG5SS	70.8656	U2GCAG3SS	65.126
AT1G01720_ID2	Chr1	268994-269083	+	GT,AG	AGGGTATGGAATCAG	ATTTTTGCCCAGCTG	U2GTAG5SS	68.4838	U2GTAG3SS	67.6693
AT1G01720_P1	Chr1	268630-268717	+	GT,AG	CTGGTGACATACTAG	TCAATTTTACAGGTT	U2GTAG5SS	66.2893	U2GCAG3SS	73.0233
AT1G01720_P1	Chr1	268994-269083	+	GT,AG	AGGGTATGGAATCAG	ATTTTTGCCCAGCTG	U2GTAG5SS	68.4838	U2GTAG3SS	67.6693
AT1G01725.1	Chr1	270090-270622	-	GT,AG	CCTGTGAGTTTCTCT	TTGCATATGCAGATC	U2GTAG5SS	68.1539	U2GCAG3SS	68.5847
AT1G01725_ID1	Chr1	270085-270622	-	GT,AG	CCTGTGAGTTTCTCT	TATGCAGATCAGACA	U2GTAG5SS	68.1539	LOWSCORE_3SS	64.7685
AT1G01730.1	Chr1	271289-271379	+	GT,AG	GAGGTTGGACCATAA	GGTGTGCTACAGGTT	U2GTAG5SS	66.3303	U2GCAG3SS	68.8721
AT1G01730.1	Chr1	271433-271541	+	GT,AG	AGAGTGAGAAGCTCT	TGATGTTTGCAGAGA	LOWSCORE_5SS	63.8452	U2GCAG3SS	69.3368
AT1G01730_ID2	Chr1	271433-271541	+	GT,AG	AGAGTGAGAAGCTCT	TGATGTTTGCAGAGA	LOWSCORE_5SS	63.8452	U2GCAG3SS	69.3368
AT1G01740.1	Chr1	272362-272445	-	GT,AG	CAGGTATGTCTTTCT	AAATTGTCCCAGTTT	U2GTAG5SS	75.5689	U2GTAG3SS	65.1864
AT1G01740.1	Chr1	272555-272651	-	GT,AG	GATGTAAGTCGTCAT	GTTTAAACGCAGCTT	U2GTAG5SS	69.7891	U2GTAG3SS	66.1843
AT1G01740.1	Chr1	272983-273064	-	GT,AG	CATGTAAGTGCCCAT	TGTGTGTTTTAGGCC	U2GTAG5SS	69.2906	U2GTAG3SS	67.3696
AT1G01740.1	Chr1	273149-273234	-	GT,AG	CTGGTGAAATTGATT	GTGTTGATACAGGGA	U2GTAG5SS	66.06	U2GCAG3SS	68.403
AT1G01740.1	Chr1	273339-273429	-	GT,AG	GAGGTAATTACTTAA	AATCTTTATAAGGAA	U2GTAG5SS	73.741	U2GTAG3SS	65.1037
AT1G01740.1	Chr1	273562-273653	-	GT,AG	ACTGTAAAAAGAAAA	ATCATCTACCAGGGG	LOWSCORE_5SS	63.5383	U2GCAG3SS	65.174
AT1G01740.1	Chr1	273788-273863	-	GT,AG	CTGGTATGGCATGTA	GTCTGTTTCCAGGAA	U2GTAG5SS	67.5595	U2GCAG3SS	69.5958
AT1G01740.1	Chr1	274083-274167	-	GT,AG	TTGGTGACGTCTCTG	ACAATATTACAGAAA	LOWSCORE_5SS	64.6946	U12GTAG3SS	67.6633
AT1G01740.1	Chr1	274249-274384	-	GT,AG	AAGGTACGACCTATT	GAAAATTTGAAGCAA	U2GTAG5SS	70.3198	LOWSCORE_3SS	62.9931
AT1G01740_P2	Chr1	272362-272445	-	GT,AG	CAGGTATGTCTTTCT	AAATTGTCCCAGTTT	U2GTAG5SS	75.5689	U2GTAG3SS	65.1864
AT1G01740_P2	Chr1	272555-272651	-	GT,AG	GATGTAAGTCGTCAT	GTTTAAACGCAGCTT	U2GTAG5SS	69.7891	U2GTAG3SS	66.1843
AT1G01740_P2	Chr1	272983-273064	-	GT,AG	CATGTAAGTGCCCAT	TGTGTGTTTTAGGCC	U2GTAG5SS	69.2906	U2GTAG3SS	67.3696
AT1G01740_P2	Chr1	273149-273234	-	GT,AG	CTGGTGAAATTGATT	GTGTTGATACAGGGA	U2GTAG5SS	66.06	U2GCAG3SS	68.403
AT1G01740_P2	Chr1	273339-273429	-	GT,AG	GAGGTAATTACTTAA	AATCTTTATAAGGAA	U2GTAG5SS	73.741	U2GTAG3SS	65.1037
AT1G01740_P2	Chr1	273562-273653	-	GT,AG	ACTGTAAAAAGAAAA	ATCATCTACCAGGGG	LOWSCORE_5SS	63.5383	U2GCAG3SS	65.174
AT1G01740_P2	Chr1	273788-273863	-	GT,AG	CTGGTATGGCATGTA	GTCTGTTTCCAGGAA	U2GTAG5SS	67.5595	U2GCAG3SS	69.5958
AT1G01740_P2	Chr1	274083-274167	-	GT,AG	TTGGTGACGTCTCTG	ACAATATTACAGAAA	LOWSCORE_5SS	64.6946	U12GTAG3SS	67.6633
AT1G01740_P2	Chr1	274289-274384	-	GT,AG	AAGGTACGACCTATT	CCTTGTTTCCAGACA	U2GTAG5SS	70.3198	U2GCAG3SS	67.4535
AT1G01740_P3	Chr1	272362-272445	-	GT,AG	CAGGTATGTCTTTCT	AAATTGTCCCAGTTT	U2GTAG5SS	75.5689	U2GTAG3SS	65.1864
AT1G01740_P3	Chr1	272555-272651	-	GT,AG	GATGTAAGTCGTCAT	GTTTAAACGCAGCTT	U2GTAG5SS	69.7891	U2GTAG3SS	66.1843
AT1G01740_P3	Chr1	272983-273064	-	GT,AG	CATGTAAGTGCCCAT	TGTGTGTTTTAGGCC	U2GTAG5SS	69.2906	U2GTAG3SS	67.3696
AT1G01740_P3	Chr1	273149-273234	-	GT,AG	CTGGTGAAATTGATT	GTGTTGATACAGGGA	U2GTAG5SS	66.06	U2GCAG3SS	68.403
AT1G01740_P3	Chr1	273339-273429	-	GT,AG	GAGGTAATTACTTAA	AATCTTTATAAGGAA	U2GTAG5SS	73.741	U2GTAG3SS	65.1037
AT1G01740_P3	Chr1	273562-273653	-	GT,AG	ACTGTAAAAAGAAAA	ATCATCTACCAGGGG	LOWSCORE_5SS	63.5383	U2GCAG3SS	65.174
AT1G01740_P3	Chr1	273788-273863	-	GT,AG	CTGGTATGGCATGTA	GTCTGTTTCCAGGAA	U2GTAG5SS	67.5595	U2GCAG3SS	69.5958
AT1G01740_P3	Chr1	274083-274171	-	GT,AG	GATGTTGGTGACGTC	ACAATATTACAGAAA	LOWSCORE_5SS	63.1762	U12GTAG3SS	67.6633
AT1G01740_P3	Chr1	274289-274384	-	GT,AG	AAGGTACGACCTATT	CCTTGTTTCCAGACA	U2GTAG5SS	70.3198	U2GCAG3SS	67.4535
AT1G01740_P4	Chr1	272362-272445	-	GT,AG	CAGGTATGTCTTTCT	AAATTGTCCCAGTTT	U2GTAG5SS	75.5689	U2GTAG3SS	65.1864
AT1G01740_P4	Chr1	272555-272651	-	GT,AG	GATGTAAGTCGTCAT	GTTTAAACGCAGCTT	U2GTAG5SS	69.7891	U2GTAG3SS	66.1843
AT1G01740_P4	Chr1	272983-273064	-	GT,AG	CATGTAAGTGCCCAT	TGTGTGTTTTAGGCC	U2GTAG5SS	69.2906	U2GTAG3SS	67.3696
AT1G01740_P4	Chr1	273149-273234	-	GT,AG	CTGGTGAAATTGATT	GTGTTGATACAGGGA	U2GTAG5SS	66.06	U2GCAG3SS	68.403
AT1G01740_P4	Chr1	273339-273429	-	GT,AG	GAGGTAATTACTTAA	AATCTTTATAAGGAA	U2GTAG5SS	73.741	U2GTAG3SS	65.1037
AT1G01740_P4	Chr1	273562-273653	-	GT,AG	ACTGTAAAAAGAAAA	ATCATCTACCAGGGG	LOWSCORE_5SS	63.5383	U2GCAG3SS	65.174
AT1G01740_P4	Chr1	273788-273863	-	GT,AG	CTGGTATGGCATGTA	GTCTGTTTCCAGGAA	U2GTAG5SS	67.5595	U2GCAG3SS	69.5958
AT1G01740_P4	Chr1	274083-274171	-	GT,AG	GATGTTGGTGACGTC	ACAATATTACAGAAA	LOWSCORE_5SS	63.1762	U12GTAG3SS	67.6633
AT1G01740_P4	Chr1	274249-274384	-	GT,AG	AAGGTACGACCTATT	GAAAATTTGAAGCAA	U2GTAG5SS	70.3198	LOWSCORE_3SS	62.9931
AT1G01740_P5	Chr1	272362-272445	-	GT,AG	CAGGTATGTCTTTCT	AAATTGTCCCAGTTT	U2GTAG5SS	75.5689	U2GTAG3SS	65.1864
AT1G01740_P5	Chr1	272531-272651	-	GT,AG	GATGTAAGTCGTCAT	TGGACGGAACAGATG	U2GTAG5SS	69.7891	LOWSCORE_3SS	62.6199
AT1G01740_P5	Chr1	272983-273064	-	GT,AG	CATGTAAGTGCCCAT	TGTGTGTTTTAGGCC	U2GTAG5SS	69.2906	U2GTAG3SS	67.3696
AT1G01740_P5	Chr1	273149-273234	-	GT,AG	CTGGTGAAATTGATT	GTGTTGATACAGGGA	U2GTAG5SS	66.06	U2GCAG3SS	68.403
AT1G01740_P5	Chr1	273339-273429	-	GT,AG	GAGGTAATTACTTAA	AATCTTTATAAGGAA	U2GTAG5SS	73.741	U2GTAG3SS	65.1037
AT1G01740_P5	Chr1	273562-273653	-	GT,AG	ACTGTAAAAAGAAAA	ATCATCTACCAGGGG	LOWSCORE_5SS	63.5383	U2GCAG3SS	65.174
AT1G01740_P5	Chr1	273788-273863	-	GT,AG	CTGGTATGGCATGTA	GTCTGTTTCCAGGAA	U2GTAG5SS	67.5595	U2GCAG3SS	69.5958
AT1G01740_P5	Chr1	274083-274167	-	GT,AG	TTGGTGACGTCTCTG	ACAATATTACAGAAA	LOWSCORE_5SS	64.6946	U12GTAG3SS	67.6633
AT1G01740_P5	Chr1	274249-274384	-	GT,AG	AAGGTACGACCTATT	GAAAATTTGAAGCAA	U2GTAG5SS	70.3198	LOWSCORE_3SS	62.9931
AT1G01750_ID2	Chr1	275530-275632	+	GT,AG	ATGGTCTCTTCCTAC	TTGACTGTGCAGGCT	U2GTAG5SS	66.1136	U2GCAG3SS	70.2304
AT1G01750_P1	Chr1	275530-275632	+	GT,AG	ATGGTCTCTTCCTAC	TTGACTGTGCAGGCT	U2GTAG5SS	66.1136	U2GCAG3SS	70.2304
AT1G01750_P1	Chr1	275897-275973	+	GT,AG	ATGGTACAACTCCCT	AACTTGCTTCAGGTC	U2GTAG5SS	65.6822	U2GCAG3SS	67.766
AT1G01750_P2	Chr1	275897-275973	+	GT,AG	ATGGTACAACTCCCT	AACTTGCTTCAGGTC	U2GTAG5SS	65.6822	U2GCAG3SS	67.766
AT1G01760.1	Chr1	276307-276405	-	GT,AG	GAGGTATGTCATCCT	AGCTTTGTTCAGGGA	U2GTAG5SS	71.8247	U2GCAG3SS	68.4986
AT1G01760.1	Chr1	276519-276706	-	GT,AG	AAGGTGTGTGCGATG	AATTGTATGCAGAAC	U2GTAG5SS	68.0287	U2GCAG3SS	66.9364
AT1G01760.1	Chr1	276793-276870	-	GT,AG	CAAGTAAGGGGATGA	ATATTTTTCTAGACA	U2GTAG5SS	68.6357	U12GTAG3SS	68.7399
AT1G01760.1	Chr1	276989-277077	-	GT,AG	CGGGTTAGTTTTCAA	GTTGGCTCTTAGATA	U2GTAG5SS	71.5104	U12GTAG3SS	66.5209
AT1G01760.1	Chr1	277153-277232	-	GT,AG	AAGGTTCACTAGCTG	ATTCCTTTCCAGCCA	U2GTAG5SS	65.3979	U2GTAG3SS	67.3829
AT1G01760.1	Chr1	277401-277493	-	GT,AG	AAGGTTTCTGTACCC	TTCTTACTTCAGGGG	U2GTAG5SS	67.8818	U2GCAG3SS	70.1747
AT1G01760.1	Chr1	277606-277717	-	GT,AG	AAGGTAATGCTGCAA	TCTCTATTTCAGGTA	U2GTAG5SS	70.2882	U2GCAG3SS	72.1177
AT1G01760.1	Chr1	277863-277947	-	GT,AG	CATGTAATTTACCTT	TGTCATATGTAGGTG	U2GTAG5SS	69.1397	U2GTAG3SS	67.8557
AT1G01760.1	Chr1	278252-278316	-	GT,AG	AAGGTCTCTGTCACT	GATTTTGTGCAGACC	U2GTAG5SS	67.4499	U2GCAG3SS	68.5253
AT1G01760_ID15	Chr1	276307-276405	-	GT,AG	GAGGTATGTCATCCT	AGCTTTGTTCAGGGA	U2GTAG5SS	71.8247	U2GCAG3SS	68.4986
AT1G01760_ID15	Chr1	276519-276706	-	GT,AG	AAGGTGTGTGCGATG	AATTGTATGCAGAAC	U2GTAG5SS	68.0287	U2GCAG3SS	66.9364
AT1G01760_ID15	Chr1	276793-276870	-	GT,AG	CAAGTAAGGGGATGA	ATATTTTTCTAGACA	U2GTAG5SS	68.6357	U12GTAG3SS	68.7399
AT1G01760_ID15	Chr1	276989-277077	-	GT,AG	CGGGTTAGTTTTCAA	GTTGGCTCTTAGATA	U2GTAG5SS	71.5104	U12GTAG3SS	66.5209
AT1G01760_ID15	Chr1	277153-277232	-	GT,AG	AAGGTTCACTAGCTG	ATTCCTTTCCAGCCA	U2GTAG5SS	65.3979	U2GTAG3SS	67.3829
AT1G01760_ID15	Chr1	277401-277493	-	GT,AG	AAGGTTTCTGTACCC	TTCTTACTTCAGGGG	U2GTAG5SS	67.8818	U2GCAG3SS	70.1747
AT1G01760_ID15	Chr1	277606-277735	-	GT,AG	TAGGTAGTAATAGCA	TCTCTATTTCAGGTA	U2GTAG5SS	67.6094	U2GCAG3SS	72.1177
AT1G01760_ID15	Chr1	277863-277947	-	GT,AG	CATGTAATTTACCTT	TGTCATATGTAGGTG	U2GTAG5SS	69.1397	U2GTAG3SS	67.8557
AT1G01760_ID15	Chr1	278252-278316	-	GT,AG	AAGGTCTCTGTCACT	GATTTTGTGCAGACC	U2GTAG5SS	67.4499	U2GCAG3SS	68.5253
AT1G01760_ID29	Chr1	276317-276405	-	GT,AG	GAGGTATGTCATCCT	TGAAATTGCCAGCTT	U2GTAG5SS	71.8247	U2GCAG3SS	65.2888
AT1G01760_ID29	Chr1	276519-276706	-	GT,AG	AAGGTGTGTGCGATG	AATTGTATGCAGAAC	U2GTAG5SS	68.0287	U2GCAG3SS	66.9364
AT1G01760_ID29	Chr1	276793-276870	-	GT,AG	CAAGTAAGGGGATGA	ATATTTTTCTAGACA	U2GTAG5SS	68.6357	U12GTAG3SS	68.7399
AT1G01760_ID29	Chr1	276989-277077	-	GT,AG	CGGGTTAGTTTTCAA	GTTGGCTCTTAGATA	U2GTAG5SS	71.5104	U12GTAG3SS	66.5209
AT1G01760_ID29	Chr1	277153-277232	-	GT,AG	AAGGTTCACTAGCTG	ATTCCTTTCCAGCCA	U2GTAG5SS	65.3979	U2GTAG3SS	67.3829
AT1G01760_ID29	Chr1	277401-277493	-	GT,AG	AAGGTTTCTGTACCC	TTCTTACTTCAGGGG	U2GTAG5SS	67.8818	U2GCAG3SS	70.1747
AT1G01760_ID29	Chr1	277606-277717	-	GT,AG	AAGGTAATGCTGCAA	TCTCTATTTCAGGTA	U2GTAG5SS	70.2882	U2GCAG3SS	72.1177
AT1G01760_ID29	Chr1	277863-277947	-	GT,AG	CATGTAATTTACCTT	TGTCATATGTAGGTG	U2GTAG5SS	69.1397	U2GTAG3SS	67.8557
AT1G01760_ID29	Chr1	278252-278316	-	GT,AG	AAGGTCTCTGTCACT	GATTTTGTGCAGACC	U2GTAG5SS	67.4499	U2GCAG3SS	68.5253
AT1G01760_ID3	Chr1	276307-276405	-	GT,AG	GAGGTATGTCATCCT	AGCTTTGTTCAGGGA	U2GTAG5SS	71.8247	U2GCAG3SS	68.4986
AT1G01760_ID3	Chr1	276519-276623	-	GT,AG	ATAGTGAGTTTTTGA	AATTGTATGCAGAAC	U2GTAG5SS	70.0091	U2GCAG3SS	66.9364
AT1G01760_ID3	Chr1	276793-276870	-	GT,AG	CAAGTAAGGGGATGA	ATATTTTTCTAGACA	U2GTAG5SS	68.6357	U12GTAG3SS	68.7399
AT1G01760_ID3	Chr1	276989-277077	-	GT,AG	CGGGTTAGTTTTCAA	GTTGGCTCTTAGATA	U2GTAG5SS	71.5104	U12GTAG3SS	66.5209
AT1G01760_ID3	Chr1	277137-277232	-	GT,AG	AAGGTTCACTAGCTG	TGTTTTTTGTAGCTC	U2GTAG5SS	65.3979	U2GTAG3SS	71.0606
AT1G01760_ID3	Chr1	277401-277493	-	GT,AG	AAGGTTTCTGTACCC	TTCTTACTTCAGGGG	U2GTAG5SS	67.8818	U2GCAG3SS	70.1747
AT1G01760_ID3	Chr1	277606-277735	-	GT,AG	TAGGTAGTAATAGCA	TCTCTATTTCAGGTA	U2GTAG5SS	67.6094	U2GCAG3SS	72.1177
AT1G01760_ID3	Chr1	277863-277947	-	GT,AG	CATGTAATTTACCTT	TGTCATATGTAGGTG	U2GTAG5SS	69.1397	U2GTAG3SS	67.8557
AT1G01760_ID3	Chr1	278252-278316	-	GT,AG	AAGGTCTCTGTCACT	GATTTTGTGCAGACC	U2GTAG5SS	67.4499	U2GCAG3SS	68.5253
AT1G01760_ID31	Chr1	276317-276405	-	GT,AG	GAGGTATGTCATCCT	TGAAATTGCCAGCTT	U2GTAG5SS	71.8247	U2GCAG3SS	65.2888
AT1G01760_ID31	Chr1	276519-276706	-	GT,AG	AAGGTGTGTGCGATG	AATTGTATGCAGAAC	U2GTAG5SS	68.0287	U2GCAG3SS	66.9364
AT1G01760_ID31	Chr1	276793-276870	-	GT,AG	CAAGTAAGGGGATGA	ATATTTTTCTAGACA	U2GTAG5SS	68.6357	U12GTAG3SS	68.7399
AT1G01760_ID31	Chr1	276989-277077	-	GT,AG	CGGGTTAGTTTTCAA	GTTGGCTCTTAGATA	U2GTAG5SS	71.5104	U12GTAG3SS	66.5209
AT1G01760_ID31	Chr1	277153-277232	-	GT,AG	AAGGTTCACTAGCTG	ATTCCTTTCCAGCCA	U2GTAG5SS	65.3979	U2GTAG3SS	67.3829
AT1G01760_ID31	Chr1	277401-277493	-	GT,AG	AAGGTTTCTGTACCC	TTCTTACTTCAGGGG	U2GTAG5SS	67.8818	U2GCAG3SS	70.1747
AT1G01760_ID31	Chr1	277606-277735	-	GT,AG	TAGGTAGTAATAGCA	TCTCTATTTCAGGTA	U2GTAG5SS	67.6094	U2GCAG3SS	72.1177
AT1G01760_ID31	Chr1	277863-277947	-	GT,AG	CATGTAATTTACCTT	TGTCATATGTAGGTG	U2GTAG5SS	69.1397	U2GTAG3SS	67.8557
AT1G01760_ID31	Chr1	278252-278316	-	GT,AG	AAGGTCTCTGTCACT	GATTTTGTGCAGACC	U2GTAG5SS	67.4499	U2GCAG3SS	68.5253
AT1G01760_ID6	Chr1	276307-276405	-	GT,AG	GAGGTATGTCATCCT	AGCTTTGTTCAGGGA	U2GTAG5SS	71.8247	U2GCAG3SS	68.4986
AT1G01760_ID6	Chr1	276519-276623	-	GT,AG	ATAGTGAGTTTTTGA	AATTGTATGCAGAAC	U2GTAG5SS	70.0091	U2GCAG3SS	66.9364
AT1G01760_ID6	Chr1	276793-276870	-	GT,AG	CAAGTAAGGGGATGA	ATATTTTTCTAGACA	U2GTAG5SS	68.6357	U12GTAG3SS	68.7399
AT1G01760_ID6	Chr1	276989-277077	-	GT,AG	CGGGTTAGTTTTCAA	GTTGGCTCTTAGATA	U2GTAG5SS	71.5104	U12GTAG3SS	66.5209
AT1G01760_ID6	Chr1	277153-277232	-	GT,AG	AAGGTTCACTAGCTG	ATTCCTTTCCAGCCA	U2GTAG5SS	65.3979	U2GTAG3SS	67.3829
AT1G01760_ID6	Chr1	277401-277493	-	GT,AG	AAGGTTTCTGTACCC	TTCTTACTTCAGGGG	U2GTAG5SS	67.8818	U2GCAG3SS	70.1747
AT1G01760_ID6	Chr1	277606-277717	-	GT,AG	AAGGTAATGCTGCAA	TCTCTATTTCAGGTA	U2GTAG5SS	70.2882	U2GCAG3SS	72.1177
AT1G01760_ID6	Chr1	277863-277947	-	GT,AG	CATGTAATTTACCTT	TGTCATATGTAGGTG	U2GTAG5SS	69.1397	U2GTAG3SS	67.8557
AT1G01760_ID7	Chr1	276307-276405	-	GT,AG	GAGGTATGTCATCCT	AGCTTTGTTCAGGGA	U2GTAG5SS	71.8247	U2GCAG3SS	68.4986
AT1G01760_ID7	Chr1	276519-276623	-	GT,AG	ATAGTGAGTTTTTGA	AATTGTATGCAGAAC	U2GTAG5SS	70.0091	U2GCAG3SS	66.9364
AT1G01760_ID7	Chr1	276793-276870	-	GT,AG	CAAGTAAGGGGATGA	ATATTTTTCTAGACA	U2GTAG5SS	68.6357	U12GTAG3SS	68.7399
AT1G01760_ID7	Chr1	276989-277077	-	GT,AG	CGGGTTAGTTTTCAA	GTTGGCTCTTAGATA	U2GTAG5SS	71.5104	U12GTAG3SS	66.5209
AT1G01760_ID7	Chr1	277153-277232	-	GT,AG	AAGGTTCACTAGCTG	ATTCCTTTCCAGCCA	U2GTAG5SS	65.3979	U2GTAG3SS	67.3829
AT1G01760_ID7	Chr1	277401-277493	-	GT,AG	AAGGTTTCTGTACCC	TTCTTACTTCAGGGG	U2GTAG5SS	67.8818	U2GCAG3SS	70.1747
AT1G01760_ID7	Chr1	277606-277735	-	GT,AG	TAGGTAGTAATAGCA	TCTCTATTTCAGGTA	U2GTAG5SS	67.6094	U2GCAG3SS	72.1177
AT1G01760_ID7	Chr1	277863-277947	-	GT,AG	CATGTAATTTACCTT	TGTCATATGTAGGTG	U2GTAG5SS	69.1397	U2GTAG3SS	67.8557
AT1G01760_ID7	Chr1	278252-278316	-	GT,AG	AAGGTCTCTGTCACT	GATTTTGTGCAGACC	U2GTAG5SS	67.4499	U2GCAG3SS	68.5253
AT1G01760_ID8	Chr1	276307-276405	-	GT,AG	GAGGTATGTCATCCT	AGCTTTGTTCAGGGA	U2GTAG5SS	71.8247	U2GCAG3SS	68.4986
AT1G01760_ID8	Chr1	276519-276623	-	GT,AG	ATAGTGAGTTTTTGA	AATTGTATGCAGAAC	U2GTAG5SS	70.0091	U2GCAG3SS	66.9364
AT1G01760_ID8	Chr1	276793-276870	-	GT,AG	CAAGTAAGGGGATGA	ATATTTTTCTAGACA	U2GTAG5SS	68.6357	U12GTAG3SS	68.7399
AT1G01760_ID8	Chr1	276989-277077	-	GT,AG	CGGGTTAGTTTTCAA	GTTGGCTCTTAGATA	U2GTAG5SS	71.5104	U12GTAG3SS	66.5209
AT1G01760_ID8	Chr1	277153-277232	-	GT,AG	AAGGTTCACTAGCTG	ATTCCTTTCCAGCCA	U2GTAG5SS	65.3979	U2GTAG3SS	67.3829
AT1G01760_ID8	Chr1	277401-277493	-	GT,AG	AAGGTTTCTGTACCC	TTCTTACTTCAGGGG	U2GTAG5SS	67.8818	U2GCAG3SS	70.1747
AT1G01760_ID8	Chr1	277606-277735	-	GT,AG	TAGGTAGTAATAGCA	TCTCTATTTCAGGTA	U2GTAG5SS	67.6094	U2GCAG3SS	72.1177
AT1G01760_ID8	Chr1	277863-277947	-	GT,AG	CATGTAATTTACCTT	TGTCATATGTAGGTG	U2GTAG5SS	69.1397	U2GTAG3SS	67.8557
AT1G01760_P2	Chr1	276519-276623	-	GT,AG	ATAGTGAGTTTTTGA	AATTGTATGCAGAAC	U2GTAG5SS	70.0091	U2GCAG3SS	66.9364
AT1G01760_P2	Chr1	276793-276870	-	GT,AG	CAAGTAAGGGGATGA	ATATTTTTCTAGACA	U2GTAG5SS	68.6357	U12GTAG3SS	68.7399
AT1G01760_P2	Chr1	276989-277077	-	GT,AG	CGGGTTAGTTTTCAA	GTTGGCTCTTAGATA	U2GTAG5SS	71.5104	U12GTAG3SS	66.5209
AT1G01760_P2	Chr1	277153-277232	-	GT,AG	AAGGTTCACTAGCTG	ATTCCTTTCCAGCCA	U2GTAG5SS	65.3979	U2GTAG3SS	67.3829
AT1G01760_P2	Chr1	277401-277493	-	GT,AG	AAGGTTTCTGTACCC	TTCTTACTTCAGGGG	U2GTAG5SS	67.8818	U2GCAG3SS	70.1747
AT1G01760_P2	Chr1	277606-277717	-	GT,AG	AAGGTAATGCTGCAA	TCTCTATTTCAGGTA	U2GTAG5SS	70.2882	U2GCAG3SS	72.1177
AT1G01760_P2	Chr1	277863-277947	-	GT,AG	CATGTAATTTACCTT	TGTCATATGTAGGTG	U2GTAG5SS	69.1397	U2GTAG3SS	67.8557
AT1G01760_P2	Chr1	278252-278316	-	GT,AG	AAGGTCTCTGTCACT	GATTTTGTGCAGACC	U2GTAG5SS	67.4499	U2GCAG3SS	68.5253
AT1G01760_c7	Chr1	276307-276405	-	GT,AG	GAGGTATGTCATCCT	AGCTTTGTTCAGGGA	U2GTAG5SS	71.8247	U2GCAG3SS	68.4986
AT1G01760_c7	Chr1	276519-276623	-	GT,AG	ATAGTGAGTTTTTGA	AATTGTATGCAGAAC	U2GTAG5SS	70.0091	U2GCAG3SS	66.9364
AT1G01760_c7	Chr1	276793-276870	-	GT,AG	CAAGTAAGGGGATGA	ATATTTTTCTAGACA	U2GTAG5SS	68.6357	U12GTAG3SS	68.7399
AT1G01760_c7	Chr1	276989-277077	-	GT,AG	CGGGTTAGTTTTCAA	GTTGGCTCTTAGATA	U2GTAG5SS	71.5104	U12GTAG3SS	66.5209
AT1G01760_c7	Chr1	277153-277232	-	GT,AG	AAGGTTCACTAGCTG	ATTCCTTTCCAGCCA	U2GTAG5SS	65.3979	U2GTAG3SS	67.3829
AT1G01760_c7	Chr1	277401-277493	-	GT,AG	AAGGTTTCTGTACCC	TTCTTACTTCAGGGG	U2GTAG5SS	67.8818	U2GCAG3SS	70.1747
AT1G01760_c7	Chr1	277606-277717	-	GT,AG	AAGGTAATGCTGCAA	TCTCTATTTCAGGTA	U2GTAG5SS	70.2882	U2GCAG3SS	72.1177
AT1G01760_c7	Chr1	277863-277947	-	GT,AG	CATGTAATTTACCTT	TGTCATATGTAGGTG	U2GTAG5SS	69.1397	U2GTAG3SS	67.8557
AT1G01760_c7	Chr1	278252-278316	-	GT,AG	AAGGTCTCTGTCACT	GATTTTGTGCAGACC	U2GTAG5SS	67.4499	U2GCAG3SS	68.5253
AT1G01770_ID11	Chr1	278809-278887	+	GT,AG	TTGGTAAGAATTTTT	ATTGAATTTCAGAGA	U2GTAG5SS	72.4231	U12GTAG3SS	68.1996
AT1G01770_ID11	Chr1	279088-279166	+	GT,AG	GTGGTATGTTTTTGG	GTTTTTCTTCAGTTT	U2GTAG5SS	73.349	U2GCAG3SS	71.7597
AT1G01770_ID11	Chr1	279240-279327	+	GT,AG	CAAGTAAGTGCTTAC	TTTTCCTTGTAGTTG	U2GTAG5SS	72.326	U2GTAG3SS	69.3952
AT1G01770_ID11	Chr1	279425-279536	+	GT,AG	CAGGTAATGGAACCT	AATCTTTTTAAGGCT	U2GTAG5SS	69.038	U2GCAG3SS	67.5509
AT1G01770_ID11	Chr1	279576-279797	+	GT,AG	GGGGTATGATTCTGG	CCTTTGTTGAAGGGT	U2GTAG5SS	69.6664	U2GCAG3SS	68.232
AT1G01770_ID11	Chr1	280088-280180	+	GT,AG	CAGGTGCGTTTTACG	AATGTTCTTTAGGTG	U2GTAG5SS	72.1614	U2GTAG3SS	66.9636
AT1G01770_ID11	Chr1	280370-280449	+	GT,AG	GTGGTAAGTTAGCTG	CCTTCTTTGCAGGTA	U2GTAG5SS	70.6761	U2GCAG3SS	72.3917
AT1G01770_ID11	Chr1	280568-280657	+	GT,AG	AAGGTTGTTATCCAT	TTTTCTTTGCAGGAG	U2GTAG5SS	68.0643	U2GCAG3SS	74.4477
AT1G01770_ID11	Chr1	280737-280889	+	GT,AG	CTGGTGCGCCTATGA	TCTTTCTTTCAGGTT	U2GTAG5SS	66.0838	U2GCAG3SS	74.2228
AT1G01770_ID11	Chr1	281121-281309	+	GT,AG	TAGGTAATTTCTTCA	AATTATATGCAGTAC	U2GTAG5SS	74.3381	U2GCAG3SS	66.7573
AT1G01770_ID11	Chr1	281348-281438	+	GT,AG	TTGGTAGGTCGTCTC	TTGGTTATCCAGGTC	U2GTAG5SS	67.8218	U2GCAG3SS	70.9353
AT1G01770_ID11	Chr1	281536-281759	+	GT,AG	AAGGTTAGCTCGAGA	TTCCATTTGTAGTTA	U2GTAG5SS	69.3956	U2GTAG3SS	68.377
AT1G01770_ID11	Chr1	282189-282484	+	GT,AG	GTTGTAAGACTACTT	ATTCTTTTGCAGGAT	U2GTAG5SS	65.5066	U2GCAG3SS	73.8414
AT1G01770_ID11	Chr1	282766-282849	+	GT,AG	GAGGTAAAGGTTTCC	TGTTTCATACAGGAT	U2GTAG5SS	72.3453	U2GCAG3SS	71.0886
AT1G01770_ID15	Chr1	278809-278887	+	GT,AG	TTGGTAAGAATTTTT	ATTGAATTTCAGAGA	U2GTAG5SS	72.4231	U12GTAG3SS	68.1996
AT1G01770_ID15	Chr1	279088-279166	+	GT,AG	GTGGTATGTTTTTGG	GTTTTTCTTCAGTTT	U2GTAG5SS	73.349	U2GCAG3SS	71.7597
AT1G01770_ID15	Chr1	279240-279327	+	GT,AG	CAAGTAAGTGCTTAC	TTTTCCTTGTAGTTG	U2GTAG5SS	72.326	U2GTAG3SS	69.3952
AT1G01770_ID15	Chr1	279425-279536	+	GT,AG	CAGGTAATGGAACCT	AATCTTTTTAAGGCT	U2GTAG5SS	69.038	U2GCAG3SS	67.5509
AT1G01770_ID15	Chr1	279576-279797	+	GT,AG	GGGGTATGATTCTGG	CCTTTGTTGAAGGGT	U2GTAG5SS	69.6664	U2GCAG3SS	68.232
AT1G01770_ID15	Chr1	280088-280180	+	GT,AG	CAGGTGCGTTTTACG	AATGTTCTTTAGGTG	U2GTAG5SS	72.1614	U2GTAG3SS	66.9636
AT1G01770_ID15	Chr1	280370-280449	+	GT,AG	GTGGTAAGTTAGCTG	CCTTCTTTGCAGGTA	U2GTAG5SS	70.6761	U2GCAG3SS	72.3917
AT1G01770_ID15	Chr1	280568-280657	+	GT,AG	AAGGTTGTTATCCAT	TTTTCTTTGCAGGAG	U2GTAG5SS	68.0643	U2GCAG3SS	74.4477
AT1G01770_ID15	Chr1	281121-281309	+	GT,AG	TAGGTAATTTCTTCA	AATTATATGCAGTAC	U2GTAG5SS	74.3381	U2GCAG3SS	66.7573
AT1G01770_ID15	Chr1	281348-281438	+	GT,AG	TTGGTAGGTCGTCTC	TTGGTTATCCAGGTC	U2GTAG5SS	67.8218	U2GCAG3SS	70.9353
AT1G01770_ID15	Chr1	281536-281759	+	GT,AG	AAGGTTAGCTCGAGA	TTCCATTTGTAGTTA	U2GTAG5SS	69.3956	U2GTAG3SS	68.377
AT1G01770_ID15	Chr1	282189-282484	+	GT,AG	GTTGTAAGACTACTT	ATTCTTTTGCAGGAT	U2GTAG5SS	65.5066	U2GCAG3SS	73.8414
AT1G01770_ID15	Chr1	282766-282849	+	GT,AG	GAGGTAAAGGTTTCC	TGTTTCATACAGGAT	U2GTAG5SS	72.3453	U2GCAG3SS	71.0886
AT1G01770_ID19	Chr1	278809-278887	+	GT,AG	TTGGTAAGAATTTTT	ATTGAATTTCAGAGA	U2GTAG5SS	72.4231	U12GTAG3SS	68.1996
AT1G01770_ID19	Chr1	279088-279172	+	GT,AG	GTGGTATGTTTTTGG	CTTCAGTTTCAGAGT	U2GTAG5SS	73.349	U2GCAG3SS	67.2874
AT1G01770_ID19	Chr1	279240-279327	+	GT,AG	CAAGTAAGTGCTTAC	TTTTCCTTGTAGTTG	U2GTAG5SS	72.326	U2GTAG3SS	69.3952
AT1G01770_ID19	Chr1	279425-279536	+	GT,AG	CAGGTAATGGAACCT	AATCTTTTTAAGGCT	U2GTAG5SS	69.038	U2GCAG3SS	67.5509
AT1G01770_ID19	Chr1	279576-279797	+	GT,AG	GGGGTATGATTCTGG	CCTTTGTTGAAGGGT	U2GTAG5SS	69.6664	U2GCAG3SS	68.232
AT1G01770_ID19	Chr1	279910-279974	+	GT,AG	ATGGTGAGGCGTTCT	TTGTGTCATCAGGTC	U2GTAG5SS	68.0707	U2GCAG3SS	68.5701
AT1G01770_ID19	Chr1	280088-280180	+	GT,AG	CAGGTGCGTTTTACG	AATGTTCTTTAGGTG	U2GTAG5SS	72.1614	U2GTAG3SS	66.9636
AT1G01770_ID19	Chr1	280370-280449	+	GT,AG	GTGGTAAGTTAGCTG	CCTTCTTTGCAGGTA	U2GTAG5SS	70.6761	U2GCAG3SS	72.3917
AT1G01770_ID19	Chr1	280568-280657	+	GT,AG	AAGGTTGTTATCCAT	TTTTCTTTGCAGGAG	U2GTAG5SS	68.0643	U2GCAG3SS	74.4477
AT1G01770_ID19	Chr1	280737-280889	+	GT,AG	CTGGTGCGCCTATGA	TCTTTCTTTCAGGTT	U2GTAG5SS	66.0838	U2GCAG3SS	74.2228
AT1G01770_ID19	Chr1	281121-281309	+	GT,AG	TAGGTAATTTCTTCA	AATTATATGCAGTAC	U2GTAG5SS	74.3381	U2GCAG3SS	66.7573
AT1G01770_ID19	Chr1	281348-281438	+	GT,AG	TTGGTAGGTCGTCTC	TTGGTTATCCAGGTC	U2GTAG5SS	67.8218	U2GCAG3SS	70.9353
AT1G01770_ID19	Chr1	281536-281759	+	GT,AG	AAGGTTAGCTCGAGA	TTCCATTTGTAGTTA	U2GTAG5SS	69.3956	U2GTAG3SS	68.377
AT1G01770_ID19	Chr1	282189-282484	+	GT,AG	GTTGTAAGACTACTT	ATTCTTTTGCAGGAT	U2GTAG5SS	65.5066	U2GCAG3SS	73.8414
AT1G01770_ID19	Chr1	282766-282849	+	GT,AG	GAGGTAAAGGTTTCC	TGTTTCATACAGGAT	U2GTAG5SS	72.3453	U2GCAG3SS	71.0886
AT1G01770_ID23	Chr1	278809-278887	+	GT,AG	TTGGTAAGAATTTTT	ATTGAATTTCAGAGA	U2GTAG5SS	72.4231	U12GTAG3SS	68.1996
AT1G01770_ID23	Chr1	279088-279172	+	GT,AG	GTGGTATGTTTTTGG	CTTCAGTTTCAGAGT	U2GTAG5SS	73.349	U2GCAG3SS	67.2874
AT1G01770_ID23	Chr1	279240-279327	+	GT,AG	CAAGTAAGTGCTTAC	TTTTCCTTGTAGTTG	U2GTAG5SS	72.326	U2GTAG3SS	69.3952
AT1G01770_ID23	Chr1	279425-279536	+	GT,AG	CAGGTAATGGAACCT	AATCTTTTTAAGGCT	U2GTAG5SS	69.038	U2GCAG3SS	67.5509
AT1G01770_ID23	Chr1	279576-279797	+	GT,AG	GGGGTATGATTCTGG	CCTTTGTTGAAGGGT	U2GTAG5SS	69.6664	U2GCAG3SS	68.232
AT1G01770_ID23	Chr1	279910-279974	+	GT,AG	ATGGTGAGGCGTTCT	TTGTGTCATCAGGTC	U2GTAG5SS	68.0707	U2GCAG3SS	68.5701
AT1G01770_ID23	Chr1	280088-280180	+	GT,AG	CAGGTGCGTTTTACG	AATGTTCTTTAGGTG	U2GTAG5SS	72.1614	U2GTAG3SS	66.9636
AT1G01770_ID23	Chr1	280370-280449	+	GT,AG	GTGGTAAGTTAGCTG	CCTTCTTTGCAGGTA	U2GTAG5SS	70.6761	U2GCAG3SS	72.3917
AT1G01770_ID23	Chr1	280568-280657	+	GT,AG	AAGGTTGTTATCCAT	TTTTCTTTGCAGGAG	U2GTAG5SS	68.0643	U2GCAG3SS	74.4477
AT1G01770_ID23	Chr1	281121-281309	+	GT,AG	TAGGTAATTTCTTCA	AATTATATGCAGTAC	U2GTAG5SS	74.3381	U2GCAG3SS	66.7573
AT1G01770_ID23	Chr1	281348-281438	+	GT,AG	TTGGTAGGTCGTCTC	TTGGTTATCCAGGTC	U2GTAG5SS	67.8218	U2GCAG3SS	70.9353
AT1G01770_ID23	Chr1	281536-281759	+	GT,AG	AAGGTTAGCTCGAGA	TTCCATTTGTAGTTA	U2GTAG5SS	69.3956	U2GTAG3SS	68.377
AT1G01770_ID23	Chr1	282189-282484	+	GT,AG	GTTGTAAGACTACTT	ATTCTTTTGCAGGAT	U2GTAG5SS	65.5066	U2GCAG3SS	73.8414
AT1G01770_ID23	Chr1	282766-282849	+	GT,AG	GAGGTAAAGGTTTCC	TGTTTCATACAGGAT	U2GTAG5SS	72.3453	U2GCAG3SS	71.0886
AT1G01770_ID4	Chr1	278809-278887	+	GT,AG	TTGGTAAGAATTTTT	ATTGAATTTCAGAGA	U2GTAG5SS	72.4231	U12GTAG3SS	68.1996
AT1G01770_ID4	Chr1	279088-279166	+	GT,AG	GTGGTATGTTTTTGG	GTTTTTCTTCAGTTT	U2GTAG5SS	73.349	U2GCAG3SS	71.7597
AT1G01770_ID4	Chr1	279240-279327	+	GT,AG	CAAGTAAGTGCTTAC	TTTTCCTTGTAGTTG	U2GTAG5SS	72.326	U2GTAG3SS	69.3952
AT1G01770_ID4	Chr1	279425-279536	+	GT,AG	CAGGTAATGGAACCT	AATCTTTTTAAGGCT	U2GTAG5SS	69.038	U2GCAG3SS	67.5509
AT1G01770_ID4	Chr1	279576-279797	+	GT,AG	GGGGTATGATTCTGG	CCTTTGTTGAAGGGT	U2GTAG5SS	69.6664	U2GCAG3SS	68.232
AT1G01770_ID4	Chr1	279910-279974	+	GT,AG	ATGGTGAGGCGTTCT	TTGTGTCATCAGGTC	U2GTAG5SS	68.0707	U2GCAG3SS	68.5701
AT1G01770_ID4	Chr1	280088-280180	+	GT,AG	CAGGTGCGTTTTACG	AATGTTCTTTAGGTG	U2GTAG5SS	72.1614	U2GTAG3SS	66.9636
AT1G01770_ID4	Chr1	280370-280449	+	GT,AG	GTGGTAAGTTAGCTG	CCTTCTTTGCAGGTA	U2GTAG5SS	70.6761	U2GCAG3SS	72.3917
AT1G01770_ID4	Chr1	280568-280657	+	GT,AG	AAGGTTGTTATCCAT	TTTTCTTTGCAGGAG	U2GTAG5SS	68.0643	U2GCAG3SS	74.4477
AT1G01770_ID4	Chr1	280737-280889	+	GT,AG	CTGGTGCGCCTATGA	TCTTTCTTTCAGGTT	U2GTAG5SS	66.0838	U2GCAG3SS	74.2228
AT1G01770_ID4	Chr1	281121-281309	+	GT,AG	TAGGTAATTTCTTCA	AATTATATGCAGTAC	U2GTAG5SS	74.3381	U2GCAG3SS	66.7573
AT1G01770_ID4	Chr1	281348-281438	+	GT,AG	TTGGTAGGTCGTCTC	TTGGTTATCCAGGTC	U2GTAG5SS	67.8218	U2GCAG3SS	70.9353
AT1G01770_ID4	Chr1	281536-281759	+	GT,AG	AAGGTTAGCTCGAGA	TTCCATTTGTAGTTA	U2GTAG5SS	69.3956	U2GTAG3SS	68.377
AT1G01770_ID7	Chr1	278809-278887	+	GT,AG	TTGGTAAGAATTTTT	ATTGAATTTCAGAGA	U2GTAG5SS	72.4231	U12GTAG3SS	68.1996
AT1G01770_ID7	Chr1	279088-279166	+	GT,AG	GTGGTATGTTTTTGG	GTTTTTCTTCAGTTT	U2GTAG5SS	73.349	U2GCAG3SS	71.7597
AT1G01770_ID7	Chr1	279240-279327	+	GT,AG	CAAGTAAGTGCTTAC	TTTTCCTTGTAGTTG	U2GTAG5SS	72.326	U2GTAG3SS	69.3952
AT1G01770_ID7	Chr1	279425-279536	+	GT,AG	CAGGTAATGGAACCT	AATCTTTTTAAGGCT	U2GTAG5SS	69.038	U2GCAG3SS	67.5509
AT1G01770_ID7	Chr1	279576-279797	+	GT,AG	GGGGTATGATTCTGG	CCTTTGTTGAAGGGT	U2GTAG5SS	69.6664	U2GCAG3SS	68.232
AT1G01770_ID7	Chr1	279910-279974	+	GT,AG	ATGGTGAGGCGTTCT	TTGTGTCATCAGGTC	U2GTAG5SS	68.0707	U2GCAG3SS	68.5701
AT1G01770_ID7	Chr1	280088-280180	+	GT,AG	CAGGTGCGTTTTACG	AATGTTCTTTAGGTG	U2GTAG5SS	72.1614	U2GTAG3SS	66.9636
AT1G01770_ID7	Chr1	280370-280449	+	GT,AG	GTGGTAAGTTAGCTG	CCTTCTTTGCAGGTA	U2GTAG5SS	70.6761	U2GCAG3SS	72.3917
AT1G01770_ID7	Chr1	280568-280657	+	GT,AG	AAGGTTGTTATCCAT	TTTTCTTTGCAGGAG	U2GTAG5SS	68.0643	U2GCAG3SS	74.4477
AT1G01770_ID7	Chr1	281121-281309	+	GT,AG	TAGGTAATTTCTTCA	AATTATATGCAGTAC	U2GTAG5SS	74.3381	U2GCAG3SS	66.7573
AT1G01770_ID7	Chr1	281348-281438	+	GT,AG	TTGGTAGGTCGTCTC	TTGGTTATCCAGGTC	U2GTAG5SS	67.8218	U2GCAG3SS	70.9353
AT1G01770_ID7	Chr1	281536-281759	+	GT,AG	AAGGTTAGCTCGAGA	TTCCATTTGTAGTTA	U2GTAG5SS	69.3956	U2GTAG3SS	68.377
AT1G01770_ID7	Chr1	282189-282484	+	GT,AG	GTTGTAAGACTACTT	ATTCTTTTGCAGGAT	U2GTAG5SS	65.5066	U2GCAG3SS	73.8414
AT1G01770_ID7	Chr1	282766-282849	+	GT,AG	GAGGTAAAGGTTTCC	TGTTTCATACAGGAT	U2GTAG5SS	72.3453	U2GCAG3SS	71.0886
AT1G01770_ID8	Chr1	278809-278887	+	GT,AG	TTGGTAAGAATTTTT	ATTGAATTTCAGAGA	U2GTAG5SS	72.4231	U12GTAG3SS	68.1996
AT1G01770_ID8	Chr1	279088-279166	+	GT,AG	GTGGTATGTTTTTGG	GTTTTTCTTCAGTTT	U2GTAG5SS	73.349	U2GCAG3SS	71.7597
AT1G01770_ID8	Chr1	279240-279327	+	GT,AG	CAAGTAAGTGCTTAC	TTTTCCTTGTAGTTG	U2GTAG5SS	72.326	U2GTAG3SS	69.3952
AT1G01770_ID8	Chr1	279425-279536	+	GT,AG	CAGGTAATGGAACCT	AATCTTTTTAAGGCT	U2GTAG5SS	69.038	U2GCAG3SS	67.5509
AT1G01770_ID8	Chr1	279576-279797	+	GT,AG	GGGGTATGATTCTGG	CCTTTGTTGAAGGGT	U2GTAG5SS	69.6664	U2GCAG3SS	68.232
AT1G01770_ID8	Chr1	279910-279974	+	GT,AG	ATGGTGAGGCGTTCT	TTGTGTCATCAGGTC	U2GTAG5SS	68.0707	U2GCAG3SS	68.5701
AT1G01770_ID8	Chr1	280088-280180	+	GT,AG	CAGGTGCGTTTTACG	AATGTTCTTTAGGTG	U2GTAG5SS	72.1614	U2GTAG3SS	66.9636
AT1G01770_ID8	Chr1	280370-280449	+	GT,AG	GTGGTAAGTTAGCTG	CCTTCTTTGCAGGTA	U2GTAG5SS	70.6761	U2GCAG3SS	72.3917
AT1G01770_ID8	Chr1	280568-280657	+	GT,AG	AAGGTTGTTATCCAT	TTTTCTTTGCAGGAG	U2GTAG5SS	68.0643	U2GCAG3SS	74.4477
AT1G01770_ID8	Chr1	281121-281309	+	GT,AG	TAGGTAATTTCTTCA	AATTATATGCAGTAC	U2GTAG5SS	74.3381	U2GCAG3SS	66.7573
AT1G01770_ID8	Chr1	281348-281438	+	GT,AG	TTGGTAGGTCGTCTC	TTGGTTATCCAGGTC	U2GTAG5SS	67.8218	U2GCAG3SS	70.9353
AT1G01770_ID8	Chr1	281536-281759	+	GT,AG	AAGGTTAGCTCGAGA	TTCCATTTGTAGTTA	U2GTAG5SS	69.3956	U2GTAG3SS	68.377
AT1G01770_P1	Chr1	278809-278887	+	GT,AG	TTGGTAAGAATTTTT	ATTGAATTTCAGAGA	U2GTAG5SS	72.4231	U12GTAG3SS	68.1996
AT1G01770_P1	Chr1	279088-279166	+	GT,AG	GTGGTATGTTTTTGG	GTTTTTCTTCAGTTT	U2GTAG5SS	73.349	U2GCAG3SS	71.7597
AT1G01770_P1	Chr1	279240-279327	+	GT,AG	CAAGTAAGTGCTTAC	TTTTCCTTGTAGTTG	U2GTAG5SS	72.326	U2GTAG3SS	69.3952
AT1G01770_P1	Chr1	279425-279536	+	GT,AG	CAGGTAATGGAACCT	AATCTTTTTAAGGCT	U2GTAG5SS	69.038	U2GCAG3SS	67.5509
AT1G01770_P1	Chr1	279576-279797	+	GT,AG	GGGGTATGATTCTGG	CCTTTGTTGAAGGGT	U2GTAG5SS	69.6664	U2GCAG3SS	68.232
AT1G01770_P1	Chr1	279910-279974	+	GT,AG	ATGGTGAGGCGTTCT	TTGTGTCATCAGGTC	U2GTAG5SS	68.0707	U2GCAG3SS	68.5701
AT1G01770_P1	Chr1	280088-280180	+	GT,AG	CAGGTGCGTTTTACG	AATGTTCTTTAGGTG	U2GTAG5SS	72.1614	U2GTAG3SS	66.9636
AT1G01770_P1	Chr1	280370-280449	+	GT,AG	GTGGTAAGTTAGCTG	CCTTCTTTGCAGGTA	U2GTAG5SS	70.6761	U2GCAG3SS	72.3917
AT1G01770_P1	Chr1	280568-280657	+	GT,AG	AAGGTTGTTATCCAT	TTTTCTTTGCAGGAG	U2GTAG5SS	68.0643	U2GCAG3SS	74.4477
AT1G01770_P1	Chr1	280737-280889	+	GT,AG	CTGGTGCGCCTATGA	TCTTTCTTTCAGGTT	U2GTAG5SS	66.0838	U2GCAG3SS	74.2228
AT1G01770_P1	Chr1	281121-281309	+	GT,AG	TAGGTAATTTCTTCA	AATTATATGCAGTAC	U2GTAG5SS	74.3381	U2GCAG3SS	66.7573
AT1G01770_P1	Chr1	281348-281438	+	GT,AG	TTGGTAGGTCGTCTC	TTGGTTATCCAGGTC	U2GTAG5SS	67.8218	U2GCAG3SS	70.9353
AT1G01770_P1	Chr1	281536-281759	+	GT,AG	AAGGTTAGCTCGAGA	TTCCATTTGTAGTTA	U2GTAG5SS	69.3956	U2GTAG3SS	68.377
AT1G01770_P1	Chr1	282189-282484	+	GT,AG	GTTGTAAGACTACTT	ATTCTTTTGCAGGAT	U2GTAG5SS	65.5066	U2GCAG3SS	73.8414
AT1G01770_P1	Chr1	282766-282849	+	GT,AG	GAGGTAAAGGTTTCC	TGTTTCATACAGGAT	U2GTAG5SS	72.3453	U2GCAG3SS	71.0886
AT1G01780.1	Chr1	283053-283132	+	GT,AG	CAGGTGCACTCATTA	TGTTGATGGCAGATG	U2GTAG5SS	66.7083	U2GTAG3SS	67.447
AT1G01780.1	Chr1	283231-283314	+	GT,AG	CAGGTTCGTATTATA	TTCTTTTCTCAGGAA	U2GTAG5SS	71.5569	U2GCAG3SS	71.3551
AT1G01780.1	Chr1	283336-283444	+	GT,AG	CTGGTAGGTTCATCA	TAAACATTACAGACT	U2GTAG5SS	70.6676	U2GCAG3SS	65.9785
AT1G01780.1	Chr1	283533-283813	+	GT,AG	AAGGTTAGTGGTATA	ATTTGGTAACAGATA	U2GTAG5SS	71.5234	U12GTAG3SS	68.7193
AT1G01790_ID8	Chr1	286351-286452	+	GT,AG	AGGGTCAGTTTGAAA	TATTCGTTCCAGACT	U2GTAG5SS	69.7985	U2GCAG3SS	68.3957
AT1G01790_ID8	Chr1	286623-286717	+	GT,AG	GAGGTATGAACAATT	TGCAATTAATAGGTC	U2GTAG5SS	68.9893	LOWSCORE_3SS	64.9548
AT1G01790_ID8	Chr1	286807-286997	+	GT,AG	GAGGTAAGTAGTATT	TGCAATGTATAGGCA	U2GTAG5SS	73.9988	LOWSCORE_3SS	64.3906
AT1G01790_ID8	Chr1	287133-287221	+	GT,AG	GAGGTATTATTTGAT	TTTCTTTGACAGCTA	U2GTAG5SS	70.3863	U2GTAG3SS	70.4462
AT1G01790_ID8	Chr1	287280-287395	+	GT,AG	CAGGTGATTTAAAGA	GCTGTAATCTAGGTT	U2GTAG5SS	69.8989	U2GCAG3SS	65.5
AT1G01790_ID8	Chr1	287514-287642	+	GT,AG	CAGGTAACATTTTTG	CTTGGTTTTCAGGTT	U2GTAG5SS	74.707	U2GCAG3SS	72.3525
AT1G01790_ID8	Chr1	287710-287789	+	GT,AG	CAGGTTTGTTCAGGA	TTTTCTTCACAGGAT	U2GTAG5SS	69.5073	U2GCAG3SS	71.8236
AT1G01790_ID8	Chr1	287854-288087	+	GT,AG	GGGGTAAGCTCATCT	TGCTCTTTTCAGATT	U2GTAG5SS	70.0011	U2GCAG3SS	70.4754
AT1G01790_ID8	Chr1	288176-288401	+	GT,AG	CTAGTGAGTCTCAGA	TGTTGCATATAGCTT	U2GTAG5SS	65.3757	U2GTAG3SS	65.6162
AT1G01790_ID8	Chr1	288505-288593	+	GT,AG	AGGGTATGACCGTGA	TCTATAAATCAGGCT	U2GTAG5SS	67.5672	U2GCAG3SS	67.0272
AT1G01790_ID8	Chr1	288721-288882	+	GT,AG	ACGGTAATATGAGTT	CATTGATTTCAGGTT	U2GTAG5SS	67.4196	U2GCAG3SS	70.5567
AT1G01790_ID8	Chr1	289091-289237	+	GT,AG	CAGGTTTGTTATCAA	TGGTTCTTCCAGGGT	U2GTAG5SS	71.3004	U2GCAG3SS	70.4361
AT1G01790_ID8	Chr1	289386-289539	+	GT,AG	GAGGTAGGAATCTTA	TTTTATTTGCAGACA	U2GTAG5SS	71.2725	U2GCAG3SS	72.7415
AT1G01790_ID8	Chr1	289776-290028	+	GT,AG	CAGGTAACATAACAT	TTTTTTTTACAGTGA	U2GTAG5SS	70.5319	U2GCAG3SS	73.5272
AT1G01790_ID8	Chr1	290094-290170	+	GT,AG	GAGGTAGGTACACAC	GTGAACAAACAGGTT	U2GTAG5SS	70.2632	LOWSCORE_3SS	64.4633
AT1G01790_ID8	Chr1	290346-290439	+	GT,AG	GCAGTAATACTCACA	AAAAACTTTTAGGTT	LOWSCORE_5SS	63.3115	U12GTAG3SS	66.3076
AT1G01790_ID8	Chr1	290495-290578	+	GT,AG	CAGGTAAAACATAAA	GAAACATGTCAGGCA	U2GTAG5SS	70.7112	LOWSCORE_3SS	62.3771
AT1G01790_ID8	Chr1	290652-290747	+	GT,AG	GAGGTGTGTTTCATT	TGATAATGGCAGCTA	U2GTAG5SS	70.2198	U2GTAG3SS	66.2052
AT1G01790_JC8	Chr1	284635-284722	+	GT,AG	TTGGTTAGCCTCTCT	TTTGCTTCACAGGAG	U2GTAG5SS	67.3278	U2GCAG3SS	69.1942
AT1G01790_JC8	Chr1	286351-286452	+	GT,AG	AGGGTCAGTTTGAAA	TATTCGTTCCAGACT	U2GTAG5SS	69.7985	U2GCAG3SS	68.3957
AT1G01790_JC8	Chr1	286623-286717	+	GT,AG	GAGGTATGAACAATT	TGCAATTAATAGGTC	U2GTAG5SS	68.9893	LOWSCORE_3SS	64.9548
AT1G01790_JC8	Chr1	286807-286997	+	GT,AG	GAGGTAAGTAGTATT	TGCAATGTATAGGCA	U2GTAG5SS	73.9988	LOWSCORE_3SS	64.3906
AT1G01790_JC8	Chr1	287133-287221	+	GT,AG	GAGGTATTATTTGAT	TTTCTTTGACAGCTA	U2GTAG5SS	70.3863	U2GTAG3SS	70.4462
AT1G01790_JC8	Chr1	287280-287395	+	GT,AG	CAGGTGATTTAAAGA	GCTGTAATCTAGGTT	U2GTAG5SS	69.8989	U2GCAG3SS	65.5
AT1G01790_JC8	Chr1	287514-287642	+	GT,AG	CAGGTAACATTTTTG	CTTGGTTTTCAGGTT	U2GTAG5SS	74.707	U2GCAG3SS	72.3525
AT1G01790_JC8	Chr1	287710-287789	+	GT,AG	CAGGTTTGTTCAGGA	TTTTCTTCACAGGAT	U2GTAG5SS	69.5073	U2GCAG3SS	71.8236
AT1G01790_JC8	Chr1	287854-288087	+	GT,AG	GGGGTAAGCTCATCT	TGCTCTTTTCAGATT	U2GTAG5SS	70.0011	U2GCAG3SS	70.4754
AT1G01790_JC8	Chr1	288176-288401	+	GT,AG	CTAGTGAGTCTCAGA	TGTTGCATATAGCTT	U2GTAG5SS	65.3757	U2GTAG3SS	65.6162
AT1G01790_JC8	Chr1	288505-288593	+	GT,AG	AGGGTATGACCGTGA	TCTATAAATCAGGCT	U2GTAG5SS	67.5672	U2GCAG3SS	67.0272
AT1G01790_JC8	Chr1	288721-288882	+	GT,AG	ACGGTAATATGAGTT	CATTGATTTCAGGTT	U2GTAG5SS	67.4196	U2GCAG3SS	70.5567
AT1G01790_JC8	Chr1	289091-289237	+	GT,AG	CAGGTTTGTTATCAA	TGGTTCTTCCAGGGT	U2GTAG5SS	71.3004	U2GCAG3SS	70.4361
AT1G01790_JC8	Chr1	289386-289543	+	GT,AG	GAGGTAGGAATCTTA	ATTTGCAGACAGATG	U2GTAG5SS	71.2725	LOWSCORE_3SS	64.6955
AT1G01790_JC8	Chr1	289592-289718	+	GT,AG	CAGGTTTATATATTA	TGTTAATTGTAGATA	U2GTAG5SS	70.2153	U12GTAG3SS	69.5713
AT1G01790_JC8	Chr1	289776-290028	+	GT,AG	CAGGTAACATAACAT	TTTTTTTTACAGTGA	U2GTAG5SS	70.5319	U2GCAG3SS	73.5272
AT1G01790_JC8	Chr1	290094-290170	+	GT,AG	GAGGTAGGTACACAC	GTGAACAAACAGGTT	U2GTAG5SS	70.2632	LOWSCORE_3SS	64.4633
AT1G01790_JC8	Chr1	290346-290439	+	GT,AG	GCAGTAATACTCACA	AAAAACTTTTAGGTT	LOWSCORE_5SS	63.3115	U12GTAG3SS	66.3076
AT1G01790_JC8	Chr1	290495-290578	+	GT,AG	CAGGTAAAACATAAA	GAAACATGTCAGGCA	U2GTAG5SS	70.7112	LOWSCORE_3SS	62.3771
AT1G01790_JC8	Chr1	290652-290747	+	GT,AG	GAGGTGTGTTTCATT	TGATAATGGCAGCTA	U2GTAG5SS	70.2198	U2GTAG3SS	66.2052
AT1G01790_P1	Chr1	284635-284722	+	GT,AG	TTGGTTAGCCTCTCT	TTTGCTTCACAGGAG	U2GTAG5SS	67.3278	U2GCAG3SS	69.1942
AT1G01790_P1	Chr1	286351-286452	+	GT,AG	AGGGTCAGTTTGAAA	TATTCGTTCCAGACT	U2GTAG5SS	69.7985	U2GCAG3SS	68.3957
AT1G01790_P1	Chr1	286623-286717	+	GT,AG	GAGGTATGAACAATT	TGCAATTAATAGGTC	U2GTAG5SS	68.9893	LOWSCORE_3SS	64.9548
AT1G01790_P1	Chr1	286807-286997	+	GT,AG	GAGGTAAGTAGTATT	TGCAATGTATAGGCA	U2GTAG5SS	73.9988	LOWSCORE_3SS	64.3906
AT1G01790_P1	Chr1	287133-287221	+	GT,AG	GAGGTATTATTTGAT	TTTCTTTGACAGCTA	U2GTAG5SS	70.3863	U2GTAG3SS	70.4462
AT1G01790_P1	Chr1	287280-287395	+	GT,AG	CAGGTGATTTAAAGA	GCTGTAATCTAGGTT	U2GTAG5SS	69.8989	U2GCAG3SS	65.5
AT1G01790_P1	Chr1	287514-287642	+	GT,AG	CAGGTAACATTTTTG	CTTGGTTTTCAGGTT	U2GTAG5SS	74.707	U2GCAG3SS	72.3525
AT1G01790_P1	Chr1	287710-287789	+	GT,AG	CAGGTTTGTTCAGGA	TTTTCTTCACAGGAT	U2GTAG5SS	69.5073	U2GCAG3SS	71.8236
AT1G01790_P1	Chr1	287854-288087	+	GT,AG	GGGGTAAGCTCATCT	TGCTCTTTTCAGATT	U2GTAG5SS	70.0011	U2GCAG3SS	70.4754
AT1G01790_P1	Chr1	288176-288401	+	GT,AG	CTAGTGAGTCTCAGA	TGTTGCATATAGCTT	U2GTAG5SS	65.3757	U2GTAG3SS	65.6162
AT1G01790_P1	Chr1	288505-288593	+	GT,AG	AGGGTATGACCGTGA	TCTATAAATCAGGCT	U2GTAG5SS	67.5672	U2GCAG3SS	67.0272
AT1G01790_P1	Chr1	288721-288882	+	GT,AG	ACGGTAATATGAGTT	CATTGATTTCAGGTT	U2GTAG5SS	67.4196	U2GCAG3SS	70.5567
AT1G01790_P1	Chr1	289091-289237	+	GT,AG	CAGGTTTGTTATCAA	TGGTTCTTCCAGGGT	U2GTAG5SS	71.3004	U2GCAG3SS	70.4361
AT1G01790_P1	Chr1	289386-289539	+	GT,AG	GAGGTAGGAATCTTA	TTTTATTTGCAGACA	U2GTAG5SS	71.2725	U2GCAG3SS	72.7415
AT1G01790_P1	Chr1	289592-289718	+	GT,AG	CAGGTTTATATATTA	TGTTAATTGTAGATA	U2GTAG5SS	70.2153	U12GTAG3SS	69.5713
AT1G01790_P1	Chr1	289776-290028	+	GT,AG	CAGGTAACATAACAT	TTTTTTTTACAGTGA	U2GTAG5SS	70.5319	U2GCAG3SS	73.5272
AT1G01790_P1	Chr1	290094-290170	+	GT,AG	GAGGTAGGTACACAC	GTGAACAAACAGGTT	U2GTAG5SS	70.2632	LOWSCORE_3SS	64.4633
AT1G01790_P1	Chr1	290346-290439	+	GT,AG	GCAGTAATACTCACA	AAAAACTTTTAGGTT	LOWSCORE_5SS	63.3115	U12GTAG3SS	66.3076
AT1G01790_P1	Chr1	290495-290578	+	GT,AG	CAGGTAAAACATAAA	GAAACATGTCAGGCA	U2GTAG5SS	70.7112	LOWSCORE_3SS	62.3771
AT1G01790_P1	Chr1	290652-290747	+	GT,AG	GAGGTGTGTTTCATT	TGATAATGGCAGCTA	U2GTAG5SS	70.2198	U2GTAG3SS	66.2052
AT1G01790_P2	Chr1	286351-286452	+	GT,AG	AGGGTCAGTTTGAAA	TATTCGTTCCAGACT	U2GTAG5SS	69.7985	U2GCAG3SS	68.3957
AT1G01790_P2	Chr1	286623-286717	+	GT,AG	GAGGTATGAACAATT	TGCAATTAATAGGTC	U2GTAG5SS	68.9893	LOWSCORE_3SS	64.9548
AT1G01790_P2	Chr1	286807-286997	+	GT,AG	GAGGTAAGTAGTATT	TGCAATGTATAGGCA	U2GTAG5SS	73.9988	LOWSCORE_3SS	64.3906
AT1G01790_P2	Chr1	287133-287221	+	GT,AG	GAGGTATTATTTGAT	TTTCTTTGACAGCTA	U2GTAG5SS	70.3863	U2GTAG3SS	70.4462
AT1G01790_P2	Chr1	287280-287395	+	GT,AG	CAGGTGATTTAAAGA	GCTGTAATCTAGGTT	U2GTAG5SS	69.8989	U2GCAG3SS	65.5
AT1G01790_P2	Chr1	287514-287642	+	GT,AG	CAGGTAACATTTTTG	CTTGGTTTTCAGGTT	U2GTAG5SS	74.707	U2GCAG3SS	72.3525
AT1G01790_P2	Chr1	287710-287789	+	GT,AG	CAGGTTTGTTCAGGA	TTTTCTTCACAGGAT	U2GTAG5SS	69.5073	U2GCAG3SS	71.8236
AT1G01790_P2	Chr1	287854-288087	+	GT,AG	GGGGTAAGCTCATCT	TGCTCTTTTCAGATT	U2GTAG5SS	70.0011	U2GCAG3SS	70.4754
AT1G01790_P2	Chr1	288176-288401	+	GT,AG	CTAGTGAGTCTCAGA	TGTTGCATATAGCTT	U2GTAG5SS	65.3757	U2GTAG3SS	65.6162
AT1G01790_P2	Chr1	288505-288593	+	GT,AG	AGGGTATGACCGTGA	TCTATAAATCAGGCT	U2GTAG5SS	67.5672	U2GCAG3SS	67.0272
AT1G01790_P2	Chr1	288721-288882	+	GT,AG	ACGGTAATATGAGTT	CATTGATTTCAGGTT	U2GTAG5SS	67.4196	U2GCAG3SS	70.5567
AT1G01790_P2	Chr1	289091-289237	+	GT,AG	CAGGTTTGTTATCAA	TGGTTCTTCCAGGGT	U2GTAG5SS	71.3004	U2GCAG3SS	70.4361
AT1G01790_P2	Chr1	289386-289539	+	GT,AG	GAGGTAGGAATCTTA	TTTTATTTGCAGACA	U2GTAG5SS	71.2725	U2GCAG3SS	72.7415
AT1G01790_P2	Chr1	289592-289718	+	GT,AG	CAGGTTTATATATTA	TGTTAATTGTAGATA	U2GTAG5SS	70.2153	U12GTAG3SS	69.5713
AT1G01790_P2	Chr1	289776-290028	+	GT,AG	CAGGTAACATAACAT	TTTTTTTTACAGTGA	U2GTAG5SS	70.5319	U2GCAG3SS	73.5272
AT1G01790_P2	Chr1	290094-290170	+	GT,AG	GAGGTAGGTACACAC	GTGAACAAACAGGTT	U2GTAG5SS	70.2632	LOWSCORE_3SS	64.4633
AT1G01790_P2	Chr1	290346-290439	+	GT,AG	GCAGTAATACTCACA	AAAAACTTTTAGGTT	LOWSCORE_5SS	63.3115	U12GTAG3SS	66.3076
AT1G01790_P2	Chr1	290495-290578	+	GT,AG	CAGGTAAAACATAAA	GAAACATGTCAGGCA	U2GTAG5SS	70.7112	LOWSCORE_3SS	62.3771
AT1G01790_P2	Chr1	290652-290747	+	GT,AG	GAGGTGTGTTTCATT	TGATAATGGCAGCTA	U2GTAG5SS	70.2198	U2GTAG3SS	66.2052
AT1G01790_c1	Chr1	284635-284722	+	GT,AG	TTGGTTAGCCTCTCT	TTTGCTTCACAGGAG	U2GTAG5SS	67.3278	U2GCAG3SS	69.1942
AT1G01790_c1	Chr1	286351-286452	+	GT,AG	AGGGTCAGTTTGAAA	TATTCGTTCCAGACT	U2GTAG5SS	69.7985	U2GCAG3SS	68.3957
AT1G01790_c1	Chr1	286623-286717	+	GT,AG	GAGGTATGAACAATT	TGCAATTAATAGGTC	U2GTAG5SS	68.9893	LOWSCORE_3SS	64.9548
AT1G01790_c1	Chr1	286807-286997	+	GT,AG	GAGGTAAGTAGTATT	TGCAATGTATAGGCA	U2GTAG5SS	73.9988	LOWSCORE_3SS	64.3906
AT1G01790_c1	Chr1	287133-287221	+	GT,AG	GAGGTATTATTTGAT	TTTCTTTGACAGCTA	U2GTAG5SS	70.3863	U2GTAG3SS	70.4462
AT1G01790_c1	Chr1	287280-287395	+	GT,AG	CAGGTGATTTAAAGA	GCTGTAATCTAGGTT	U2GTAG5SS	69.8989	U2GCAG3SS	65.5
AT1G01790_c1	Chr1	287514-287642	+	GT,AG	CAGGTAACATTTTTG	CTTGGTTTTCAGGTT	U2GTAG5SS	74.707	U2GCAG3SS	72.3525
AT1G01790_c1	Chr1	287710-287789	+	GT,AG	CAGGTTTGTTCAGGA	TTTTCTTCACAGGAT	U2GTAG5SS	69.5073	U2GCAG3SS	71.8236
AT1G01790_c1	Chr1	287854-288087	+	GT,AG	GGGGTAAGCTCATCT	TGCTCTTTTCAGATT	U2GTAG5SS	70.0011	U2GCAG3SS	70.4754
AT1G01790_c1	Chr1	288176-288248	+	GT,AG	CTAGTGAGTCTCAGA	CAAAGTTGTTAGGTG	U2GTAG5SS	65.3757	LOWSCORE_3SS	63.8245
AT1G01790_c1	Chr1	288336-288432	+	GT,AG	CCGGTACTCAATTTA	AGCAAATTGCAGAAA	U2GTAG5SS	67.6113	U12GTAG3SS	66.582
AT1G01790_c1	Chr1	288505-288593	+	GT,AG	AGGGTATGACCGTGA	TCTATAAATCAGGCT	U2GTAG5SS	67.5672	U2GCAG3SS	67.0272
AT1G01790_c1	Chr1	288721-288882	+	GT,AG	ACGGTAATATGAGTT	CATTGATTTCAGGTT	U2GTAG5SS	67.4196	U2GCAG3SS	70.5567
AT1G01790_c1	Chr1	289091-289237	+	GT,AG	CAGGTTTGTTATCAA	TGGTTCTTCCAGGGT	U2GTAG5SS	71.3004	U2GCAG3SS	70.4361
AT1G01790_c1	Chr1	289386-289539	+	GT,AG	GAGGTAGGAATCTTA	TTTTATTTGCAGACA	U2GTAG5SS	71.2725	U2GCAG3SS	72.7415
AT1G01790_c1	Chr1	289592-289718	+	GT,AG	CAGGTTTATATATTA	TGTTAATTGTAGATA	U2GTAG5SS	70.2153	U12GTAG3SS	69.5713
AT1G01790_c1	Chr1	289776-290028	+	GT,AG	CAGGTAACATAACAT	TTTTTTTTACAGTGA	U2GTAG5SS	70.5319	U2GCAG3SS	73.5272
AT1G01790_c1	Chr1	290094-290170	+	GT,AG	GAGGTAGGTACACAC	GTGAACAAACAGGTT	U2GTAG5SS	70.2632	LOWSCORE_3SS	64.4633
AT1G01790_c1	Chr1	290346-290439	+	GT,AG	GCAGTAATACTCACA	AAAAACTTTTAGGTT	LOWSCORE_5SS	63.3115	U12GTAG3SS	66.3076
AT1G01790_c1	Chr1	290495-290578	+	GT,AG	CAGGTAAAACATAAA	GAAACATGTCAGGCA	U2GTAG5SS	70.7112	LOWSCORE_3SS	62.3771
AT1G01790_c1	Chr1	290652-290747	+	GT,AG	GAGGTGTGTTTCATT	TGATAATGGCAGCTA	U2GTAG5SS	70.2198	U2GTAG3SS	66.2052
AT1G01790_c2	Chr1	284635-284722	+	GT,AG	TTGGTTAGCCTCTCT	TTTGCTTCACAGGAG	U2GTAG5SS	67.3278	U2GCAG3SS	69.1942
AT1G01790_c2	Chr1	286351-286452	+	GT,AG	AGGGTCAGTTTGAAA	TATTCGTTCCAGACT	U2GTAG5SS	69.7985	U2GCAG3SS	68.3957
AT1G01790_c2	Chr1	286623-286717	+	GT,AG	GAGGTATGAACAATT	TGCAATTAATAGGTC	U2GTAG5SS	68.9893	LOWSCORE_3SS	64.9548
AT1G01790_c2	Chr1	286807-286997	+	GT,AG	GAGGTAAGTAGTATT	TGCAATGTATAGGCA	U2GTAG5SS	73.9988	LOWSCORE_3SS	64.3906
AT1G01790_c2	Chr1	287133-287221	+	GT,AG	GAGGTATTATTTGAT	TTTCTTTGACAGCTA	U2GTAG5SS	70.3863	U2GTAG3SS	70.4462
AT1G01790_c2	Chr1	287280-287395	+	GT,AG	CAGGTGATTTAAAGA	GCTGTAATCTAGGTT	U2GTAG5SS	69.8989	U2GCAG3SS	65.5
AT1G01790_c2	Chr1	287514-287642	+	GT,AG	CAGGTAACATTTTTG	CTTGGTTTTCAGGTT	U2GTAG5SS	74.707	U2GCAG3SS	72.3525
AT1G01790_c2	Chr1	287710-287789	+	GT,AG	CAGGTTTGTTCAGGA	TTTTCTTCACAGGAT	U2GTAG5SS	69.5073	U2GCAG3SS	71.8236
AT1G01790_c2	Chr1	287854-288087	+	GT,AG	GGGGTAAGCTCATCT	TGCTCTTTTCAGATT	U2GTAG5SS	70.0011	U2GCAG3SS	70.4754
AT1G01790_c2	Chr1	288176-288262	+	GT,AG	CTAGTGAGTCTCAGA	GAAATGTTTTAGATT	U2GTAG5SS	65.3757	U12GTAG3SS	67.6217
AT1G01790_c2	Chr1	288336-288401	+	GT,AG	CCGGTACTCAATTTA	TGTTGCATATAGCTT	U2GTAG5SS	67.6113	U2GTAG3SS	65.6162
AT1G01790_c2	Chr1	288505-288593	+	GT,AG	AGGGTATGACCGTGA	TCTATAAATCAGGCT	U2GTAG5SS	67.5672	U2GCAG3SS	67.0272
AT1G01790_c2	Chr1	288721-288882	+	GT,AG	ACGGTAATATGAGTT	CATTGATTTCAGGTT	U2GTAG5SS	67.4196	U2GCAG3SS	70.5567
AT1G01790_c2	Chr1	289091-289237	+	GT,AG	CAGGTTTGTTATCAA	TGGTTCTTCCAGGGT	U2GTAG5SS	71.3004	U2GCAG3SS	70.4361
AT1G01790_c2	Chr1	289386-289539	+	GT,AG	GAGGTAGGAATCTTA	TTTTATTTGCAGACA	U2GTAG5SS	71.2725	U2GCAG3SS	72.7415
AT1G01790_c2	Chr1	289592-289718	+	GT,AG	CAGGTTTATATATTA	TGTTAATTGTAGATA	U2GTAG5SS	70.2153	U12GTAG3SS	69.5713
AT1G01790_c2	Chr1	289776-290028	+	GT,AG	CAGGTAACATAACAT	TTTTTTTTACAGTGA	U2GTAG5SS	70.5319	U2GCAG3SS	73.5272
AT1G01790_c2	Chr1	290094-290170	+	GT,AG	GAGGTAGGTACACAC	GTGAACAAACAGGTT	U2GTAG5SS	70.2632	LOWSCORE_3SS	64.4633
AT1G01790_c2	Chr1	290346-290439	+	GT,AG	GCAGTAATACTCACA	AAAAACTTTTAGGTT	LOWSCORE_5SS	63.3115	U12GTAG3SS	66.3076
AT1G01790_c2	Chr1	290495-290578	+	GT,AG	CAGGTAAAACATAAA	GAAACATGTCAGGCA	U2GTAG5SS	70.7112	LOWSCORE_3SS	62.3771
AT1G01790_c2	Chr1	290652-290747	+	GT,AG	GAGGTGTGTTTCATT	TGATAATGGCAGCTA	U2GTAG5SS	70.2198	U2GTAG3SS	66.2052
AT1G01790_c3	Chr1	284635-284722	+	GT,AG	TTGGTTAGCCTCTCT	TTTGCTTCACAGGAG	U2GTAG5SS	67.3278	U2GCAG3SS	69.1942
AT1G01790_c3	Chr1	286351-286452	+	GT,AG	AGGGTCAGTTTGAAA	TATTCGTTCCAGACT	U2GTAG5SS	69.7985	U2GCAG3SS	68.3957
AT1G01790_c3	Chr1	286623-286717	+	GT,AG	GAGGTATGAACAATT	TGCAATTAATAGGTC	U2GTAG5SS	68.9893	LOWSCORE_3SS	64.9548
AT1G01790_c3	Chr1	286807-286925	+	GT,AG	GAGGTAAGTAGTATT	AAACATTTTCAGTTC	U2GTAG5SS	73.9988	U12GTAG3SS	66.426
AT1G01790_c3	Chr1	287133-287221	+	GT,AG	GAGGTATTATTTGAT	TTTCTTTGACAGCTA	U2GTAG5SS	70.3863	U2GTAG3SS	70.4462
AT1G01790_c3	Chr1	287280-287395	+	GT,AG	CAGGTGATTTAAAGA	GCTGTAATCTAGGTT	U2GTAG5SS	69.8989	U2GCAG3SS	65.5
AT1G01790_c3	Chr1	287514-287642	+	GT,AG	CAGGTAACATTTTTG	CTTGGTTTTCAGGTT	U2GTAG5SS	74.707	U2GCAG3SS	72.3525
AT1G01790_c3	Chr1	287710-287789	+	GT,AG	CAGGTTTGTTCAGGA	TTTTCTTCACAGGAT	U2GTAG5SS	69.5073	U2GCAG3SS	71.8236
AT1G01790_c3	Chr1	287854-288087	+	GT,AG	GGGGTAAGCTCATCT	TGCTCTTTTCAGATT	U2GTAG5SS	70.0011	U2GCAG3SS	70.4754
AT1G01790_c3	Chr1	288176-288401	+	GT,AG	CTAGTGAGTCTCAGA	TGTTGCATATAGCTT	U2GTAG5SS	65.3757	U2GTAG3SS	65.6162
AT1G01790_c3	Chr1	288505-288593	+	GT,AG	AGGGTATGACCGTGA	TCTATAAATCAGGCT	U2GTAG5SS	67.5672	U2GCAG3SS	67.0272
AT1G01790_c3	Chr1	288721-288882	+	GT,AG	ACGGTAATATGAGTT	CATTGATTTCAGGTT	U2GTAG5SS	67.4196	U2GCAG3SS	70.5567
AT1G01790_c3	Chr1	289091-289237	+	GT,AG	CAGGTTTGTTATCAA	TGGTTCTTCCAGGGT	U2GTAG5SS	71.3004	U2GCAG3SS	70.4361
AT1G01790_c3	Chr1	289386-289539	+	GT,AG	GAGGTAGGAATCTTA	TTTTATTTGCAGACA	U2GTAG5SS	71.2725	U2GCAG3SS	72.7415
AT1G01790_c3	Chr1	289592-289718	+	GT,AG	CAGGTTTATATATTA	TGTTAATTGTAGATA	U2GTAG5SS	70.2153	U12GTAG3SS	69.5713
AT1G01790_c3	Chr1	289776-290028	+	GT,AG	CAGGTAACATAACAT	TTTTTTTTACAGTGA	U2GTAG5SS	70.5319	U2GCAG3SS	73.5272
AT1G01790_c3	Chr1	290094-290170	+	GT,AG	GAGGTAGGTACACAC	GTGAACAAACAGGTT	U2GTAG5SS	70.2632	LOWSCORE_3SS	64.4633
AT1G01790_c3	Chr1	290346-290439	+	GT,AG	GCAGTAATACTCACA	AAAAACTTTTAGGTT	LOWSCORE_5SS	63.3115	U12GTAG3SS	66.3076
AT1G01790_c3	Chr1	290495-290578	+	GT,AG	CAGGTAAAACATAAA	GAAACATGTCAGGCA	U2GTAG5SS	70.7112	LOWSCORE_3SS	62.3771
AT1G01790_c3	Chr1	290652-290747	+	GT,AG	GAGGTGTGTTTCATT	TGATAATGGCAGCTA	U2GTAG5SS	70.2198	U2GTAG3SS	66.2052
AT1G01790_c4	Chr1	284635-284722	+	GT,AG	TTGGTTAGCCTCTCT	TTTGCTTCACAGGAG	U2GTAG5SS	67.3278	U2GCAG3SS	69.1942
AT1G01790_c4	Chr1	286351-286452	+	GT,AG	AGGGTCAGTTTGAAA	TATTCGTTCCAGACT	U2GTAG5SS	69.7985	U2GCAG3SS	68.3957
AT1G01790_c4	Chr1	286623-286717	+	GT,AG	GAGGTATGAACAATT	TGCAATTAATAGGTC	U2GTAG5SS	68.9893	LOWSCORE_3SS	64.9548
AT1G01790_c4	Chr1	286807-286997	+	GT,AG	GAGGTAAGTAGTATT	TGCAATGTATAGGCA	U2GTAG5SS	73.9988	LOWSCORE_3SS	64.3906
AT1G01790_c4	Chr1	287133-287221	+	GT,AG	GAGGTATTATTTGAT	TTTCTTTGACAGCTA	U2GTAG5SS	70.3863	U2GTAG3SS	70.4462
AT1G01790_c4	Chr1	287280-287395	+	GT,AG	CAGGTGATTTAAAGA	GCTGTAATCTAGGTT	U2GTAG5SS	69.8989	U2GCAG3SS	65.5
AT1G01790_c4	Chr1	287514-287642	+	GT,AG	CAGGTAACATTTTTG	CTTGGTTTTCAGGTT	U2GTAG5SS	74.707	U2GCAG3SS	72.3525
AT1G01790_c4	Chr1	287710-287789	+	GT,AG	CAGGTTTGTTCAGGA	TTTTCTTCACAGGAT	U2GTAG5SS	69.5073	U2GCAG3SS	71.8236
AT1G01790_c4	Chr1	287854-288087	+	GT,AG	GGGGTAAGCTCATCT	TGCTCTTTTCAGATT	U2GTAG5SS	70.0011	U2GCAG3SS	70.4754
AT1G01790_c4	Chr1	288176-288401	+	GT,AG	CTAGTGAGTCTCAGA	TGTTGCATATAGCTT	U2GTAG5SS	65.3757	U2GTAG3SS	65.6162
AT1G01790_c4	Chr1	288505-288593	+	GT,AG	AGGGTATGACCGTGA	TCTATAAATCAGGCT	U2GTAG5SS	67.5672	U2GCAG3SS	67.0272
AT1G01790_c4	Chr1	288721-288882	+	GT,AG	ACGGTAATATGAGTT	CATTGATTTCAGGTT	U2GTAG5SS	67.4196	U2GCAG3SS	70.5567
AT1G01790_c4	Chr1	289091-289237	+	GT,AG	CAGGTTTGTTATCAA	TGGTTCTTCCAGGGT	U2GTAG5SS	71.3004	U2GCAG3SS	70.4361
AT1G01790_c4	Chr1	289386-289539	+	GT,AG	GAGGTAGGAATCTTA	TTTTATTTGCAGACA	U2GTAG5SS	71.2725	U2GCAG3SS	72.7415
AT1G01790_c4	Chr1	289592-289718	+	GT,AG	CAGGTTTATATATTA	TGTTAATTGTAGATA	U2GTAG5SS	70.2153	U12GTAG3SS	69.5713
AT1G01790_c4	Chr1	289776-290028	+	GT,AG	CAGGTAACATAACAT	TTTTTTTTACAGTGA	U2GTAG5SS	70.5319	U2GCAG3SS	73.5272
AT1G01790_c4	Chr1	290098-290170	+	GT,AG	TAGGTACACACAAAA	GTGAACAAACAGGTT	U2GTAG5SS	66.419	LOWSCORE_3SS	64.4633
AT1G01790_c4	Chr1	290346-290439	+	GT,AG	GCAGTAATACTCACA	AAAAACTTTTAGGTT	LOWSCORE_5SS	63.3115	U12GTAG3SS	66.3076
AT1G01790_c4	Chr1	290495-290578	+	GT,AG	CAGGTAAAACATAAA	GAAACATGTCAGGCA	U2GTAG5SS	70.7112	LOWSCORE_3SS	62.3771
AT1G01790_c4	Chr1	290652-290747	+	GT,AG	GAGGTGTGTTTCATT	TGATAATGGCAGCTA	U2GTAG5SS	70.2198	U2GTAG3SS	66.2052
AT1G01790_s1	Chr1	284635-284722	+	GT,AG	TTGGTTAGCCTCTCT	TTTGCTTCACAGGAG	U2GTAG5SS	67.3278	U2GCAG3SS	69.1942
AT1G01790_s1	Chr1	286351-286452	+	GT,AG	AGGGTCAGTTTGAAA	TATTCGTTCCAGACT	U2GTAG5SS	69.7985	U2GCAG3SS	68.3957
AT1G01790_s1	Chr1	286623-286717	+	GT,AG	GAGGTATGAACAATT	TGCAATTAATAGGTC	U2GTAG5SS	68.9893	LOWSCORE_3SS	64.9548
AT1G01790_s1	Chr1	286807-286925	+	GT,AG	GAGGTAAGTAGTATT	AAACATTTTCAGTTC	U2GTAG5SS	73.9988	U12GTAG3SS	66.426
AT1G01790_s1	Chr1	287133-287221	+	GT,AG	GAGGTATTATTTGAT	TTTCTTTGACAGCTA	U2GTAG5SS	70.3863	U2GTAG3SS	70.4462
AT1G01790_s1	Chr1	287280-287395	+	GT,AG	CAGGTGATTTAAAGA	GCTGTAATCTAGGTT	U2GTAG5SS	69.8989	U2GCAG3SS	65.5
AT1G01790_s1	Chr1	287514-287642	+	GT,AG	CAGGTAACATTTTTG	CTTGGTTTTCAGGTT	U2GTAG5SS	74.707	U2GCAG3SS	72.3525
AT1G01790_s1	Chr1	287710-287789	+	GT,AG	CAGGTTTGTTCAGGA	TTTTCTTCACAGGAT	U2GTAG5SS	69.5073	U2GCAG3SS	71.8236
AT1G01790_s1	Chr1	287854-288087	+	GT,AG	GGGGTAAGCTCATCT	TGCTCTTTTCAGATT	U2GTAG5SS	70.0011	U2GCAG3SS	70.4754
AT1G01790_s1	Chr1	288336-288432	+	GT,AG	CCGGTACTCAATTTA	AGCAAATTGCAGAAA	U2GTAG5SS	67.6113	U12GTAG3SS	66.582
AT1G01790_s1	Chr1	288505-288593	+	GT,AG	AGGGTATGACCGTGA	TCTATAAATCAGGCT	U2GTAG5SS	67.5672	U2GCAG3SS	67.0272
AT1G01790_s1	Chr1	288721-288882	+	GT,AG	ACGGTAATATGAGTT	CATTGATTTCAGGTT	U2GTAG5SS	67.4196	U2GCAG3SS	70.5567
AT1G01790_s1	Chr1	289091-289237	+	GT,AG	CAGGTTTGTTATCAA	TGGTTCTTCCAGGGT	U2GTAG5SS	71.3004	U2GCAG3SS	70.4361
AT1G01790_s1	Chr1	289386-289539	+	GT,AG	GAGGTAGGAATCTTA	TTTTATTTGCAGACA	U2GTAG5SS	71.2725	U2GCAG3SS	72.7415
AT1G01790_s1	Chr1	289592-289718	+	GT,AG	CAGGTTTATATATTA	TGTTAATTGTAGATA	U2GTAG5SS	70.2153	U12GTAG3SS	69.5713
AT1G01790_s1	Chr1	289776-290028	+	GT,AG	CAGGTAACATAACAT	TTTTTTTTACAGTGA	U2GTAG5SS	70.5319	U2GCAG3SS	73.5272
AT1G01790_s1	Chr1	290094-290170	+	GT,AG	GAGGTAGGTACACAC	GTGAACAAACAGGTT	U2GTAG5SS	70.2632	LOWSCORE_3SS	64.4633
AT1G01790_s1	Chr1	290346-290439	+	GT,AG	GCAGTAATACTCACA	AAAAACTTTTAGGTT	LOWSCORE_5SS	63.3115	U12GTAG3SS	66.3076
AT1G01790_s1	Chr1	290495-290578	+	GT,AG	CAGGTAAAACATAAA	GAAACATGTCAGGCA	U2GTAG5SS	70.7112	LOWSCORE_3SS	62.3771
AT1G01790_s1	Chr1	290652-290747	+	GT,AG	GAGGTGTGTTTCATT	TGATAATGGCAGCTA	U2GTAG5SS	70.2198	U2GTAG3SS	66.2052
AT1G01790_s2	Chr1	284635-284722	+	GT,AG	TTGGTTAGCCTCTCT	TTTGCTTCACAGGAG	U2GTAG5SS	67.3278	U2GCAG3SS	69.1942
AT1G01790_s2	Chr1	286351-286452	+	GT,AG	AGGGTCAGTTTGAAA	TATTCGTTCCAGACT	U2GTAG5SS	69.7985	U2GCAG3SS	68.3957
AT1G01790_s2	Chr1	286623-286693	+	GT,AG	GAGGTATGAACAATT	TGTACTTTGCAGGCT	U2GTAG5SS	68.9893	U2GCAG3SS	72.1008
AT1G01790_s2	Chr1	286807-286925	+	GT,AG	GAGGTAAGTAGTATT	AAACATTTTCAGTTC	U2GTAG5SS	73.9988	U12GTAG3SS	66.426
AT1G01790_s2	Chr1	287133-287221	+	GT,AG	GAGGTATTATTTGAT	TTTCTTTGACAGCTA	U2GTAG5SS	70.3863	U2GTAG3SS	70.4462
AT1G01790_s2	Chr1	287280-287395	+	GT,AG	CAGGTGATTTAAAGA	GCTGTAATCTAGGTT	U2GTAG5SS	69.8989	U2GCAG3SS	65.5
AT1G01790_s2	Chr1	287514-287642	+	GT,AG	CAGGTAACATTTTTG	CTTGGTTTTCAGGTT	U2GTAG5SS	74.707	U2GCAG3SS	72.3525
AT1G01790_s2	Chr1	287710-287789	+	GT,AG	CAGGTTTGTTCAGGA	TTTTCTTCACAGGAT	U2GTAG5SS	69.5073	U2GCAG3SS	71.8236
AT1G01790_s2	Chr1	287854-288087	+	GT,AG	GGGGTAAGCTCATCT	TGCTCTTTTCAGATT	U2GTAG5SS	70.0011	U2GCAG3SS	70.4754
AT1G01790_s2	Chr1	288176-288401	+	GT,AG	CTAGTGAGTCTCAGA	TGTTGCATATAGCTT	U2GTAG5SS	65.3757	U2GTAG3SS	65.6162
AT1G01790_s2	Chr1	288505-288593	+	GT,AG	AGGGTATGACCGTGA	TCTATAAATCAGGCT	U2GTAG5SS	67.5672	U2GCAG3SS	67.0272
AT1G01790_s2	Chr1	288721-288882	+	GT,AG	ACGGTAATATGAGTT	CATTGATTTCAGGTT	U2GTAG5SS	67.4196	U2GCAG3SS	70.5567
AT1G01790_s2	Chr1	289091-289237	+	GT,AG	CAGGTTTGTTATCAA	TGGTTCTTCCAGGGT	U2GTAG5SS	71.3004	U2GCAG3SS	70.4361
AT1G01790_s2	Chr1	289386-289539	+	GT,AG	GAGGTAGGAATCTTA	TTTTATTTGCAGACA	U2GTAG5SS	71.2725	U2GCAG3SS	72.7415
AT1G01790_s2	Chr1	289592-289718	+	GT,AG	CAGGTTTATATATTA	TGTTAATTGTAGATA	U2GTAG5SS	70.2153	U12GTAG3SS	69.5713
AT1G01790_s2	Chr1	289776-290028	+	GT,AG	CAGGTAACATAACAT	TTTTTTTTACAGTGA	U2GTAG5SS	70.5319	U2GCAG3SS	73.5272
AT1G01790_s2	Chr1	290094-290170	+	GT,AG	GAGGTAGGTACACAC	GTGAACAAACAGGTT	U2GTAG5SS	70.2632	LOWSCORE_3SS	64.4633
AT1G01790_s2	Chr1	290346-290439	+	GT,AG	GCAGTAATACTCACA	AAAAACTTTTAGGTT	LOWSCORE_5SS	63.3115	U12GTAG3SS	66.3076
AT1G01790_s2	Chr1	290495-290578	+	GT,AG	CAGGTAAAACATAAA	GAAACATGTCAGGCA	U2GTAG5SS	70.7112	LOWSCORE_3SS	62.3771
AT1G01790_s2	Chr1	290652-290747	+	GT,AG	GAGGTGTGTTTCATT	TGATAATGGCAGCTA	U2GTAG5SS	70.2198	U2GTAG3SS	66.2052
AT1G01800.2	Chr1	293409-293500	+	GT,AG	AAGGTTCATGCTTCT	GTTTGTCTCCAGAGT	U2GTAG5SS	68.9867	U2GCAG3SS	68.1213
AT1G01800.2	Chr1	293756-294055	+	GT,AG	CAAGTTTCTCTTTTC	ATATGTCTTCAGGTT	U2GTAG5SS	67.1594	U2GCAG3SS	70.5186
AT1G01800.2	Chr1	294120-294210	+	GT,AG	GAGGTACACTTTCCT	CTACTAGTGCAGGCT	U2GTAG5SS	70.0617	U2GCAG3SS	68.3741
AT1G01800.2	Chr1	294386-294511	+	GT,AG	GAGGTACCATCTTGA	GTTTGTGTGCAGAAT	U2GTAG5SS	69.9537	U2GCAG3SS	69.6165
AT1G01800_ID1	Chr1	293409-293500	+	GT,AG	AAGGTTCATGCTTCT	GTTTGTCTCCAGAGT	U2GTAG5SS	68.9867	U2GCAG3SS	68.1213
AT1G01800_ID1	Chr1	293752-294055	+	GC,AG	CTGGCAAGTTTCTCT	ATATGTCTTCAGGTT	U2GCAG5SS	80.0034	U2GCAG3SS	70.5186
AT1G01800_ID1	Chr1	294120-294205	+	GT,AG	GAGGTACACTTTCCT	AATGACTACTAGTGC	U2GTAG5SS	70.0617	LOWSCORE_3SS	61.8761
AT1G01800_ID1	Chr1	294386-294511	+	GT,AG	GAGGTACCATCTTGA	GTTTGTGTGCAGAAT	U2GTAG5SS	69.9537	U2GCAG3SS	69.6165
AT1G01800_P1	Chr1	293409-293500	+	GT,AG	AAGGTTCATGCTTCT	GTTTGTCTCCAGAGT	U2GTAG5SS	68.9867	U2GCAG3SS	68.1213
AT1G01800_P1	Chr1	293752-294055	+	GC,AG	CTGGCAAGTTTCTCT	ATATGTCTTCAGGTT	U2GCAG5SS	80.0034	U2GCAG3SS	70.5186
AT1G01800_P1	Chr1	294120-294210	+	GT,AG	GAGGTACACTTTCCT	CTACTAGTGCAGGCT	U2GTAG5SS	70.0617	U2GCAG3SS	68.3741
AT1G01800_P1	Chr1	294386-294511	+	GT,AG	GAGGTACCATCTTGA	GTTTGTGTGCAGAAT	U2GTAG5SS	69.9537	U2GCAG3SS	69.6165
AT1G01820_ID2	Chr1	296248-296362	-	GT,AG	CAGGTATATTTACCA	TCGCTTGTGCAGCTA	U2GTAG5SS	72.1501	U2GCAG3SS	68.6972
AT1G01820_ID2	Chr1	296538-296626	-	GT,AG	CAGGTACGCAAGCTT	AACATCATTAAGCAG	U2GTAG5SS	69.1921	LOWSCORE_3SS	61.3798
AT1G01820_ID2	Chr1	296700-296782	-	GT,AG	GAGGTCTGTTCACTG	CGACATGTTTAGGTT	U2GTAG5SS	68.4791	LOWSCORE_3SS	64.3001
AT1G01820_ID2	Chr1	296862-296951	-	GT,AG	AAGGTTAGGAGAAGC	CTGCTGCTTTAGGAC	U2GTAG5SS	68.8117	LOWSCORE_3SS	63.9046
AT1G01820_ID2	Chr1	297025-297101	-	GT,AG	AAGGTAATGTTATTG	TGGTTTTGGCAGTCT	U2GTAG5SS	73.6582	U2GCAG3SS	68.4935
AT1G01820_ID2	Chr1	297175-297532	-	GT,AG	AAGGTTGGTTTCTTC	TGTGTTGTGCAGTTT	U2GTAG5SS	72.2971	U2GCAG3SS	71.2355
AT1G01820_ID2	Chr1	297743-298013	-	GT,AG	AAGGTAAAGTATTTA	TTAAAATAAAAGGTT	U2GTAG5SS	73.6791	U2GTAG3SS	65.2934
AT1G01820_P1	Chr1	296248-296362	-	GT,AG	CAGGTATATTTACCA	TCGCTTGTGCAGCTA	U2GTAG5SS	72.1501	U2GCAG3SS	68.6972
AT1G01820_P1	Chr1	296535-296626	-	GT,AG	CAGGTACGCAAGCTT	ATCATTAAGCAGAAT	U2GTAG5SS	69.1921	U2GCAG3SS	65.8757
AT1G01820_P1	Chr1	296700-296782	-	GT,AG	GAGGTCTGTTCACTG	CGACATGTTTAGGTT	U2GTAG5SS	68.4791	LOWSCORE_3SS	64.3001
AT1G01820_P1	Chr1	296862-296951	-	GT,AG	AAGGTTAGGAGAAGC	CTGCTGCTTTAGGAC	U2GTAG5SS	68.8117	LOWSCORE_3SS	63.9046
AT1G01820_P1	Chr1	297025-297101	-	GT,AG	AAGGTAATGTTATTG	TGGTTTTGGCAGTCT	U2GTAG5SS	73.6582	U2GCAG3SS	68.4935
AT1G01820_P1	Chr1	297175-297532	-	GT,AG	AAGGTTGGTTTCTTC	TGTGTTGTGCAGTTT	U2GTAG5SS	72.2971	U2GCAG3SS	71.2355
AT1G01820_P1	Chr1	297743-298013	-	GT,AG	AAGGTAAAGTATTTA	TTAAAATAAAAGGTT	U2GTAG5SS	73.6791	U2GTAG3SS	65.2934
AT1G01830_P2	Chr1	300515-300603	-	GT,AG	GAGGTAAAGTTCTTT	TTTTCTCTTCAGGTT	U2GTAG5SS	72.3794	U2GCAG3SS	74.1273
AT1G01830_P2	Chr1	300665-300752	-	GT,AG	AAGGTAAGGTTTTGG	CTTTCATTGCAGGTT	U2GTAG5SS	76.9147	U2GCAG3SS	73.0789
AT1G01830_P2	Chr1	300826-301488	-	GT,AG	AAGGTATAAACTGTA	TGAATTTGTCAGTGA	U2GTAG5SS	69.2225	U2GTAG3SS	65.8672
AT1G01830_P2	Chr1	301544-302054	-	GT,AG	TGGGTAAGTGTGAGT	GTAATTTCACAGATC	U2GTAG5SS	70.2121	U2GCAG3SS	66.808
AT1G01830_c1	Chr1	300515-300603	-	GT,AG	GAGGTAAAGTTCTTT	TTTTCTCTTCAGGTT	U2GTAG5SS	72.3794	U2GCAG3SS	74.1273
AT1G01830_c1	Chr1	300665-300752	-	GT,AG	AAGGTAAGGTTTTGG	CTTTCATTGCAGGTT	U2GTAG5SS	76.9147	U2GCAG3SS	73.0789
AT1G01830_c1	Chr1	300826-301488	-	GT,AG	AAGGTATAAACTGTA	TGAATTTGTCAGTGA	U2GTAG5SS	69.2225	U2GTAG3SS	65.8672
AT1G01830_c1	Chr1	301544-302048	-	GT,AG	AGTGTGAGTATTCCA	GTAATTTCACAGATC	U2GTAG5SS	67.5175	U2GCAG3SS	66.808
AT1G01860_ID11	Chr1	304807-304880	-	GT,AG	TTGGTAGCTAAAACT	ATTCCTAAGCAGGTG	U2GTAG5SS	65.6145	U2GCAG3SS	67.7448
AT1G01860_ID11	Chr1	304963-305038	-	GT,AG	AAGGTTTTGATTCTT	GCTTCTTTACAGGTT	U2GTAG5SS	67.9876	U2GCAG3SS	72.1612
AT1G01860_ID11	Chr1	305090-305174	-	GT,AG	CTGGTACGTACTTGT	CTTTGTTTCAAGAAC	U2GTAG5SS	71.5279	U2GTAG3SS	66.2765
AT1G01860_ID11	Chr1	305258-305347	-	GT,AG	CAGGTTAACCATTCA	GGCTAATCTTAGGAC	U2GTAG5SS	69.2931	LOWSCORE_3SS	61.6222
AT1G01860_ID11	Chr1	305442-305547	-	GT,AG	AAGGTCACTCTAGTT	ATGTTAATGCAGGTT	U2GTAG5SS	69.3336	U2GCAG3SS	71.465
AT1G01860_ID11	Chr1	305702-305785	-	GT,AG	AAGGTTTGCTTGCTA	TTCATCTTTTAGGAT	U2GTAG5SS	69.0323	U2GCAG3SS	68.6363
AT1G01860_ID11	Chr1	305934-306045	-	GT,AG	CAGGTTCTCTCACAA	TGTCTGTCACAGCAT	U2GTAG5SS	65.2244	U2GCAG3SS	66.226
AT1G01860_ID12	Chr1	304807-304880	-	GT,AG	TTGGTAGCTAAAACT	ATTCCTAAGCAGGTG	U2GTAG5SS	65.6145	U2GCAG3SS	67.7448
AT1G01860_ID12	Chr1	304963-305038	-	GT,AG	AAGGTTTTGATTCTT	GCTTCTTTACAGGTT	U2GTAG5SS	67.9876	U2GCAG3SS	72.1612
AT1G01860_ID12	Chr1	305090-305174	-	GT,AG	CTGGTACGTACTTGT	CTTTGTTTCAAGAAC	U2GTAG5SS	71.5279	U2GTAG3SS	66.2765
AT1G01860_ID12	Chr1	305258-305347	-	GT,AG	CAGGTTAACCATTCA	GGCTAATCTTAGGAC	U2GTAG5SS	69.2931	LOWSCORE_3SS	61.6222
AT1G01860_ID12	Chr1	305442-305547	-	GT,AG	AAGGTCACTCTAGTT	ATGTTAATGCAGGTT	U2GTAG5SS	69.3336	U2GCAG3SS	71.465
AT1G01860_ID12	Chr1	305702-305785	-	GT,AG	AAGGTTTGCTTGCTA	TTCATCTTTTAGGAT	U2GTAG5SS	69.0323	U2GCAG3SS	68.6363
AT1G01860_ID8	Chr1	304504-304697	-	GT,AG	ACTGTGAGTAATCTC	ACCTTGCTGCAGTCA	U2GTAG5SS	66.2965	U2GCAG3SS	65.27
AT1G01860_ID8	Chr1	304807-304880	-	GT,AG	TTGGTAGCTAAAACT	ATTCCTAAGCAGGTG	U2GTAG5SS	65.6145	U2GCAG3SS	67.7448
AT1G01860_ID8	Chr1	304963-305038	-	GT,AG	AAGGTTTTGATTCTT	GCTTCTTTACAGGTT	U2GTAG5SS	67.9876	U2GCAG3SS	72.1612
AT1G01860_ID8	Chr1	305090-305174	-	GT,AG	CTGGTACGTACTTGT	CTTTGTTTCAAGAAC	U2GTAG5SS	71.5279	U2GTAG3SS	66.2765
AT1G01860_ID8	Chr1	305258-305347	-	GT,AG	CAGGTTAACCATTCA	GGCTAATCTTAGGAC	U2GTAG5SS	69.2931	LOWSCORE_3SS	61.6222
AT1G01860_ID8	Chr1	305442-305547	-	GT,AG	AAGGTCACTCTAGTT	ATGTTAATGCAGGTT	U2GTAG5SS	69.3336	U2GCAG3SS	71.465
AT1G01860_ID8	Chr1	305702-305785	-	GT,AG	AAGGTTTGCTTGCTA	TTCATCTTTTAGGAT	U2GTAG5SS	69.0323	U2GCAG3SS	68.6363
AT1G01860_ID9	Chr1	304807-304880	-	GT,AG	TTGGTAGCTAAAACT	ATTCCTAAGCAGGTG	U2GTAG5SS	65.6145	U2GCAG3SS	67.7448
AT1G01860_ID9	Chr1	304963-305038	-	GT,AG	AAGGTTTTGATTCTT	GCTTCTTTACAGGTT	U2GTAG5SS	67.9876	U2GCAG3SS	72.1612
AT1G01860_ID9	Chr1	305258-305347	-	GT,AG	CAGGTTAACCATTCA	GGCTAATCTTAGGAC	U2GTAG5SS	69.2931	LOWSCORE_3SS	61.6222
AT1G01860_ID9	Chr1	305442-305547	-	GT,AG	AAGGTCACTCTAGTT	ATGTTAATGCAGGTT	U2GTAG5SS	69.3336	U2GCAG3SS	71.465
AT1G01860_ID9	Chr1	305702-305785	-	GT,AG	AAGGTTTGCTTGCTA	TTCATCTTTTAGGAT	U2GTAG5SS	69.0323	U2GCAG3SS	68.6363
AT1G01860_ID9	Chr1	305934-306045	-	GT,AG	CAGGTTCTCTCACAA	TGTCTGTCACAGCAT	U2GTAG5SS	65.2244	U2GCAG3SS	66.226
AT1G01860_P1	Chr1	304504-304697	-	GT,AG	ACTGTGAGTAATCTC	ACCTTGCTGCAGTCA	U2GTAG5SS	66.2965	U2GCAG3SS	65.27
AT1G01860_P1	Chr1	304807-304880	-	GT,AG	TTGGTAGCTAAAACT	ATTCCTAAGCAGGTG	U2GTAG5SS	65.6145	U2GCAG3SS	67.7448
AT1G01860_P1	Chr1	304963-305038	-	GT,AG	AAGGTTTTGATTCTT	GCTTCTTTACAGGTT	U2GTAG5SS	67.9876	U2GCAG3SS	72.1612
AT1G01860_P1	Chr1	305090-305174	-	GT,AG	CTGGTACGTACTTGT	CTTTGTTTCAAGAAC	U2GTAG5SS	71.5279	U2GTAG3SS	66.2765
AT1G01860_P1	Chr1	305258-305347	-	GT,AG	CAGGTTAACCATTCA	GGCTAATCTTAGGAC	U2GTAG5SS	69.2931	LOWSCORE_3SS	61.6222
AT1G01860_P1	Chr1	305442-305547	-	GT,AG	AAGGTCACTCTAGTT	ATGTTAATGCAGGTT	U2GTAG5SS	69.3336	U2GCAG3SS	71.465
AT1G01860_P1	Chr1	305702-305785	-	GT,AG	AAGGTTTGCTTGCTA	TTCATCTTTTAGGAT	U2GTAG5SS	69.0323	U2GCAG3SS	68.6363
AT1G01860_P1	Chr1	305934-306045	-	GT,AG	CAGGTTCTCTCACAA	TGTCTGTCACAGCAT	U2GTAG5SS	65.2244	U2GCAG3SS	66.226
AT1G01860_c1	Chr1	304504-304697	-	GT,AG	ACTGTGAGTAATCTC	ACCTTGCTGCAGTCA	U2GTAG5SS	66.2965	U2GCAG3SS	65.27
AT1G01860_c1	Chr1	304783-304880	-	GT,AG	TTGGTAGCTAAAACT	TTCAATGGGAAGAGG	U2GTAG5SS	65.6145	LOWSCORE_3SS	61.8984
AT1G01860_c1	Chr1	304963-305038	-	GT,AG	AAGGTTTTGATTCTT	GCTTCTTTACAGGTT	U2GTAG5SS	67.9876	U2GCAG3SS	72.1612
AT1G01860_c1	Chr1	305090-305174	-	GT,AG	CTGGTACGTACTTGT	CTTTGTTTCAAGAAC	U2GTAG5SS	71.5279	U2GTAG3SS	66.2765
AT1G01860_c1	Chr1	305258-305347	-	GT,AG	CAGGTTAACCATTCA	GGCTAATCTTAGGAC	U2GTAG5SS	69.2931	LOWSCORE_3SS	61.6222
AT1G01860_c1	Chr1	305442-305547	-	GT,AG	AAGGTCACTCTAGTT	ATGTTAATGCAGGTT	U2GTAG5SS	69.3336	U2GCAG3SS	71.465
AT1G01860_c1	Chr1	305702-305785	-	GT,AG	AAGGTTTGCTTGCTA	TTCATCTTTTAGGAT	U2GTAG5SS	69.0323	U2GCAG3SS	68.6363
AT1G01860_c1	Chr1	305934-306045	-	GT,AG	CAGGTTCTCTCACAA	TGTCTGTCACAGCAT	U2GTAG5SS	65.2244	U2GCAG3SS	66.226
AT1G01880.2	Chr1	306800-306893	-	GT,AG	AAGGTAATACATTGG	TAAAACTCTCAGAAA	U2GTAG5SS	72.4643	LOWSCORE_3SS	64.9321
AT1G01880.2	Chr1	307359-307441	-	GT,AG	CAGGTTTGCACTGAC	CCTCTGAAGCAGGAG	U2GTAG5SS	67.9877	LOWSCORE_3SS	64.8036
AT1G01880.2	Chr1	307805-307889	-	GT,AG	AAGGTTATAATCCAT	ATTTTCGTGCAGACT	U2GTAG5SS	68.6095	U2GCAG3SS	69.5228
AT1G01880.2	Chr1	308070-308148	-	GT,AG	AGAGTAAGTATTCAT	CCTTGTGTGCAGGAA	U2GTAG5SS	70.4177	U2GCAG3SS	69.2264
AT1G01880.2	Chr1	308318-308400	-	GT,AG	TGTGTGGTAAGATGG	TTGGTTCTCTAGGAG	LOWSCORE_5SS	58.2818	U2GTAG3SS	67.1817
AT1G01880.2	Chr1	308573-308797	-	GT,AG	AAGGTCCCATTTTTT	AGGGTTTTGCAGTTT	U2GTAG5SS	69.5248	U2GCAG3SS	69.3783
AT1G01880_ID2	Chr1	306800-306893	-	GT,AG	AAGGTAATACATTGG	TAAAACTCTCAGAAA	U2GTAG5SS	72.4643	LOWSCORE_3SS	64.9321
AT1G01880_ID2	Chr1	307362-307441	-	GT,AG	CAGGTTTGCACTGAC	GCACCTCTGAAGCAG	U2GTAG5SS	67.9877	LOWSCORE_3SS	60.2951
AT1G01880_ID2	Chr1	307805-307889	-	GT,AG	AAGGTTATAATCCAT	ATTTTCGTGCAGACT	U2GTAG5SS	68.6095	U2GCAG3SS	69.5228
AT1G01880_ID2	Chr1	308070-308148	-	GT,AG	AGAGTAAGTATTCAT	CCTTGTGTGCAGGAA	U2GTAG5SS	70.4177	U2GCAG3SS	69.2264
AT1G01880_ID2	Chr1	308318-308397	-	GT,AG	GTGGTAAGATGGCTT	TTGGTTCTCTAGGAG	U2GTAG5SS	68.1916	U2GTAG3SS	67.1817
AT1G01880_ID2	Chr1	308573-308797	-	GT,AG	AAGGTCCCATTTTTT	AGGGTTTTGCAGTTT	U2GTAG5SS	69.5248	U2GCAG3SS	69.3783
AT1G01880_P1	Chr1	306800-306893	-	GT,AG	AAGGTAATACATTGG	TAAAACTCTCAGAAA	U2GTAG5SS	72.4643	LOWSCORE_3SS	64.9321
AT1G01880_P1	Chr1	307359-307441	-	GT,AG	CAGGTTTGCACTGAC	CCTCTGAAGCAGGAG	U2GTAG5SS	67.9877	LOWSCORE_3SS	64.8036
AT1G01880_P1	Chr1	307805-307889	-	GT,AG	AAGGTTATAATCCAT	ATTTTCGTGCAGACT	U2GTAG5SS	68.6095	U2GCAG3SS	69.5228
AT1G01880_P1	Chr1	308070-308148	-	GT,AG	AGAGTAAGTATTCAT	CCTTGTGTGCAGGAA	U2GTAG5SS	70.4177	U2GCAG3SS	69.2264
AT1G01880_P1	Chr1	308318-308397	-	GT,AG	GTGGTAAGATGGCTT	TTGGTTCTCTAGGAG	U2GTAG5SS	68.1916	U2GTAG3SS	67.1817
AT1G01880_P1	Chr1	308573-308797	-	GT,AG	AAGGTCCCATTTTTT	AGGGTTTTGCAGTTT	U2GTAG5SS	69.5248	U2GCAG3SS	69.3783
AT1G01880_P3	Chr1	306800-306893	-	GT,AG	AAGGTAATACATTGG	TAAAACTCTCAGAAA	U2GTAG5SS	72.4643	LOWSCORE_3SS	64.9321
AT1G01880_P3	Chr1	307359-307441	-	GT,AG	CAGGTTTGCACTGAC	CCTCTGAAGCAGGAG	U2GTAG5SS	67.9877	LOWSCORE_3SS	64.8036
AT1G01880_P3	Chr1	307805-307889	-	GT,AG	AAGGTTATAATCCAT	ATTTTCGTGCAGACT	U2GTAG5SS	68.6095	U2GCAG3SS	69.5228
AT1G01880_P3	Chr1	308070-308148	-	GT,AG	AGAGTAAGTATTCAT	CCTTGTGTGCAGGAA	U2GTAG5SS	70.4177	U2GCAG3SS	69.2264
AT1G01880_P3	Chr1	308318-308397	-	GT,AG	GTGGTAAGATGGCTT	TTGGTTCTCTAGGAG	U2GTAG5SS	68.1916	U2GTAG3SS	67.1817
AT1G01880_P3	Chr1	308573-308797	-	GT,AG	AAGGTCCCATTTTTT	AGGGTTTTGCAGTTT	U2GTAG5SS	69.5248	U2GCAG3SS	69.3783
AT1G01880_P3	Chr1	309013-309112	-	GT,AG	ACGGTCAGAAATTGA	CCGCTCCGCTAGGCT	U2GTAG5SS	69.0721	LOWSCORE_3SS	59.7894
AT1G01880_P3	Chr1	309218-309428	-	GT,AG	AAGGTCCATACTTGC	AATGGGCTACAGAGA	U2GTAG5SS	69.441	U12GTAG3SS	65.3884
AT1G01900_P1	Chr1	310981-311337	+	GT,AG	CAGGTTAGACGGTTG	ATGGTTCCATAGGTC	U2GTAG5SS	69.1816	LOWSCORE_3SS	64.5808
AT1G01910.3	Chr1	313752-313872	-	GC,AG	AACGCATGACATTCA	CACAGGTGACAGGGG	U2GCAG5SS	68.4965	LOWSCORE_3SS	61.9678
AT1G01910.3	Chr1	313995-314087	-	GT,AG	AAGGTGCCTATTTAT	TGTCTTCTGTAGATG	U2GTAG5SS	71.0602	U2GTAG3SS	67.7195
AT1G01910.3	Chr1	314225-314441	-	GT,AG	CCGGTAACATTTTTT	TCCATTACGTAGGAT	U2GTAG5SS	71.8088	U2GCAG3SS	65.0432
AT1G01910.3	Chr1	314551-314652	-	GC,AG	CAGGCATGTCTTTAA	TTGGTAATGCAGATG	U2GCAG5SS	81.0189	U2GCAG3SS	68.811
AT1G01910.3	Chr1	314802-314891	-	GT,AG	GAAGTAAATAGCCAT	ATGTTTCCTTAGGTT	U2GTAG5SS	67.0755	U2GTAG3SS	67.242
AT1G01910.3	Chr1	315015-315577	-	GT,AG	ATGGTAAGCTTTCTC	TGCTTTTCTCAGGAG	U2GTAG5SS	72.665	U2GCAG3SS	69.2314
AT1G01910.4	Chr1	313452-313567	-	GT,AG	ATTGTAAGTTTCTTT	AACAATTTATAGGTG	U2GTAG5SS	71.4583	U12GTAG3SS	67.8255
AT1G01910.4	Chr1	313759-313880	-	GT,AG	GAGGTAAGAACGCAT	TTTGGATCACAGGTG	U2GTAG5SS	70.4232	U2GCAG3SS	68.7737
AT1G01910.4	Chr1	313995-314087	-	GT,AG	AAGGTGCCTATTTAT	TGTCTTCTGTAGATG	U2GTAG5SS	71.0602	U2GTAG3SS	67.7195
AT1G01910.4	Chr1	314225-314441	-	GT,AG	CCGGTAACATTTTTT	TCCATTACGTAGGAT	U2GTAG5SS	71.8088	U2GCAG3SS	65.0432
AT1G01910.4	Chr1	314551-314652	-	GC,AG	CAGGCATGTCTTTAA	TTGGTAATGCAGATG	U2GCAG5SS	81.0189	U2GCAG3SS	68.811
AT1G01910.4	Chr1	314802-314891	-	GT,AG	GAAGTAAATAGCCAT	ATGTTTCCTTAGGTT	U2GTAG5SS	67.0755	U2GTAG3SS	67.242
AT1G01910.4	Chr1	315015-315577	-	GT,AG	ATGGTAAGCTTTCTC	TGCTTTTCTCAGGAG	U2GTAG5SS	72.665	U2GCAG3SS	69.2314
AT1G01910.5	Chr1	313759-313880	-	GT,AG	GAGGTAAGAACGCAT	TTTGGATCACAGGTG	U2GTAG5SS	70.4232	U2GCAG3SS	68.7737
AT1G01910.5	Chr1	313995-314087	-	GT,AG	AAGGTGCCTATTTAT	TGTCTTCTGTAGATG	U2GTAG5SS	71.0602	U2GTAG3SS	67.7195
AT1G01910.5	Chr1	314225-314441	-	GT,AG	CCGGTAACATTTTTT	TCCATTACGTAGGAT	U2GTAG5SS	71.8088	U2GCAG3SS	65.0432
AT1G01910.5	Chr1	314551-314652	-	GC,AG	CAGGCATGTCTTTAA	TTGGTAATGCAGATG	U2GCAG5SS	81.0189	U2GCAG3SS	68.811
AT1G01910.5	Chr1	314802-315577	-	GT,AG	ATGGTAAGCTTTCTC	ATGTTTCCTTAGGTT	U2GTAG5SS	72.665	U2GTAG3SS	67.242
AT1G01910_ID2	Chr1	313418-313567	-	GT,AG	ATTGTAAGTTTCTTT	TTTTCTCTCTAGTTC	U2GTAG5SS	71.4583	U2GTAG3SS	67.9874
AT1G01910_ID2	Chr1	313759-313880	-	GT,AG	GAGGTAAGAACGCAT	TTTGGATCACAGGTG	U2GTAG5SS	70.4232	U2GCAG3SS	68.7737
AT1G01910_ID2	Chr1	313995-314087	-	GT,AG	AAGGTGCCTATTTAT	TGTCTTCTGTAGATG	U2GTAG5SS	71.0602	U2GTAG3SS	67.7195
AT1G01910_ID2	Chr1	314225-314441	-	GT,AG	CCGGTAACATTTTTT	TCCATTACGTAGGAT	U2GTAG5SS	71.8088	U2GCAG3SS	65.0432
AT1G01910_ID2	Chr1	314551-314652	-	GC,AG	CAGGCATGTCTTTAA	TTGGTAATGCAGATG	U2GCAG5SS	81.0189	U2GCAG3SS	68.811
AT1G01910_ID2	Chr1	314802-314891	-	GT,AG	GAAGTAAATAGCCAT	ATGTTTCCTTAGGTT	U2GTAG5SS	67.0755	U2GTAG3SS	67.242
AT1G01910_ID2	Chr1	315015-315577	-	GT,AG	ATGGTAAGCTTTCTC	TGCTTTTCTCAGGAG	U2GTAG5SS	72.665	U2GCAG3SS	69.2314
AT1G01910_ID6	Chr1	313759-313880	-	GT,AG	GAGGTAAGAACGCAT	TTTGGATCACAGGTG	U2GTAG5SS	70.4232	U2GCAG3SS	68.7737
AT1G01910_ID6	Chr1	313995-314087	-	GT,AG	AAGGTGCCTATTTAT	TGTCTTCTGTAGATG	U2GTAG5SS	71.0602	U2GTAG3SS	67.7195
AT1G01910_ID6	Chr1	314225-314441	-	GT,AG	CCGGTAACATTTTTT	TCCATTACGTAGGAT	U2GTAG5SS	71.8088	U2GCAG3SS	65.0432
AT1G01910_ID6	Chr1	314551-314652	-	GC,AG	CAGGCATGTCTTTAA	TTGGTAATGCAGATG	U2GCAG5SS	81.0189	U2GCAG3SS	68.811
AT1G01910_ID6	Chr1	314802-314891	-	GT,AG	GAAGTAAATAGCCAT	ATGTTTCCTTAGGTT	U2GTAG5SS	67.0755	U2GTAG3SS	67.242
AT1G01910_ID6	Chr1	315015-315577	-	GT,AG	ATGGTAAGCTTTCTC	TGCTTTTCTCAGGAG	U2GTAG5SS	72.665	U2GCAG3SS	69.2314
AT1G01910_JS5	Chr1	313759-313880	-	GT,AG	GAGGTAAGAACGCAT	TTTGGATCACAGGTG	U2GTAG5SS	70.4232	U2GCAG3SS	68.7737
AT1G01910_JS5	Chr1	313995-314087	-	GT,AG	AAGGTGCCTATTTAT	TGTCTTCTGTAGATG	U2GTAG5SS	71.0602	U2GTAG3SS	67.7195
AT1G01910_JS5	Chr1	314551-314652	-	GC,AG	CAGGCATGTCTTTAA	TTGGTAATGCAGATG	U2GCAG5SS	81.0189	U2GCAG3SS	68.811
AT1G01910_JS5	Chr1	314802-314891	-	GT,AG	GAAGTAAATAGCCAT	ATGTTTCCTTAGGTT	U2GTAG5SS	67.0755	U2GTAG3SS	67.242
AT1G01910_JS5	Chr1	315015-315577	-	GT,AG	ATGGTAAGCTTTCTC	TGCTTTTCTCAGGAG	U2GTAG5SS	72.665	U2GCAG3SS	69.2314
AT1G01920.1	Chr1	316257-316344	+	GT,AG	CAGGTTAGATCCGGA	AATTTCATTCAGGTG	U2GTAG5SS	69.2345	U2GCAG3SS	69.4999
AT1G01920.1	Chr1	316440-316539	+	GT,AG	ATGGTATAGTATTGT	GGAAATTTTCAGAAG	U2GTAG5SS	69.0391	U12GTAG3SS	65.066
AT1G01920.1	Chr1	316713-316792	+	GT,AG	GCCGTAAGTTTTTTT	ATGATATGATAGGTA	U2GTAG5SS	71.2765	U12GTAG3SS	65.7704
AT1G01920.1	Chr1	316897-317008	+	GT,AG	CAGGTCTCAATCTTG	ATTCATTCTCAGAAG	U2GTAG5SS	67.5018	U12GTAG3SS	65.707
AT1G01920.1	Chr1	317090-317167	+	GT,AG	AAGGTTGACATATTT	CTCTTCGTGCAGCAA	U2GTAG5SS	67.6878	U2GCAG3SS	66.8997
AT1G01920.1	Chr1	317193-317294	+	GT,AG	CTGGTATGTTTGGTA	CAATTATGCCAGGGC	U2GTAG5SS	70.7688	LOWSCORE_3SS	64.8482
AT1G01920.1	Chr1	317456-317561	+	GT,AG	TCGGTCTGCTGAATT	GTAGAAATTCAGGCT	LOWSCORE_5SS	63.2367	U2GCAG3SS	65.7413
AT1G01920.1	Chr1	317642-317765	+	GT,AG	ATGGTATGCCAATCT	ATGGCAGTATAGATT	U2GTAG5SS	68.3492	U12GTAG3SS	66.0756
AT1G01920.1	Chr1	317845-317979	+	GT,AG	CTGGTTGGCCAAATA	TCTGTAAAGCAGTTG	LOWSCORE_5SS	63.1237	U2GCAG3SS	65.9184
AT1G01920.1	Chr1	318040-318145	+	GT,AG	GAGGTAAGATGTTTT	TGCTGAATGCAGGAG	U2GTAG5SS	74.2123	U2GCAG3SS	67.4403
AT1G01920.1	Chr1	318201-318296	+	GT,AG	ATGGTAATATTTACA	ATAACTTTCAAGATC	U2GTAG5SS	70.9025	U12GTAG3SS	66.3752
AT1G01920.1	Chr1	318433-318565	+	GT,AG	CAGGTTAGCAGTACA	ATATCATTGCAGAAT	U2GTAG5SS	69.9463	U2GCAG3SS	68.1827
AT1G01920.1	Chr1	318813-318986	+	GT,AG	GAGGTATGATCACCG	TTTCCTGAAAAGCTT	U2GTAG5SS	69.6261	LOWSCORE_3SS	64.5306
AT1G01920.1	Chr1	319101-319204	+	GT,AG	AAAGTAAGCAGTTGA	TTGTCCTGACAGGAT	U2GTAG5SS	71.0675	U2GCAG3SS	68.0315
AT1G01920.1	Chr1	319296-319372	+	GT,AG	GAGGTACAATGTAAA	GTTTTGTGGTAGGGA	U2GTAG5SS	68.4738	U2GTAG3SS	68.0354
AT1G01920_ID170	Chr1	316257-316344	+	GT,AG	CAGGTTAGATCCGGA	AATTTCATTCAGGTG	U2GTAG5SS	69.2345	U2GCAG3SS	69.4999
[truncated: 483,765+ more rows]

## Sheet: S3B-Introns with low PWM scores
A high quality Arabidopsis transcriptome for accurate transcript-level analysis of alternative splicing
Supplementary Table S3B - Introns with low PWM scores, i.e <60 at both the 5' and 3' splice sites.
Transcript id - Genomic co-ordinates of intron a	5' splice site b	3'splice site c	Score	Score	Splice site
AT1G01620_ID2|intron:Chr1:226540-226937|-	AACATGTGTGCCTCT	TCCTTACCAAACTCT	LOWSCORE_5SS 58.256515523239	LOWSCORE_3SS 57.9698169315224	AT,AC
AT1G03040_c1|intron:Chr1:706180-706458|-	TTCATGGCTAATAAC	AAGGGAAAGGACATG	LOWSCORE_5SS 52.5063945785328	LOWSCORE_3SS 57.3380858730492	AT,AC
AT1G04750_ID7|intron:Chr1:1332613-1333324|-	AGTGCCTCCAGAAGC	CAACTGCTCAAGCAA	LOWSCORE_5SS 56.6615694680549	LOWSCORE_3SS 59.7094119921682	GC,AG
AT1G06190.2|intron:Chr1:1892640-1892846|-	TGAGCCTGAACATGA	GATGATGATGAGTCT	LOWSCORE_5SS 57.7980734688515	LOWSCORE_3SS 59.2053694721206	GC,AG
AT1G07660.2|intron:Chr1:2369256-2369308|+	GGAGCGAAGAGGCAC	GGAATCACCAAGCCT	LOWSCORE_5SS 55.6742116513228	LOWSCORE_3SS 57.5079929443972	GC,AG
AT1G08110_ID1|intron:Chr1:2535779-2536882|+	TACATCATGCAACAG	GGTACAGGATACTAC	LOWSCORE_5SS 53.4932084136194	LOWSCORE_3SS 56.5536002435818	AT,AC
AT1G08550_ID2|intron:Chr1:2707612-2708532|+	CTGATCTCAGAACAA	CAGAACTTCAACATC	LOWSCORE_5SS 54.2954210995567	LOWSCORE_3SS 59.0824882521643	AT,AC
AT1G09070_ID4|intron:Chr1:2928355-2928536|+	ACGATGGTGTTTATG	GTTATCCACCACAGG	LOWSCORE_5SS 57.4115216670498	LOWSCORE_3SS 59.3402475891478	AT,AC
AT1G09130_c1|intron:Chr1:2941395-2941559|-	TACATTGGAATGCCT	GAACCCATTTACATT	LOWSCORE_5SS 55.0484931720126	LOWSCORE_3SS 59.2319241766565	AT,AC
AT1G10390_c3|intron:Chr1:3410552-3411652|-	AGCATTTGGGAATTC	TTATGCACCAACTGT	LOWSCORE_5SS 53.6469651741242	LOWSCORE_3SS 54.8158036623524	AT,AC
AT1G10390_c4|intron:Chr1:3410552-3411652|-	AGCATTTGGGAATTC	TTATGCACCAACTGT	LOWSCORE_5SS 53.6469651741242	LOWSCORE_3SS 54.8158036623524	AT,AC
AT1G10390_s1|intron:Chr1:3410552-3411652|-	AGCATTTGGGAATTC	TTATGCACCAACTGT	LOWSCORE_5SS 53.6469651741242	LOWSCORE_3SS 54.8158036623524	AT,AC
AT1G11100_P1|intron:Chr1:3706056-3706189|-	AGCGTGGAAGTTCCA	AAGGGCACAAAGAAG	LOWSCORE_5SS 59.8578900584268	LOWSCORE_3SS 59.9826154930827	GT,AG
AT1G11100_P5|intron:Chr1:3706056-3706189|-	AGCGTGGAAGTTCCA	AAGGGCACAAAGAAG	LOWSCORE_5SS 59.8578900584268	LOWSCORE_3SS 59.9826154930827	GT,AG
AT1G11482.1|intron:Chr1:3867692-3867739|-	GACAAAGAAGGAAAT	AAAAAAAAAAAAAAA	LOWSCORE_5SS 46.2100051517586	LOWSCORE_3SS 58.8209674839133	AA,AA
AT1G11482.1|intron:Chr1:3868443-3868592|-	TCCCTCCGGAAACCT	CTTGTCATCTCGACG	LOWSCORE_5SS 50.9623032073653	LOWSCORE_3SS 56.5933091681214	CT,CG
AT1G14110.1|intron:Chr1:4831378-4831496|+	TTAGCCTGTACACAA	CTGCATCCAGAGTAC	LOWSCORE_5SS 59.9237323182184	LOWSCORE_3SS 58.4380735969421	GC,AG
AT1G15840.1|intron:Chr1:5451760-5451781|+	GTCGTCTGATCACCA	ACCACCTGGTAGTGG	LOWSCORE_5SS 59.9118615887262	LOWSCORE_3SS 59.3991299453787	GT,AG
AT1G16400_ID1|intron:Chr1:5605866-5607384|+	AACATGTTTTCGGAT	TTGCCCGAAAACGCT	LOWSCORE_5SS 55.8157562014471	LOWSCORE_3SS 55.6812469601052	AT,AC
AT1G16970_ID7|intron:Chr1:5803689-5803754|-	GTGATGGCTTGTCTA	TGGCAGCATAACCTG	LOWSCORE_5SS 56.6563924101564	LOWSCORE_3SS 59.2558003025176	AT,AC
AT1G18560.1|intron:Chr1:6385495-6385614|+	TCCTCTTTCTCTCTA	CGCTTGGAATCAATG	LOWSCORE_5SS 52.2588963480146	LOWSCORE_3SS 51.3022964156238	TC,CA
AT1G20020_ID7|intron:Chr1:6943464-6943606|+	CACATGGTTTTCAGC	ACAGAGAAGGACAAT	LOWSCORE_5SS 56.9791739610461	LOWSCORE_3SS 55.4527006178675	AT,AC
AT1G21310_c1|intron:Chr1:7453961-7454466|-	AACATTACGTATACA	CACCAAAGAAACATT	LOWSCORE_5SS 57.6436619333099	LOWSCORE_3SS 57.4737485876263	AT,AC
AT1G21310_c4|intron:Chr1:7454213-7454466|-	AACATTACGTATACA	CCCCAAAGAAACACT	LOWSCORE_5SS 57.6436619333099	LOWSCORE_3SS 56.9425213928942	AT,AC
AT1G21310_c5|intron:Chr1:7454129-7454466|-	AACATTACGTATACA	CACCAAAGAAACACT	LOWSCORE_5SS 57.6436619333099	LOWSCORE_3SS 55.0999045634474	AT,AC
AT1G23130_ID2|intron:Chr1:8200490-8200850|+	GAGATCAAAGCATCG	TATCCAGGCAACCCC	LOWSCORE_5SS 58.8076773765481	LOWSCORE_3SS 55.2383935919912	AT,AC
AT1G23860_ID1|intron:Chr1:8428271-8428697|-	TTTGCTCGCGAGTGT	CTCGCCGCAGAGACT	LOWSCORE_5SS 57.7013740860836	LOWSCORE_3SS 57.3706061453445	GC,AG
AT1G24180_ID5|intron:Chr1:8562573-8563223|-	CACGCTCCGTCGAGA	AGGTCGGCTAAGTCT	LOWSCORE_5SS 56.2098871740683	LOWSCORE_3SS 57.8844781619756	GC,AG
AT1G25480_c2|intron:Chr1:8949305-8950577|+	GACATACTGTATTGT	CAGATATGGGACAAT	LOWSCORE_5SS 58.7530379935025	LOWSCORE_3SS 53.8696680235228	AT,AC
AT1G25480_ID4|intron:Chr1:8949305-8950577|+	GACATACTGTATTGT	CAGATATGGGACAAT	LOWSCORE_5SS 58.7530379935025	LOWSCORE_3SS 53.8696680235228	AT,AC
AT1G26255_P1|intron:Chr1:9085012-9085175|-	GACATATGGAGGAGG	GTAGTTATAGACATA	LOWSCORE_5SS 56.7134867017328	LOWSCORE_3SS 59.0249150617639	AT,AC
AT1G26255_P3|intron:Chr1:9085066-9085121|-	GACATATGGAGGAGG	GTAGCTATAGACATA	LOWSCORE_5SS 56.7134867017328	LOWSCORE_3SS 57.7130734132593	AT,AC
AT1G26911.1|intron:Chr1:9324020-9324115|+	CTTATAAGCCTCCTG	TGGTTCTGTTTATCA	LOWSCORE_5SS 58.4093888724801	LOWSCORE_3SS 50.3239994489414	AT,TA
AT1G27540_JC1|intron:Chr1:9567733-9567824|-	AACATCGAGTTTTCC	GCTCAAACGAACATC	LOWSCORE_5SS 57.7716951133235	LOWSCORE_3SS 59.2644250238864	AT,AC
AT1G28440_c1|intron:Chr1:9997222-9997631|+	AACATCGCTGCTTGT	CTTGCGCTCAACGAC	LOWSCORE_5SS 56.6673666010043	LOWSCORE_3SS 55.9652713884439	AT,AC
AT1G29470_c1|intron:Chr1:10312305-10312556|-	AACATCGTGAGAGGC	AAGTCAAGGGACATC	LOWSCORE_5SS 52.2132294981037	LOWSCORE_3SS 56.230980373426	AT,AC
AT1G30520_P2|intron:Chr1:10811924-10812014|+	AACATGTTTGATTCT	GATAGGTACAACGGG	LOWSCORE_5SS 58.0714796273643	LOWSCORE_3SS 59.1605609759636	AT,AC
AT1G30520_P4|intron:Chr1:10811924-10812014|+	AACATGTTTGATTCT	GATAGGTACAACGGG	LOWSCORE_5SS 58.0714796273643	LOWSCORE_3SS 59.1605609759636	AT,AC
AT1G31255_P2|intron:Chr1:11169743-11169858|-	GACATTGAAGAACAT	CAATATAGGGACATT	LOWSCORE_5SS 51.5112908248454	LOWSCORE_3SS 57.538057249101	AT,AC
AT1G32360_ID1|intron:Chr1:11673853-11674113|+	GACATTGTAAGAAGT	AAATTGGAAGACAAG	LOWSCORE_5SS 51.8828056466048	LOWSCORE_3SS 56.2110831471329	AT,AC
AT1G32790_P2|intron:Chr1:11875225-11875305|-	TCAGTGAAACAAAAC	CTACAGGGTGAGTCC	LOWSCORE_5SS 59.1709138504668	LOWSCORE_3SS 56.7239115478953	GT,AG
AT1G34044.1|intron:Chr1:12386487-12386593|+	ACGATCTGCACGAGT	TGTTTAAAAAACTCG	LOWSCORE_5SS 55.8723878717878	LOWSCORE_3SS 58.6868243239814	AT,AC
AT1G36320_ID4|intron:Chr1:13673212-13673507|+	GACATTATCAACTCT	CAGGTAAAAGACATA	LOWSCORE_5SS 56.1416797957112	LOWSCORE_3SS 56.9029824644288	AT,AC
AT1G36320_ID5|intron:Chr1:13673212-13673783|+	GACATTATCAACTCT	ACTCTGTAGGACGCC	LOWSCORE_5SS 56.1416797957112	LOWSCORE_3SS 59.7161512469674	AT,AC
AT1G36990_s1|intron:Chr1:14027814-14029352|-	AACATGCATATAGTA	TGGGTTGAAAACAAT	LOWSCORE_5SS 56.696542255258	LOWSCORE_3SS 57.7627054918069	AT,AC
AT1G37130_c3|intron:Chr1:14158589-14159601|+	TACATTATTTACGAT	GACAATTTCTACCAT	LOWSCORE_5SS 57.0949925329972	LOWSCORE_3SS 59.4586077041329	AT,AC
AT1G43781.1|intron:Chr1:16569846-16575245|+	TAGAGTTTAAGAAAG	TTAATCCAACATATA	LOWSCORE_5SS 48.5550801705143	LOWSCORE_3SS 59.3384056465845	AG,AT
AT1G43815_P1|intron:Chr1:16582491-16582568|+	CCCATAAGATGTGCT	GTCATCTCTCCTACA	LOWSCORE_5SS 58.9182634411742	LOWSCORE_3SS 50.7523402023857	AT,CT
AT1G44100_ID1|intron:Chr1:16765564-16765705|-	TCCATTGTCGCTGCG	TGGGACAGTGACATC	LOWSCORE_5SS 49.1965368868693	LOWSCORE_3SS 55.4539632931981	AT,AC
AT1G47128_c1|intron:Chr1:17285440-17285513|-	AACATGGCGTCTCCA	GGTTGGTGAAACACG	LOWSCORE_5SS 58.3401712831361	LOWSCORE_3SS 58.5216505983546	AT,AC
AT1G48400_P2|intron:Chr1:17882924-17883003|-	CTGATGATGATGATG	ATGATGATGATGATG	LOWSCORE_5SS 57.4554172585848	LOWSCORE_3SS 57.3675282102693	AT,TG
AT1G48950_c1|intron:Chr1:18108983-18109054|+	AACATCAACCTTCAA	CTTCAAAGCAACAAT	LOWSCORE_5SS 57.412462567073	LOWSCORE_3SS 55.4636298222466	AT,AC
AT1G49970_ID11|intron:Chr1:18502163-18502386|-	GACATGTGGATAAAG	GCAGCCATTGACTAT	LOWSCORE_5SS 55.9674565786727	LOWSCORE_3SS 54.4004685861911	AT,AC
AT1G50480_ID2|intron:Chr1:18703449-18704239|+	GTGATTGGTAACAGC	TACCCATTGGACATT	LOWSCORE_5SS 57.2199511302011	LOWSCORE_3SS 57.4461552330824	AT,AC
AT1G50510_ID3|intron:Chr1:18717372-18718018|+	GACATAGCAAATGTT	GCAGCGATGGACATA	LOWSCORE_5SS 56.0186726137301	LOWSCORE_3SS 56.901340178221	AT,AC
AT1G50750.1|intron:Chr1:18811102-18811172|-	ACAGTTTTGAGTGGC	ACCCCGAGAAAGCGG	LOWSCORE_5SS 59.680025356003	LOWSCORE_3SS 56.9686397479864	GT,AG
AT1G51630_ID4|intron:Chr1:19142416-19142584|-	ACAGCGATACAACTA	AAATGGCAGGAGGCG	LOWSCORE_5SS 58.7234200577408	LOWSCORE_3SS 59.5538683800905	GC,AG
AT1G52211.1|intron:Chr1:19451273-19451599|-	CTTCATTTGTCGTGC	CGTCTATCTTCTGGC	LOWSCORE_5SS 45.1592215089096	LOWSCORE_3SS 49.8198014918561	CA,CT
AT1G52696.1|intron:Chr1:19625014-19625106|-	ACTTGTATGTGAAAC	TTTTTTGTTATAGCT	LOWSCORE_5SS 45.8444232975826	LOWSCORE_3SS 57.7036925704985	TG,TA
AT1G52696.1|intron:Chr1:19625189-19625271|-	AGGTAGCCTTTTCGA	CAATCTTGCAGGAGA	LOWSCORE_5SS 51.8340133135821	LOWSCORE_3SS 56.0554481797633	TA,GG
AT1G52696.1|intron:Chr1:19625591-19625689|-	TAGTTGTTGCTTAAA	AAAACCTTTATGATT	LOWSCORE_5SS 58.326193405386	LOWSCORE_3SS 59.8858434366495	TT,TG
AT1G53570.5|intron:Chr1:19989414-19989642|+	TTAGTGGATCCGAAT	ACTATGCTTTCTTTT	LOWSCORE_5SS 58.0860495554914	LOWSCORE_3SS 54.4496549509988	GT,CT
AT1G53750_ID4|intron:Chr1:20066023-20066222|-	ACTGCGAAAGAGACA	AATCAGAGCTAGGAG	LOWSCORE_5SS 57.798513273544	LOWSCORE_3SS 59.6810587666725	GC,AG
AT1G53830_c1|intron:Chr1:20098731-20100086|+	GACATCACACGCCAT	CTAGCGCGTGACATC	LOWSCORE_5SS 52.9515640881161	LOWSCORE_3SS 54.9198253222311	AT,AC
AT1G53935.1|intron:Chr1:20142442-20142485|-	CGAGTCGAAATAAAA	GAAGAAGAAGAGCCT	LOWSCORE_5SS 59.2918889308934	LOWSCORE_3SS 57.5900434354816	GT,AG
AT1G54035.1|intron:Chr1:20170056-20170265|-	CACCTACACCCAGTG	TTAACCCGGCACTGC	LOWSCORE_5SS 54.9372919269738	LOWSCORE_3SS 56.0224639062158	CT,AC
AT1G54360.5|intron:Chr1:20290695-20290849|+	GAGTATCGCGTCCGA	CATGATGTCGATTCT	LOWSCORE_5SS 52.4170268915278	LOWSCORE_3SS 54.309017357324	TA,AT
AT1G55310.2|intron:Chr1:20632477-20632551|+	CCAGCCCTAGAAGAA	TAGGAGCGTTAGCCC	LOWSCORE_5SS 53.8467927063124	LOWSCORE_3SS 58.8036199343239	GC,AG
AT1G55310_c1|intron:Chr1:20632477-20632551|+	CCAGCCCTAGAAGAA	TAGGAGCGTTAGCCC	LOWSCORE_5SS 53.8467927063124	LOWSCORE_3SS 58.8036199343239	GC,AG
AT1G55310_c2|intron:Chr1:20632477-20632551|+	CCAGCCCTAGAAGAA	TAGGAGCGTTAGCCC	LOWSCORE_5SS 53.8467927063124	LOWSCORE_3SS 58.8036199343239	GC,AG
AT1G55310_c3|intron:Chr1:20632477-20632551|+	CCAGCCCTAGAAGAA	TAGGAGCGTTAGCCC	LOWSCORE_5SS 53.8467927063124	LOWSCORE_3SS 58.8036199343239	GC,AG
AT1G55310_P2|intron:Chr1:20632477-20632551|+	CCAGCCCTAGAAGAA	TAGGAGCGTTAGCCC	LOWSCORE_5SS 53.8467927063124	LOWSCORE_3SS 58.8036199343239	GC,AG
AT1G55830_ID1|intron:Chr1:20868356-20869969|-	TACATCAACGATATG	CCAGGGAGCTACAAT	LOWSCORE_5SS 54.8625094284834	LOWSCORE_3SS 56.1445301906704	AT,AC
AT1G55964.1|intron:Chr1:20931473-20931535|+	CCATCTGACCCTGAC	CTGTATTTTTTCCTT	LOWSCORE_5SS 48.3422715132439	LOWSCORE_3SS 59.4007288220781	TC,TC
AT1G56050_ID84|intron:Chr1:20964251-20964520|+	GACATTGCTGGTCTT	TGTTTTGAGGACAAT	LOWSCORE_5SS 54.1203963247548	LOWSCORE_3SS 58.8451388393974	AT,AC
AT1G56190_s1|intron:Chr1:21029075-21030050|+	TGTATTGGTCCAGAA	ATGGGATTGGACATC	LOWSCORE_5SS 52.358115144346	LOWSCORE_3SS 58.8145646130206	AT,AC
AT1G56423_P2|intron:Chr1:21130446-21130501|+	TACATATGAAAGTCC	GGACCAGTCTACATA	LOWSCORE_5SS 58.7987641006285	LOWSCORE_3SS 59.6462261274838	AT,AC
AT1G58360_ID2|intron:Chr1:21676840-21678813|+	GACATCGATCTTACT	AGTGGGTAAGACGAG	LOWSCORE_5SS 55.9293492467127	LOWSCORE_3SS 57.8535597291119	AT,AC
AT1G61170_ID1|intron:Chr1:22550072-22550161|+	AACATGTGATGATGA	GACCCGGAGAACTGA	LOWSCORE_5SS 57.7314319336533	LOWSCORE_3SS 55.745064616614	AT,AC
AT1G61210_P3|intron:Chr1:22569377-22569684|+	GACATCTGATGTGTC	TACTAATTTGACATC	LOWSCORE_5SS 55.9068879147321	LOWSCORE_3SS 59.9124849891151	AT,AC
AT1G62380_ID1|intron:Chr1:23082611-23083424|+	ACCATTACAAGACAT	CATGTCCTAAACCAG	LOWSCORE_5SS 52.382380645584	LOWSCORE_3SS 56.4722689339349	AT,AC
AT1G62500_c1|intron:Chr1:23132280-23132500|+	CTCATCCTCCGGTTC	CAATCATAAGACCTC	LOWSCORE_5SS 50.225178767788	LOWSCORE_3SS 56.0470263604089	AT,AC
AT1G63340_P2|intron:Chr1:23492969-23493028|-	ACACAAAAAACAAAA	GAAGTTTGAATTTAT	LOWSCORE_5SS 48.3304324880588	LOWSCORE_3SS 48.264314071149	CA,TT
AT1G64500_c1|intron:Chr1:23954097-23954303|+	TTTGTGAAAGGGAGG	GGGCGGCCAAAGGTG	LOWSCORE_5SS 58.3625317501435	LOWSCORE_3SS 58.6863381832862	GT,AG
AT1G64950_c1|intron:Chr1:24127718-24128710|+	ACCATCCAATGGCTC	GTCTCCGGAGACATC	LOWSCORE_5SS 50.2886663704244	LOWSCORE_3SS 54.3143129896376	AT,AC
AT1G66200_ID4|intron:Chr1:24655630-24656285|-	TCAATGGAGAAGTCA	GTAGGACGTGACACC	LOWSCORE_5SS 50.5594238486784	LOWSCORE_3SS 53.6087976093204	AT,AC
AT1G67870_c4|intron:Chr1:25449820-25450013|-	GACATACACGGGATG	CAGCACCAGGACATG	LOWSCORE_5SS 53.6565521831256	LOWSCORE_3SS 53.9948365457002	AT,AC
AT1G67870_s2|intron:Chr1:25449820-25450061|-	GAGATACATGGGATG	CAGCACCAGGACATG	LOWSCORE_5SS 59.5912329988636	LOWSCORE_3SS 53.9948365457002	AT,AC
AT1G67870_s3|intron:Chr1:25449820-25449965|-	GGCATGCACGGGATG	CAGCACCAGGACATG	LOWSCORE_5SS 47.7797310413914	LOWSCORE_3SS 53.9948365457002	AT,AC
AT1G68310_P2|intron:Chr1:25599937-25600374|+	GATATCCTTTCTTCA	CAATACACAAATCAT	LOWSCORE_5SS 57.8814950228442	LOWSCORE_3SS 51.2671789768043	AT,AT
AT1G73130_P5|intron:Chr1:27500607-27500755|+	GACATCAACCAGTAC	TGCTAATCTGACATC	LOWSCORE_5SS 54.8802982102307	LOWSCORE_3SS 58.5539339910249	AT,AC
AT1G73655_ID2|intron:Chr1:27690824-27691231|-	TACATTCTCCATAAC	CCGTGTAGGTACTAT	LOWSCORE_5SS 53.0015741164357	LOWSCORE_3SS 59.8153285540831	AT,AC
AT1G74720_ID1|intron:Chr1:28075845-28078355|+	CACATCAGCAACCTC	GTTCCGAGACACAAT	LOWSCORE_5SS 57.0497593259816	LOWSCORE_3SS 56.4222926634284	AT,AC
AT1G75261.1|intron:Chr1:28249762-28249849|+	ATCCCAGGTGAGAGA	TGAAATGTTGCAGAG	LOWSCORE_5SS 54.8172524302341	LOWSCORE_3SS 49.8378182377141	CC,CA
AT1G75280_ID1|intron:Chr1:28252029-28252343|+	AACATGGCGACGGAG	AGGCTATTAAACAGG	LOWSCORE_5SS 52.0462296047054	LOWSCORE_3SS 59.8834897703348	AT,AC
AT1G75280_ID2|intron:Chr1:28252029-28252343|+	AACATGGCGACGGAG	AGGCTATTAAACAGG	LOWSCORE_5SS 52.0462296047054	LOWSCORE_3SS 59.8834897703348	AT,AC
AT1G75660_ID1|intron:Chr1:28413745-28414353|+	CACATGAACACATAA	GAAACGCAGCACATC	LOWSCORE_5SS 56.7828737080563	LOWSCORE_3SS 58.6249234556652	AT,AC
AT1G76160_ID5|intron:Chr1:28579004-28579964|-	AAAGCCGCCGGTGGA	CAAATCCACAAGGAT	LOWSCORE_5SS 58.3586490235419	LOWSCORE_3SS 59.6005595251961	GC,AG
AT1G77740.1|intron:Chr1:29220574-29220595|+	TGTGTTGAAGAGTAG	GTAGAGAGGAAGAAG	LOWSCORE_5SS 57.6937681779718	LOWSCORE_3SS 58.4242181769215	GT,AG
AT1G78370_ID1|intron:Chr1:29484720-29485099|-	AAGATTTCTCGAACA	AAGGTGAGGAACAAG	LOWSCORE_5SS 58.5734132146067	LOWSCORE_3SS 56.3778390938915	AT,AC
AT1G79550_ID10|intron:Chr1:29924475-29925193|-	GTCATTGAGTCTCTC	GGAGGAGGTGACTCT	LOWSCORE_5SS 51.0638925373601	LOWSCORE_3SS 55.0673768591669	AT,AC
AT1G79930_ID3|intron:Chr1:30066368-30066819|-	GATATCAAATCCCTT	GGGGGAAGGGACTTT	LOWSCORE_5SS 55.1317021632728	LOWSCORE_3SS 54.0268516424254	AT,AC
AT1G80020_c1|intron:Chr1:30101378-30101499|-	GACATGAGATACAGC	AGGAAGCAGGACATG	LOWSCORE_5SS 57.308022504175	LOWSCORE_3SS 57.5347224130863	AT,AC
AT2G02490_P2|intron:Chr2:667491-667579|+	GACATCCACCACACC	CATCGCCAGGACATC	LOWSCORE_5SS 51.3107183177376	LOWSCORE_3SS 54.937154356477	AT,AC
AT2G04620_P2|intron:Chr2:1611158-1611195|-	AGCATCATCAGCATT	AACATGAGGAACATC	LOWSCORE_5SS 51.9650299065599	LOWSCORE_3SS 59.9147146453308	AT,AC
AT2G05133.1|intron:Chr2:1851769-1851822|-	CTTCCTCGTATCTAC	TAAAACCCTGATGAT	LOWSCORE_5SS 57.8185156651588	LOWSCORE_3SS 53.033420841789	CC,AT
AT2G05380_c2|intron:Chr2:1967587-1967749|+	AACATGGTGGTGGAT	GGCTGCTGCTACAAA	LOWSCORE_5SS 53.0496153636344	LOWSCORE_3SS 57.7032856956567	AT,AC
AT2G05380_ID2|intron:Chr2:1967608-1967708|+	ACAATGGAGGAGGAA	GCGGTGGGCGACAAG	LOWSCORE_5SS 49.2346811528892	LOWSCORE_3SS 53.2110021745047	AT,AC
AT2G05510_ID1|intron:Chr2:2016282-2016385|+	GACATGGTGGTCACG	ACGGAGGAGGACATG	LOWSCORE_5SS 52.4041436754069	LOWSCORE_3SS 59.6379698645287	AT,AC
AT2G05510_s4|intron:Chr2:2016282-2016469|+	GACATGGTGGTCACG	GAGGTGGAGGACACC	LOWSCORE_5SS 52.4041436754069	LOWSCORE_3SS 52.3015336859726	AT,AC
AT2G05753.1|intron:Chr2:2171512-2171630|-	ACTGTTTCAGAATCA	ACTGAACACAAGGAC	LOWSCORE_5SS 59.8295175107951	LOWSCORE_3SS 59.0867015148336	GT,AG
AT2G05920_ID6|intron:Chr2:2270262-2272056|-	CACATCTCAACTCAA	CTTGTCTACGACATC	LOWSCORE_5SS 56.4175344002955	LOWSCORE_3SS 56.9222611211258	AT,AC
AT2G14661.1|intron:Chr2:6273893-6273972|-	GTGAGGTATGATCTC	TTGGTTTCTTGCAGC	LOWSCORE_5SS 48.7445986998399	LOWSCORE_3SS 54.1585331614875	AG,GC
AT2G15040_c1|intron:Chr2:6507660-6508690|+	CGAGTTCAAGAACGA	TCAACACCCAAGGCT	LOWSCORE_5SS 57.7368122862311	LOWSCORE_3SS 59.5077648376542	GT,AG
AT2G15290_ID1|intron:Chr2:6642759-6643229|-	TCGGCTCTCCGAGAG	TCTACCAAGGAGTCT	LOWSCORE_5SS 56.4053279504416	LOWSCORE_3SS 59.9448276126562	GC,AG
AT2G17064.1|intron:Chr2:7428996-7429509|+	GACAGGGATATCAAT	AAGCCCATTTGAGAG	LOWSCORE_5SS 47.7141381282233	LOWSCORE_3SS 47.3837004555585	AG,GA
AT2G17845.1|intron:Chr2:7758977-7759075|+	ACTGTGTTAGCTCAA	CTGGAGCCATAGTGT	LOWSCORE_5SS 59.3633812779529	LOWSCORE_3SS 58.5182571843302	GT,AG
AT2G18960_ID27|intron:Chr2:8226969-8227201|+	GACATTGCACGGTCT	CATTGAAGGGACATG	LOWSCORE_5SS 52.0980917036236	LOWSCORE_3SS 57.3896679165781	AT,AC
AT2G19860_ID1|intron:Chr2:8572705-8572849|+	CACATGCAATTCCCA	TAGGTGATCAACATG	LOWSCORE_5SS 55.1772161184754	LOWSCORE_3SS 57.8805016525583	AT,AC
AT2G20298.1|intron:Chr2:8754654-8754767|-	CACGGTATGGCTTGA	CTCTCGACCATTCAA	LOWSCORE_5SS 57.3073325344597	LOWSCORE_3SS 45.6642956766906	GG,TT
AT2G20560_ID3|intron:Chr2:8849368-8849647|-	TACATATAGATATAT	GCTTACAGGTACTAA	LOWSCORE_5SS 59.5861643867451	LOWSCORE_3SS 59.901420147207	AT,AC
AT2G20960_s4|intron:Chr2:9007989-9008095|+	TACATGAGTCTGCTG	GGACACCTATACATG	LOWSCORE_5SS 58.7912714838777	LOWSCORE_3SS 58.0334280511543	AT,AC
AT2G20993.1|intron:Chr2:9018886-9018968|+	GGTAATTTTAAATTT	GGTTTTGTAGGTAGG	LOWSCORE_5SS 46.2483384035756	LOWSCORE_3SS 50.9846068541764	AA,GT
AT2G21060_ID2|intron:Chr2:9037062-9037321|-	ACAGCGGTGGTGGTG	GCGGAGGAGGAGGTG	LOWSCORE_5SS 54.8675168815154	LOWSCORE_3SS 59.1944514543382	GC,AG
AT2G21330_ID9|intron:Chr2:9128529-9128979|-	GACATACGACGTTGC	GCGGCTCAGGACATT	LOWSCORE_5SS 59.0119986932716	LOWSCORE_3SS 56.9946360206247	AT,AC
AT2G21660_ID11|intron:Chr2:9265541-9265722|-	ACCGTGGAGGTGGTG	GACGTGAGGGAGGAG	LOWSCORE_5SS 57.8508862938703	LOWSCORE_3SS 59.5529102915559	GT,AG
AT2G21660_ID8|intron:Chr2:9265535-9265743|-	GAAGCGGTGGCGGCG	AGGGAGGAGGAGGAT	LOWSCORE_5SS 56.3958945676915	LOWSCORE_3SS 58.6656060647541	GC,AG
AT2G21870_ID4|intron:Chr2:9320917-9321345|-	GACATTGATACTGAG	CTGAGAAGTGACAAG	LOWSCORE_5SS 55.1249259987404	LOWSCORE_3SS 54.8420869749627	AT,AC
AT2G22125_s1|intron:Chr2:9408166-9413600|+	GACATTACAAAACAG	GCTGCTGCAGACGCC	LOWSCORE_5SS 54.6385287455559	LOWSCORE_3SS 57.1124745022247	AT,AC
AT2G22330_c1|intron:Chr2:9488672-9489171|+	AACATGTATCTCCTC	TGGCTCTACAACATG	LOWSCORE_5SS 56.420020483422	LOWSCORE_3SS 58.3178811185502	AT,AC
AT2G22330_c2|intron:Chr2:9488672-9488962|+	AACATGTATCTCCTC	TCTTCAAGCAACAAG	LOWSCORE_5SS 56.420020483422	LOWSCORE_3SS 57.462721258225	AT,AC
AT2G22660_P3|intron:Chr2:9630525-9630823|+	AACATGGTGAAAGCA	GAATGCGGAAACATG	LOWSCORE_5SS 52.9373084219576	LOWSCORE_3SS 58.6702558236366	AT,AC
AT2G23673.1|intron:Chr2:10064325-10064415|+	TTGTCAGTCATATGT	TTATATTTTGTTTTG	LOWSCORE_5SS 57.6135691288876	LOWSCORE_3SS 54.6121988183278	TC,TT
AT2G23673.1|intron:Chr2:10064536-10065590|+	AGGTAACAATTCATA	AATTGGTGTCTTTTT	LOWSCORE_5SS 51.5566977071125	LOWSCORE_3SS 54.8265747425428	TA,TT
AT2G23987_P1|intron:Chr2:10205242-10205451|-	GACACTACGGGAAAT	GCTTGATTCATACCT	LOWSCORE_5SS 49.2537502677846	LOWSCORE_3SS 49.8866560355903	AC,TA
AT2G23987_P1|intron:Chr2:10205695-10206115|-	TGGACCTTGATCATC	AAAAGACAACATACC	LOWSCORE_5SS 50.4459331663538	LOWSCORE_3SS 57.1615694146151	AC,AT
AT2G24640_s1|intron:Chr2:10475644-10475720|-	AACATTCAGACACCG	TGGAGAAAGAACATT	LOWSCORE_5SS 53.1913789314262	LOWSCORE_3SS 58.6126992343504	AT,AC
AT2G26900_ID32|intron:Chr2:11476261-11476926|-	GGTATGTTTCCACTA	TATTATAATGACTCC	LOWSCORE_5SS 51.2601959916549	LOWSCORE_3SS 58.8366765572417	AT,AC
AT2G27230_s1|intron:Chr2:11652760-11653299|+	AACATGGGCAACCAT	TGGAGGAGCAACATG	LOWSCORE_5SS 54.995419913084	LOWSCORE_3SS 57.4372214520119	AT,AC
AT2G27360_s1|intron:Chr2:11707117-11707298|+	AACATTGAGGAAGTC	GGGAGCAAGAACATT	LOWSCORE_5SS 52.2503225942755	LOWSCORE_3SS 57.5515596814472	AT,AC
AT2G27860_ID2|intron:Chr2:11864732-11864913|-	GACATGACCATCATT	CCAGCACAGGACATA	LOWSCORE_5SS 55.8400809049295	LOWSCORE_3SS 57.1866942004799	AT,AC
AT2G30385_P1|intron:Chr2:12950369-12950516|+	GATGTCCCAAGACCG	GTGGACTAAAAGTCT	LOWSCORE_5SS 59.5956561155007	LOWSCORE_3SS 59.8322761034895	GT,AG
AT2G30950_ID1|intron:Chr2:13175365-13177022|+	AACATTTGATGATGT	TCCTTCTTCAACAAC	LOWSCORE_5SS 57.8319075854767	LOWSCORE_3SS 58.3614988752553	AT,AC
AT2G31625.1|intron:Chr2:13453897-13453986|-	CCAATCCAGAGAGTT	GCTGCAGCTATGATC	LOWSCORE_5SS 49.6985677166041	LOWSCORE_3SS 55.3988947786061	AT,TG
AT2G31790_ID3|intron:Chr2:13518473-13519172|+	CACATGAACACCCTC	CCGTTGATAGACACG	LOWSCORE_5SS 55.0460268586539	LOWSCORE_3SS 56.1088333885184	AT,AC
AT2G32179_ID1|intron:Chr2:13672094-13672250|+	TTTGTTCAGTTGATG	TGCAGAACAAAGGAG	LOWSCORE_5SS 59.2526889083422	LOWSCORE_3SS 59.3501208630688	GT,AG
AT2G32179_ID2|intron:Chr2:13672094-13672250|+	TTTGTTCAGTTGATG	TGCAGAACAAAGGAG	LOWSCORE_5SS 59.2526889083422	LOWSCORE_3SS 59.3501208630688	GT,AG
AT2G33340_ID10|intron:Chr2:14127536-14127887|-	TACATGGTGCTTCTA	CGGAACCGGTACTTC	LOWSCORE_5SS 53.7855013550918	LOWSCORE_3SS 57.665452702101	AT,AC
AT2G34250_ID8|intron:Chr2:14463358-14464527|+	AACATTTGGTAGGTC	GTATTTCGAGACCTT	LOWSCORE_5SS 55.9665768866246	LOWSCORE_3SS 57.4350114681477	AT,AC
AT2G34630_ID3|intron:Chr2:14580317-14580736|+	TAAATGTTGTAATGG	CTGCTGTAGAACATC	LOWSCORE_5SS 56.2116543917433	LOWSCORE_3SS 58.4907936919112	AT,AC
AT2G36120_ID21|intron:Chr2:15165663-15166120|+	GAAGCGGTGAAGGCG	GTGGAGGAGGAGGCG	LOWSCORE_5SS 56.7301093607316	LOWSCORE_3SS 59.6232057417017	GC,AG
AT2G36120_s18|intron:Chr2:15165714-15166147|+	GGGGCGGAGGTGGTG	GAGGTGGAGGAGGAG	LOWSCORE_5SS 57.6103838182512	LOWSCORE_3SS 59.6452793905396	GC,AG
AT2G36420_c3|intron:Chr2:15286788-15286929|+	CAGATACCGGCGAGA	GAAGCTGCTGACATA	LOWSCORE_5SS 58.2367194291698	LOWSCORE_3SS 59.3341169111493	AT,AC
AT2G36620_ID36|intron:Chr2:15350661-15350846|-	CGAGCAGAGAAGCCT	GACGAGAAGAAGGCA	LOWSCORE_5SS 58.0672290440372	LOWSCORE_3SS 58.7622265121724	GC,AG
AT2G37040_ID6|intron:Chr2:15557818-15560157|-	AACATGGTGATCAAC	CGATAACGGAACATC	LOWSCORE_5SS 54.324996068147	LOWSCORE_3SS 57.9182819093366	AT,AC
AT2G38860.3|intron:Chr2:16233748-16234324|-	GATGCTGTGACACCG	GCTGGAGGTGAGGCT	LOWSCORE_5SS 56.8848139859858	LOWSCORE_3SS 59.1807553163995	GC,AG
AT2G42600_ID106|intron:Chr2:17734754-17735622|-	GTTATTGAACAGTCT	ATACATCACGACATT	LOWSCORE_5SS 50.4180620311864	LOWSCORE_3SS 58.5829477140004	AT,AC
AT2G42600_ID107|intron:Chr2:17734754-17735622|-	GTTATTGAACAGTCT	ATACATCACGACATT	LOWSCORE_5SS 50.4180620311864	LOWSCORE_3SS 58.5829477140004	AT,AC
AT2G43210_ID27|intron:Chr2:17962362-17963105|+	AACATGAAGCGACAG	GAGTCTAACAACAAC	LOWSCORE_5SS 54.490279859838	LOWSCORE_3SS 55.2094555110593	AT,AC
AT2G43210_ID57|intron:Chr2:17962362-17963105|+	AACATGAAGCGACAG	GAGTCTAACAACAAC	LOWSCORE_5SS 54.490279859838	LOWSCORE_3SS 55.2094555110593	AT,AC
AT2G44610_ID20|intron:Chr2:18412742-18412963|-	AGTATGTGTACCTTC	TGAGGTTAGGACAGA	LOWSCORE_5SS 56.4572471904087	LOWSCORE_3SS 57.1910726473292	AT,AC
AT2G47090_P4|intron:Chr2:19342507-19342589|-	GACATCGTGCAAACC	CTCGTCAAAGACATC	LOWSCORE_5SS 51.1237554882879	LOWSCORE_3SS 54.5053397793345	AT,AC
AT3G01280_ID8|intron:Chr3:85725-86674|+	AACATCCTCCAACTT	AGGCGAAAGAACATT	LOWSCORE_5SS 52.5212614151883	LOWSCORE_3SS 59.8493598918124	AT,AC
AT3G01480_ID4|intron:Chr3:189167-189915|+	AAGATCCGGAAGCTT	CGCCCCTGTTACCGC	LOWSCORE_5SS 58.5236970693897	LOWSCORE_3SS 57.0872177936733	AT,AC
AT3G01550_ID3|intron:Chr3:218238-218575|-	AACATTTTCAACAAA	TGATCGTACAACTAG	LOWSCORE_5SS 53.8716648711901	LOWSCORE_3SS 55.4919707823618	AT,AC
AT3G01720_c1|intron:Chr3:263706-265332|-	GACATCCTAAGACCG	CGATGAGCAGACATC	LOWSCORE_5SS 51.7336630525739	LOWSCORE_3SS 55.8642750526062	AT,AC
AT3G01790_ID3|intron:Chr3:284095-284386|-	GAGATTCTTGGTGTC	TGGGTATAGGACAGG	LOWSCORE_5SS 58.2127814135082	LOWSCORE_3SS 54.8933715986731	AT,AC
AT3G04260_c4|intron:Chr3:1126828-1127222|-	GACATGATTGCTGCT	GCTTCCTGAGACTAT	LOWSCORE_5SS 56.7682010032497	LOWSCORE_3SS 55.2427327634853	AT,AC
AT3G05500_P2|intron:Chr3:1593830-1594306|+	TGCATGTTATAATTA	TTTGAAGCTGACAAG	LOWSCORE_5SS 53.8388166723288	LOWSCORE_3SS 56.1385153658952	AT,AC
AT3G05540.1|intron:Chr3:1607048-1607545|-	ATCTGTTGATTTTGT	AACAGAATCCATCGG	LOWSCORE_5SS 50.4690653065117	LOWSCORE_3SS 54.7334193533932	TG,AT
AT3G07780_ID1|intron:Chr3:2485385-2486485|+	GACATAGCTAGAGAG	AAGTGGCGGAACTGC	LOWSCORE_5SS 56.2290892455789	LOWSCORE_3SS 57.0434242440327	AT,AC
AT3G07880_ID6|intron:Chr3:2514572-2514997|+	AACATTGGAGGTGTG	GGAAGACCCGACATT	LOWSCORE_5SS 55.2156194365141	LOWSCORE_3SS 54.1316240490674	AT,AC
AT3G08947_s1|intron:Chr3:2724423-2725061|+	AATATGACTCAGCAA	GGCTGGCGGGACATG	LOWSCORE_5SS 56.9522721656853	LOWSCORE_3SS 54.8312968158362	AT,AC
AT3G09220_c1|intron:Chr3:2829382-2829866|-	AACATCACAATTCAT	TACAGATTCAACATC	LOWSCORE_5SS 58.0222698034838	LOWSCORE_3SS 59.8834208202729	AT,AC
AT3G09260_ID1|intron:Chr3:2841679-2841869|-	CACATAGTCCTGCTT	GCATCTAGACACAAC	LOWSCORE_5SS 56.064815399114	LOWSCORE_3SS 59.6533870808731	AT,AC
AT3G10720_s1|intron:Chr3:3357403-3357476|-	CACATTCTGAGCCTC	CGTCACAGCCACCAA	LOWSCORE_5SS 52.5891812407001	LOWSCORE_3SS 58.387549383657	AT,AC
AT3G11700_c2|intron:Chr3:3699568-3699782|+	AAGATTTCAACCGAC	GTGCACACAAACATT	LOWSCORE_5SS 57.0447405156102	LOWSCORE_3SS 55.9449897090949	AT,AC
AT3G12360_c1|intron:Chr3:3934853-3934987|+	GATATTAACTCTCAG	CGGATAAAGGACATC	LOWSCORE_5SS 56.8175715757732	LOWSCORE_3SS 55.5299521966233	AT,AC
AT3G14415_ID13|intron:Chr3:4819360-4820031|+	GGAATCCGATTCTTC	ATCTACAAAAACAGG	LOWSCORE_5SS 54.9818639238732	LOWSCORE_3SS 58.6877529015829	AT,AC
AT3G14810_s1|intron:Chr3:4973353-4973881|-	AACATGGCAGAGCTA	CTGTAGCTTAACCAT	LOWSCORE_5SS 51.9389097218834	LOWSCORE_3SS 58.1309856218355	AT,AC
AT3G14810_s2|intron:Chr3:4973353-4973881|-	AACATGGCAGAGCTA	CTGTAGCTTAACCAT	LOWSCORE_5SS 51.9389097218834	LOWSCORE_3SS 58.1309856218355	AT,AC
AT3G15000_c2|intron:Chr3:5051701-5051994|+	CACATCGGTGGCTCT	CAGTACCACCACCTC	LOWSCORE_5SS 56.9230072901954	LOWSCORE_3SS 59.6072773032689	AT,AC
AT3G15000_ID4|intron:Chr3:5051848-5051927|+	AACATGGGAGGACCG	CCAGCAAACAACATG	LOWSCORE_5SS 53.996405834075	LOWSCORE_3SS 58.6039588099817	AT,AC
AT3G16760_c1|intron:Chr3:5704042-5704274|+	CTCATCAGGAGGTAG	TGTATCAGCTACATC	LOWSCORE_5SS 55.0846505350384	LOWSCORE_3SS 59.2782507784305	AT,AC
AT3G17330_ID4|intron:Chr3:5917378-5918683|-	GACATTGCTAATGGG	CTGGCTGATGACATT	LOWSCORE_5SS 55.2120974452009	LOWSCORE_3SS 59.273417404846	AT,AC
AT3G18190_c1|intron:Chr3:6232755-6233374|+	TACATTGCTTGCTCC	GGGGAGAACTACATC	LOWSCORE_5SS 55.6237181980274	LOWSCORE_3SS 56.8220598631873	AT,AC
AT3G18990_ID3|intron:Chr3:6549327-6549499|-	TCAATGCAGCCAAAA	GTTTCTCTCAACAGT	LOWSCORE_5SS 48.6922791125912	LOWSCORE_3SS 58.7218692922138	AT,AC
AT3G20240_ID7|intron:Chr3:7057928-7058148|+	GAAATCGGTGATTTT	GGATAGATTGACTGT	LOWSCORE_5SS 58.3659781000541	LOWSCORE_3SS 55.5964181082936	AT,AC
AT3G20470_c2|intron:Chr3:7140737-7140936|-	TTGGCGGAGGAGCTG	GACTCGGAGGAGGAG	LOWSCORE_5SS 56.594519995671	LOWSCORE_3SS 59.5099587068407	GC,AG
AT3G21560_c1|intron:Chr3:7596448-7596785|+	AACATGACGAGATCC	CTTACTTGAAACAAG	LOWSCORE_5SS 56.5571596058049	LOWSCORE_3SS 59.4280549849188	AT,AC
AT3G22120_ID1|intron:Chr3:7795569-7796164|-	AACATCCAGTCAAAC	CACCACCAACACCAA	LOWSCORE_5SS 53.6241648542035	LOWSCORE_3SS 57.733290288059	AT,AC
AT3G22120_ID10|intron:Chr3:7795785-7796164|-	AACATCCAGTCAAAC	CACCACCAACACCAA	LOWSCORE_5SS 53.6241648542035	LOWSCORE_3SS 57.733290288059	AT,AC
AT3G22120_ID4|intron:Chr3:7795659-7796164|-	AACATCCAGTCAAAC	CACCACCAACACCAA	LOWSCORE_5SS 53.6241648542035	LOWSCORE_3SS 57.733290288059	AT,AC
AT3G23700_ID19|intron:Chr3:8532386-8532563|-	AACATTAGACAAAGT	AGGGCTAGAAACAAT	LOWSCORE_5SS 57.2867353298224	LOWSCORE_3SS 57.365813292515	AT,AC
AT3G24982_P1|intron:Chr3:9106880-9106914|-	CTTGTCGACGGCCGG	GCCGTCGACAAGCTT	LOWSCORE_5SS 56.5970462228674	LOWSCORE_3SS 58.7825396154801	GT,AG
AT3G25182.1|intron:Chr3:9171862-9171986|-	CTTAGTNNNNNNNNN	GGGTTTTTAACTTCA	LOWSCORE_5SS 19.8211189987271	LOWSCORE_3SS 51.9808531012512	AG,CT
AT3G26240_s1|intron:Chr3:9605887-9606280|-	AACATTGAGTCTCGA	TTCATCCTAAACATT	LOWSCORE_5SS 54.9427227576226	LOWSCORE_3SS 59.1054725268302	AT,AC
AT3G27090_ID2|intron:Chr3:9990233-9990863|+	TGAATTTGGATGGTA	TTAGGCAACAACTTT	LOWSCORE_5SS 52.7184045693604	LOWSCORE_3SS 57.0277954456559	AT,AC
AT3G27260_P4|intron:Chr3:10072031-10072317|+	TACATGAAACAAGAT	CTCGGACTGTACATG	LOWSCORE_5SS 53.7533202568955	LOWSCORE_3SS 59.6552826126643	AT,AC
AT3G28611.1|intron:Chr3:10726890-10727158|-	TCGCCGGTTCGTCAT	TGTTGTTGATTTAGA	LOWSCORE_5SS 53.5928382839629	LOWSCORE_3SS 52.7873469833566	CC,TT
AT3G28740_ID2|intron:Chr3:10789513-10789632|-	AACATGTTAAGAAGT	TCTACAAGAAACTCA	LOWSCORE_5SS 53.5668119316484	LOWSCORE_3SS 59.7914967578656	AT,AC
AT3G29050_P1|intron:Chr3:11040252-11040491|-	CTCGTTTTAAAGAAT	GCCTGAAGTAAGGGT	LOWSCORE_5SS 58.4546768117102	LOWSCORE_3SS 59.8534327805638	GT,AG
AT3G29200_s1|intron:Chr3:11165521-11165704|-	ATGATCCTACTGCTT	GTCCTGATGAACATC	LOWSCORE_5SS 54.6098778366427	LOWSCORE_3SS 57.3260115526974	AT,AC
AT3G29633_P2|intron:Chr3:11453274-11453309|-	GACATTAGCCGGCGA	CCTCCCGGAGACATT	LOWSCORE_5SS 55.1029371461493	LOWSCORE_3SS 57.0620431694689	AT,AC
AT3G31005.1|intron:Chr3:12662684-12662838|-	GTAAACCGATAGACG	CTGATTCAGGTACTA	LOWSCORE_5SS 44.479829523155	LOWSCORE_3SS 49.7007475973889	AA,TA
AT3G31310.1|intron:Chr3:12677365-12677518|+	CTCGTTCGAAGGAGT	AGCAAGAAGAAGGAG	LOWSCORE_5SS 59.5224261715816	LOWSCORE_3SS 58.501356620746	GT,AG
AT3G31940.1|intron:Chr3:12941298-12941400|+	GCTGTGATGAAGCAA	GATCGACACCAGTAC	LOWSCORE_5SS 59.3281507629999	LOWSCORE_3SS 59.2356533584638	GT,AG
AT3G32210.1|intron:Chr3:13191181-13191226|-	GCAGTCGCCAATGAC	CAGAGGGAAGAGGTC	LOWSCORE_5SS 58.9257063604381	LOWSCORE_3SS 58.2858474069103	GT,AG
AT3G32980_ID1|intron:Chr3:13527006-13527773|-	AACATCCTTTCGAAC	CTCTCCCACAACTTA	LOWSCORE_5SS 55.4323201618674	LOWSCORE_3SS 58.6003927353186	AT,AC
AT3G42466.1|intron:Chr3:14599612-14603845|+	ACAGTTGGGCACAAG	CAGGCCTAATGGAGA	LOWSCORE_5SS 59.5436695845431	LOWSCORE_3SS 57.0398471552382	GT,GG
AT3G43251.1|intron:Chr3:15217938-15218050|-	TTGCACTCTCACTGC	TGACAGATTCTTGGG	LOWSCORE_5SS 48.3873454416042	LOWSCORE_3SS 51.6677574457142	CA,TT
AT3G44250_P1|intron:Chr3:15949540-15949627|-	GCCGTGAAGGAGAAA	ATATGGAAAAAGTGG	LOWSCORE_5SS 58.2334225644898	LOWSCORE_3SS 59.3217598045369	GT,AG
AT3G46355_P1|intron:Chr3:17039699-17039858|+	TCAAACTACTCTCCC	ACATTGTTGGCCAGG	LOWSCORE_5SS 55.8930392436266	LOWSCORE_3SS 52.9972689580233	AA,CC
AT3G47500_c1|intron:Chr3:17504976-17505387|-	GACATCAACTGATCA	TGATGAAGCTACAAG	LOWSCORE_5SS 56.1889922104956	LOWSCORE_3SS 55.9347580490873	AT,AC
AT3G50845.1|intron:Chr3:18900998-18901096|-	GATATCCTTTTTCTA	AAATGGACAAAGTAT	LOWSCORE_5SS 57.8965921830624	LOWSCORE_3SS 58.9374529303049	AT,AG
AT3G52870_ID4|intron:Chr3:19593772-19594185|-	TACATTAGCTGCTGG	TCTGACAGCTACGAT	LOWSCORE_5SS 58.2053092039132	LOWSCORE_3SS 58.3651584719541	AT,AC
AT3G52960_c1|intron:Chr3:19639784-19639899|+	CGTATCCTTCACCGC	CTTCGCTACGACACC	LOWSCORE_5SS 51.6368125339209	LOWSCORE_3SS 54.0046850074431	AT,AC
AT3G53420_ID1|intron:Chr3:19804142-19805179|-	TTCATCCTCGTCTAC	GCCGTAATCTACAAC	LOWSCORE_5SS 51.1521262932942	LOWSCORE_3SS 56.9993367931388	AT,AC
AT3G53630_ID3|intron:Chr3:19884012-19884544|+	AACATCGACAACCTC	CATAGGAACAACATC	LOWSCORE_5SS 52.8119659296265	LOWSCORE_3SS 58.9618810930335	AT,AC
AT3G54050_ID2|intron:Chr3:20017239-20017613|+	TAGATGCAGAGCTGA	GAGGAGAGTTACTCC	LOWSCORE_5SS 56.9044163020312	LOWSCORE_3SS 56.6750069367259	AT,AC
AT3G54220_ID1|intron:Chr3:20071053-20072342|+	GACATTATCTTCCCT	GTGAAGAGAGACATG	LOWSCORE_5SS 56.6568157723872	LOWSCORE_3SS 54.8386530218149	AT,AC
AT3G54810_ID2|intron:Chr3:20297010-20298095|+	AACATGGATGATCTC	TGCTAGTCCAACATT	LOWSCORE_5SS 55.843249531934	LOWSCORE_3SS 58.8371637909067	AT,AC
AT3G54810_s1|intron:Chr3:20297010-20298095|+	AACATGGATGATCTC	TGCTAGTCCAACATT	LOWSCORE_5SS 55.843249531934	LOWSCORE_3SS 58.8371637909067	AT,AC
AT3G54890.2|intron:Chr3:20339967-20340070|-	TTTGTTGAGCACCAG	AAGAAGCTCGAGGAA	LOWSCORE_5SS 56.4506808988218	LOWSCORE_3SS 59.6450527733499	GT,AG
AT3G55070_s1|intron:Chr3:20409207-20409446|+	GTCATATTTCGAGAC	GTCGACATTGACATA	LOWSCORE_5SS 53.6378249762292	LOWSCORE_3SS 58.5229200894857	AT,AC
AT3G55800_ID2|intron:Chr3:20710399-20710604|+	GACATGGGAGGTCCA	TGGCCTGGAGACAAG	LOWSCORE_5SS 54.1760154816502	LOWSCORE_3SS 52.9498797709566	AT,AC
AT3G56680_ID2|intron:Chr3:20992408-20992915|+	AAAATGGTAAGTTTG	GTGAATCAGAACTTC	LOWSCORE_5SS 56.0915106541284	LOWSCORE_3SS 59.5915528189622	AT,AC
AT3G58370_P1|intron:Chr3:21596343-21596422|-	GAAGAATCTGAAGAG	GATTCTCTCAACGAG	LOWSCORE_5SS 56.9450761241635	LOWSCORE_3SS 58.9619100673952	GA,AC
AT3G59400_ID1|intron:Chr3:21949457-21949545|-	AACATTCTCACTAAT	CTCCGCCACAACTGC	LOWSCORE_5SS 54.6382638098527	LOWSCORE_3SS 53.7793875097123	AT,AC
AT3G59400_ID2|intron:Chr3:21949457-21949545|-	AACATTCTCACTAAT	CTCCGCCACAACTGC	LOWSCORE_5SS 54.6382638098527	LOWSCORE_3SS 53.7793875097123	AT,AC
AT3G60164.1|intron:Chr3:22232184-22236794|-	TTGTTTGACTAAAAG	AAGACTTTTTCAAAC	LOWSCORE_5SS 53.9127511867713	LOWSCORE_3SS 53.6304021900395	TT,CA
AT3G61430_ID6|intron:Chr3:22733896-22734419|+	AACATGTGTGCTTCC	GGAGGAGCTAACACT	LOWSCORE_5SS 59.7220485498682	LOWSCORE_3SS 57.6331007086759	AT,AC
AT3G63000_c1|intron:Chr3:23284066-23284214|+	CTAGCTCACGGCTCT	CGCCAGGAGAAGGCT	LOWSCORE_5SS 56.5142408059966	LOWSCORE_3SS 58.8872230966484	GC,AG
AT4G00570_ID1|intron:Chr4:243886-244740|-	GCAGTTGCCAGAATG	GACTCATGCAAGCCT	LOWSCORE_5SS 56.7192540915036	LOWSCORE_3SS 59.1933337919491	GT,AG
AT4G02060_ID1|intron:Chr4:903449-904114|+	GACATGAAGATATTA	GTGCTGGCTGACATG	LOWSCORE_5SS 57.4201604174754	LOWSCORE_3SS 56.8493348018881	AT,AC
AT4G02340_ID1|intron:Chr4:1035958-1037341|+	ATCGTCGGAGACCTC	AAGCCTGACGAGGTC	LOWSCORE_5SS 59.0206154612401	LOWSCORE_3SS 59.617622817589	GT,AG
AT4G03364.1|intron:Chr4:1477063-1477224|-	ACCGAGCAATCTCCT	AAGGAGAGGATTCCG	LOWSCORE_5SS 52.403596889453	LOWSCORE_3SS 43.6092168063309	GA,TT
AT4G03914.1|intron:Chr4:1850524-1850666|+	GCCGATGTTGATCTA	TTGACTCAATTAGGT	LOWSCORE_5SS 51.9121221966659	LOWSCORE_3SS 50.8251622063007	GA,TA
AT4G07841.1|intron:Chr4:4661100-4661184|+	GGTAAGACTAAGAAG	CTAAGTGCAAGTGTT	LOWSCORE_5SS 45.9352793329605	LOWSCORE_3SS 49.7410379809166	AA,GT
AT4G07869.1|intron:Chr4:4693308-4693392|+	GGTAAGACTAAGAAG	CTAAGTGCAAGTGTT	LOWSCORE_5SS 45.9352793329605	LOWSCORE_3SS 49.7410379809166	AA,GT
AT4G08097.1|intron:Chr4:5005461-5005528|+	GGAGTATAAGAGCAA	GGAGCAAGAGAGATC	LOWSCORE_5SS 59.6825030008881	LOWSCORE_3SS 59.1081915910848	GT,AG
AT4G08113.1|intron:Chr4:5066881-5066939|+	GGGGTTGCAAGCCGA	GGAGTAGAAGAGGGA	LOWSCORE_5SS 59.9862582054009	LOWSCORE_3SS 59.2382398186776	GT,AG
AT4G08991.1|intron:Chr4:5771058-5771167|-	GGCAGGTCAGTTCTT	TTTGGTTAGTTCAGT	LOWSCORE_5SS 51.8514834468431	LOWSCORE_3SS 54.5661156363221	AG,TC
AT4G10201.1|intron:Chr4:6355861-6367975|+	ATGTTATAAAATAAA	GTCTTGTTTAGGTAT	LOWSCORE_5SS 59.3330145750585	LOWSCORE_3SS 59.1562925812118	TT,GG
AT4G10414.1|intron:Chr4:6451782-6452457|-	TATATGTTTCCTCAT	TGGTTTTGCAGGTGG	LOWSCORE_5SS 55.4274931893644	LOWSCORE_3SS 57.3313345906732	AT,GG
AT4G13150_JC3|intron:Chr4:7651162-7651285|-	TGTCTACTGTGTCAT	AAATCGAAAAAGGGG	LOWSCORE_5SS 53.9899373057604	LOWSCORE_3SS 59.2689729207875	CT,AG
AT4G13360_c1|intron:Chr4:7775609-7775796|+	CACATCTAGGGCCTT	ATCCAAAAGGACAAA	LOWSCORE_5SS 51.8601178245989	LOWSCORE_3SS 55.593975364009	AT,AC
AT4G13940_ID3|intron:Chr4:8055191-8056206|+	AACATCTTTTCCACT	GGTAACAAAGACATC	LOWSCORE_5SS 56.0565728183795	LOWSCORE_3SS 55.8358658721188	AT,AC
AT4G14365_ID12|intron:Chr4:8271918-8272101|-	GACATGAAACAGATG	ATCTCAAGCAACAAC	LOWSCORE_5SS 53.7313579667822	LOWSCORE_3SS 56.0180274945415	AT,AC
AT4G17230_c1|intron:Chr4:9661774-9662789|-	AACATCACAGTGCGG	TGCAGCGGGAACATC	LOWSCORE_5SS 55.5366483405691	LOWSCORE_3SS 58.0416498525876	AT,AC
AT4G17512.1|intron:Chr4:9769548-9769631|-	AAAAAAAATTCATAT	TATAATGCAAGTGAG	LOWSCORE_5SS 58.0436949966252	LOWSCORE_3SS 49.4142890506635	AA,GT
AT4G17512.1|intron:Chr4:9769681-9769772|-	GGTAACTTCTCACCT	CATCTTCAGGCTTCA	LOWSCORE_5SS 52.000985663428	LOWSCORE_3SS 48.0041098239411	AA,CT
AT4G17512.1|intron:Chr4:9770005-9770096|-	CTCTGTGAGTTATAT	TTTCTTATTTCAGCT	LOWSCORE_5SS 46.1100544510697	LOWSCORE_3SS 56.7459727701116	TG,CA
AT4G18010.2|intron:Chr4:9992450-9992550|-	GAGATTGATAATAGG	CAGGACGAAGAGGAT	LOWSCORE_5SS 59.4945720884753	LOWSCORE_3SS 57.6934975439737	AT,AG
AT4G18810_s1|intron:Chr4:10324464-10324822|-	TACATTGGTTCCTGA	TTAGTGGAATACATT	LOWSCORE_5SS 57.9642250662993	LOWSCORE_3SS 59.7653717633191	AT,AC
AT4G20720_c1|intron:Chr4:11105524-11107361|+	CACATCCGAGGAGGC	GCAGCCTCCCACCAT	LOWSCORE_5SS 53.5775605130555	LOWSCORE_3SS 57.1026580311182	AT,AC
AT4G23100_P3|intron:Chr4:12102307-12103361|-	TTTGTTGTAATCGGA	AAAACGACTGAGTTT	LOWSCORE_5SS 58.4513202819627	LOWSCORE_3SS 59.8186672861009	GT,AG
AT4G23430_ID1|intron:Chr4:12229196-12230102|+	AGCATCTGGATTCTC	GCGGTGAGGAACACT	LOWSCORE_5SS 55.1219883500954	LOWSCORE_3SS 56.1969042509858	AT,AC
AT4G24652.1|intron:Chr4:12722505-12722602|-	ACTAAACATTTCATT	CACAGGCTACTTAAC	LOWSCORE_5SS 50.1895068984015	LOWSCORE_3SS 48.9361608116406	AA,TT
AT4G25610.2|intron:Chr4:13066763-13066819|+	CGAGTCCTCAAATGG	AAAGCCGAAAAGGGC	LOWSCORE_5SS 59.6409433271799	LOWSCORE_3SS 57.8902271469866	GT,AG
AT4G26110_ID1|intron:Chr4:13234572-13234818|+	GACATCGGGTTCGTC	GAGGAAGATGACATT	LOWSCORE_5SS 55.359246802206	LOWSCORE_3SS 57.795776672283	AT,AC
AT4G27720_ID1|intron:Chr4:13832833-13833108|+	AATATTAATGACTGT	AGCCAGAAGCACAAT	LOWSCORE_5SS 58.9763656771574	LOWSCORE_3SS 58.8506738447639	AT,AC
AT4G28990_ID3|intron:Chr4:14292256-14292667|+	CACATGGAAGGGATG	TGACCATCCCACATG	LOWSCORE_5SS 51.4846286439046	LOWSCORE_3SS 59.4942691021412	AT,AC
AT4G29060_ID84|intron:Chr4:14320318-14321202|+	TACATTAAAGACGAT	GAGCAGCCTTACATC	LOWSCORE_5SS 53.6021536439816	LOWSCORE_3SS 58.2877564325929	AT,AC
AT4G29060_ID85|intron:Chr4:14320384-14321202|+	AACATCAAAGTGAAG	GAGCAGCCTTACATC	LOWSCORE_5SS 55.8178149403761	LOWSCORE_3SS 58.2877564325929	AT,AC
AT4G29130_ID1|intron:Chr4:14353282-14354815|-	TGTGCGGTGGCTGTT	TTGGAACACTAGCCG	LOWSCORE_5SS 52.5202888826181	LOWSCORE_3SS 59.5288930264027	GC,AG
AT4G30710.2|intron:Chr4:14965816-14965909|-	CCTGTTTAATAAATG	CAGGTGGAGGAGATG	LOWSCORE_5SS 59.7818696809456	LOWSCORE_3SS 59.9156613551083	GT,AG
AT4G31580_c3|intron:Chr4:15307480-15307640|+	TGAGCGTGGTGGCGG	TCGCAGCAAGAGCCG	LOWSCORE_5SS 56.7811187385874	LOWSCORE_3SS 56.7632210743139	GC,AG
AT4G33220_ID5|intron:Chr4:16025045-16025436|+	AACATTGTAATGTTA	CATCACGGGAACAGT	LOWSCORE_5SS 55.9090507105657	LOWSCORE_3SS 56.5659866100154	AT,AC
AT4G35500.2|intron:Chr4:16858102-16858139|+	CTTGTTGTAGACTTA	GATTCAGAAGAGTGC	LOWSCORE_5SS 59.1116311207991	LOWSCORE_3SS 58.2344280233693	GT,AG
AT4G35870_s1|intron:Chr4:16992131-16992252|+	GACATGCTTCAGCTT	AGATTCGGGGACATA	LOWSCORE_5SS 53.3702737581085	LOWSCORE_3SS 59.910874501866	AT,AC
AT4G36648_s2|intron:Chr4:17282167-17282261|-	TTGATGTGAGTTAAG	CTTTGCCATGACAGG	LOWSCORE_5SS 57.6324428320037	LOWSCORE_3SS 57.0647311380321	AT,AC
AT4G37590_c1|intron:Chr4:17663576-17663936|-	GAAATCGAGAGATTC	TCATTCAGGAACATC	LOWSCORE_5SS 53.2266212855395	LOWSCORE_3SS 59.3690079018493	AT,AC
AT4G37590_ID1|intron:Chr4:17663401-17664834|-	ATCATGAAGACGAGA	TTCATCATCAACCGG	LOWSCORE_5SS 52.3074316435168	LOWSCORE_3SS 56.351727225658	AT,AC
AT4G37790_ID5|intron:Chr4:17768321-17768592|+	GCCATCAAGAAATCT	GATGATCATGACGAT	LOWSCORE_5SS 52.9899178917622	LOWSCORE_3SS 57.9845982278732	AT,AC
AT4G37910_ID7|intron:Chr4:17825535-17826939|-	ATCATCAACGAACCT	GATGTCGAGGACATC	LOWSCORE_5SS 51.9699850565358	LOWSCORE_3SS 56.1189673396268	AT,AC
AT4G37910_ID8|intron:Chr4:17825535-17827041|-	TCTATCAACAAAGCT	GATGTCGAGGACATC	LOWSCORE_5SS 51.573288317488	LOWSCORE_3SS 56.1189673396268	AT,AC
AT4G39150_c1|intron:Chr4:18234839-18235684|-	GGTGCTGAGATTAAG	GAATCGTATGAGCCT	LOWSCORE_5SS 55.1213449288799	LOWSCORE_3SS 59.3582847434894	GC,AG
AT4G39280_ID7|intron:Chr4:18284402-18284751|-	AACATCGACCACAAC	CAGAGGTTCAACTTT	LOWSCORE_5SS 52.1774685952868	LOWSCORE_3SS 59.8493446900014	AT,AC
AT4G39950_s1|intron:Chr4:18525700-18526180|+	TACGCTCAGAAGATC	CATCGACGAGAGGAT	LOWSCORE_5SS 53.4344463873169	LOWSCORE_3SS 59.1984729710848	GC,AG
AT5G01810.3|intron:Chr5:311308-311444|+	GAAGTGGACGCAGAG	GGAGAGGAGAAGGAG	LOWSCORE_5SS 58.8640416351231	LOWSCORE_3SS 58.4086832134702	GT,AG
AT5G02244.1|intron:Chr5:453954-454036|+	CGTAAGTACTCTTCT	TCTTATGTTGTATAT	LOWSCORE_5SS 57.2941857696588	LOWSCORE_3SS 51.8032160085875	AA,TA
AT5G02500_ID3|intron:Chr5:554357-555585|-	ACAATCAAGAACGCC	CTCGAGAACTACGCT	LOWSCORE_5SS 52.5604050522937	LOWSCORE_3SS 56.8945049992221	AT,AC
AT5G04781.1|intron:Chr5:1387354-1387453|+	GTTAGACGAATCACT	GTGCAGGAACATGCA	LOWSCORE_5SS 48.4470380296538	LOWSCORE_3SS 55.6032658618615	AG,AT
AT5G07540.2|intron:Chr5:2386411-2386459|-	AGCGTCGGGAGGAGC	CGTCGGGAGGAGGAC	LOWSCORE_5SS 58.7569952220486	LOWSCORE_3SS 59.2965970570454	GT,AG
AT5G08570_ID6|intron:Chr5:2778675-2779749|+	GTCATGCTTGATACT	GATGGTACTGACTGT	LOWSCORE_5SS 52.2849142936048	LOWSCORE_3SS 57.0096767495604	AT,AC
AT5G11060_c2|intron:Chr5:3510456-3510546|+	AACATCAGCCTCCTC	TCCGACAACAACTTC	LOWSCORE_5SS 57.8904562276118	LOWSCORE_3SS 58.1962278830431	AT,AC
AT5G11060_s1|intron:Chr5:3510456-3510678|+	AACATCAGCCTCCTC	AACAACAACAACAAC	LOWSCORE_5SS 57.8904562276118	LOWSCORE_3SS 56.3471164803498	AT,AC
AT5G11710_ID15|intron:Chr5:3775519-3775692|+	AACATTGTTGACCCA	CGAAGCCACAACATT	LOWSCORE_5SS 54.4710168453432	LOWSCORE_3SS 57.632608121413	AT,AC
AT5G11710_ID16|intron:Chr5:3775519-3775692|+	AACATTGTTGACCCA	CGAAGCCACAACATT	LOWSCORE_5SS 54.4710168453432	LOWSCORE_3SS 57.632608121413	AT,AC
AT5G11960_ID10|intron:Chr5:3860176-3860388|-	TATATGATAGAACGT	GTGACAAGGTACTAC	LOWSCORE_5SS 54.2167694452093	LOWSCORE_3SS 54.0380022499222	AT,AC
AT5G13020_c4|intron:Chr5:4131222-4131337|-	GACATCACAATCAAT	AGGTCCAAAGACCAA	LOWSCORE_5SS 55.4987261452233	LOWSCORE_3SS 54.822769226383	AT,AC
AT5G13930_ID10|intron:Chr5:4488794-4489139|+	GAGATCAGACAGGCT	CCTTCTCTGGACACC	LOWSCORE_5SS 58.993885834492	LOWSCORE_3SS 57.8121472689935	AT,AC
AT5G13930_ID11|intron:Chr5:4489150-4489821|+	GACATCGTGGTGGTC	TAAAGCTAGGACTAA	LOWSCORE_5SS 51.6834724658953	LOWSCORE_3SS 54.7903444727501	AT,AC
AT5G13980_P2|intron:Chr5:4514415-4514644|+	TTAGTCTTGCATCAA	ATCAGGAAAAAGTGT	LOWSCORE_5SS 58.2196360190411	LOWSCORE_3SS 59.3720313604584	GT,AG
AT5G14600_ID2|intron:Chr5:4707762-4707921|+	GACATTGGTTTTAAG	CTCCAACTGGACACG	LOWSCORE_5SS 59.6209650872236	LOWSCORE_3SS 53.4000271749312	AT,AC
AT5G15537_P1|intron:Chr5:5044846-5045447|-	AACATTGACCCTTCT	TTGAGACTGAACATT	LOWSCORE_5SS 55.1922055955593	LOWSCORE_3SS 59.209326220166	AT,AC
AT5G17920_ID2|intron:Chr5:5935902-5937125|+	TCCATCTGGAAACAG	GATGGAAGGAACATC	LOWSCORE_5SS 51.3611042188826	LOWSCORE_3SS 58.0361651214097	AT,AC
AT5G17920_ID3|intron:Chr5:5935902-5937125|+	TCCATCTGGAAACAG	GATGGAAGGAACATC	LOWSCORE_5SS 51.3611042188826	LOWSCORE_3SS 58.0361651214097	AT,AC
AT5G23300_ID1|intron:Chr5:7849453-7850124|-	TCTGCACCGAAAGTC	GAGGCTACTGAGGGA	LOWSCORE_5SS 55.581234732541	LOWSCORE_3SS 59.1990691655445	GC,AG
AT5G23700.1|intron:Chr5:7995316-7995413|+	GGAGTTATCTCGGGA	ATCAGGTGGGAGTGA	LOWSCORE_5SS 59.6479891913897	LOWSCORE_3SS 59.9761473409463	GT,AG
AT5G25460_ID4|intron:Chr5:8864389-8865205|+	TACATTAAATCAGGA	AGGAAAAGATACACT	LOWSCORE_5SS 54.9613490374996	LOWSCORE_3SS 59.0484117753349	AT,AC
AT5G25460_ID8|intron:Chr5:8864402-8864873|+	GACATAAACAAGGAG	TTGGCAGAGAACATT	LOWSCORE_5SS 56.9661457692618	LOWSCORE_3SS 57.90484077764	AT,AC
AT5G28320.1|intron:Chr5:10304075-10304134|+	CCTGTTGTTGAAAAA	CAAGAGAGAGAGAGA	LOWSCORE_5SS 59.617200849818	LOWSCORE_3SS 59.635930398608	GT,AG
AT5G28917.1|intron:Chr5:10937380-10937689|-	TTTGTTGAAAAGTGG	GTATCTCTTATGAAG	LOWSCORE_5SS 58.7051671633932	LOWSCORE_3SS 56.7120570444249	GT,TG
AT5G28917.1|intron:Chr5:10937880-10937971|-	TTTACCATCTATTTG	GTGATTTCATTTAAG	LOWSCORE_5SS 52.9237353251396	LOWSCORE_3SS 50.7068558215902	AC,TT
AT5G35170_c5|intron:Chr5:13419327-13419460|+	TTCATCTCGCTCCTC	TCCCCGTCGGACTTC	LOWSCORE_5SS 56.2491588480335	LOWSCORE_3SS 55.1660505831509	AT,AC
AT5G35170_s3|intron:Chr5:13419327-13419460|+	TTCATCTCGCTCCTC	TCCCCGTCGGACTTC	LOWSCORE_5SS 56.2491588480335	LOWSCORE_3SS 55.1660505831509	AT,AC
AT5G36290_ID5|intron:Chr5:14303562-14304281|+	GACATCCTAAAGCTA	TTGGTTTGCGACTAC	LOWSCORE_5SS 51.832655257539	LOWSCORE_3SS 56.9113372587235	AT,AC
AT5G37010_c1|intron:Chr5:14622332-14622636|-	GCCATGAGAAATCAT	AACGGAGAAGACGAA	LOWSCORE_5SS 55.1021545860569	LOWSCORE_3SS 57.7248739768735	AT,AC
AT5G38096.1|intron:Chr5:15199445-15204185|-	GTAATGTTATGATAT	GAAAGACTTCTTTAC	LOWSCORE_5SS 56.6193113160971	LOWSCORE_3SS 47.5840330011104	AT,TT
AT5G38460.2|intron:Chr5:15397805-15398287|-	GTTGTGCAATCATGT	TCAGGAAATGAGTTT	LOWSCORE_5SS 59.762071946951	LOWSCORE_3SS 59.4309740690377	GT,AG
AT5G38970_P3|intron:Chr5:15595252-15595604|-	GTCGTTTTAGAGTTT	GCAGAAGAAGAGCTT	LOWSCORE_5SS 58.2940545711711	LOWSCORE_3SS 59.0341902936931	GT,AG
AT5G38990_c1|intron:Chr5:15610558-15610669|+	GACATGTACACCTCG	TTCAGGAGAGACAAG	LOWSCORE_5SS 54.1295474836227	LOWSCORE_3SS 52.2266296741063	AT,AC
AT5G38990_c1|intron:Chr5:15610797-15610878|+	AACATACTTCTCGAT	TGCTTCTCAAACGCA	LOWSCORE_5SS 58.734401190501	LOWSCORE_3SS 59.4550425416219	AT,AC
AT5G40212.1|intron:Chr5:16076793-16076936|-	CTTTGGATGTGCCAT	TGTGTTGTGGACAGT	LOWSCORE_5SS 45.4103363031589	LOWSCORE_3SS 59.3443509571436	TG,AC
AT5G40212.1|intron:Chr5:16077594-16077915|-	GTTTCTTTCCTCTCT	GTAACACTAAGAAGC	LOWSCORE_5SS 49.6439329408999	LOWSCORE_3SS 48.1007698494993	TC,GA
AT5G42020.2|intron:Chr5:16808008-16808174|-	GAAGTGGACGCCAAC	AAGGTGAAGGAGAAG	LOWSCORE_5SS 58.9596261257458	LOWSCORE_3SS 59.1876274311021	GT,AG
AT5G42020_c1|intron:Chr5:16808008-16808174|-	GAAGTGGACGCCAAC	AAGGTGAAGGAGAAG	LOWSCORE_5SS 58.9596261257458	LOWSCORE_3SS 59.1876274311021	GT,AG
AT5G42020_ID88|intron:Chr5:16808643-16809327|-	AACATCCTTGTATTT	CTGTTGAAGGACTTC	LOWSCORE_5SS 57.4190292260995	LOWSCORE_3SS 55.842352872705	AT,AC
AT5G43060_ID3|intron:Chr5:17270918-17271856|-	AACATAACACCAAAA	GAAGGAATAAACAAG	LOWSCORE_5SS 57.6370826131835	LOWSCORE_3SS 55.1333802721973	AT,AC
AT5G43196.1|intron:Chr5:17344609-17344715|+	CAAGGTACCATCTTT	TTAATTTCTGCAGCT	LOWSCORE_5SS 58.6929009945341	LOWSCORE_3SS 53.4921529365604	GG,CA
AT5G44190_ID1|intron:Chr5:17798721-17799285|+	GGCATCGGAGACATC	CGCCGGAGTTACACC	LOWSCORE_5SS 50.0535349431704	LOWSCORE_3SS 57.0885607067897	AT,AC
AT5G44190_ID2|intron:Chr5:17798721-17799285|+	GGCATCGGAGACATC	CGCCGGAGTTACACC	LOWSCORE_5SS 50.0535349431704	LOWSCORE_3SS 57.0885607067897	AT,AC
AT5G44190_ID3|intron:Chr5:17798730-17799274|+	GACATCGGAGAGAGA	GGTGGATTGGACGCC	LOWSCORE_5SS 52.7974601111193	LOWSCORE_3SS 56.7647924428061	AT,AC
AT5G44190_ID4|intron:Chr5:17798730-17799274|+	GACATCGGAGAGAGA	GGTGGATTGGACGCC	LOWSCORE_5SS 52.7974601111193	LOWSCORE_3SS 56.7647924428061	AT,AC
AT5G45573.1|intron:Chr5:18475886-18475943|-	CTCGTCTTCAAGCTC	GCTGTCAGCTAGTCA	LOWSCORE_5SS 57.9260023315374	LOWSCORE_3SS 59.3125384299427	GT,AG
AT5G45573.1|intron:Chr5:18476497-18476547|-	CCAGTTTCGCCATGA	CTGGACCCGTAGCTC	LOWSCORE_5SS 59.1626603557174	LOWSCORE_3SS 59.8372289192854	GT,AG
AT5G45840_c1|intron:Chr5:18596030-18596126|-	TACATGAAAGCATTT	TTATGTATCTACAGG	LOWSCORE_5SS 55.1254790635203	LOWSCORE_3SS 59.6841086953624	AT,AC
AT5G47210_ID13|intron:Chr5:19169955-19170139|-	GTCGTGGAAACTGGG	CAAGGAGGTGAGGAT	LOWSCORE_5SS 57.9637499119737	LOWSCORE_3SS 57.7596135979172	GT,AG
AT5G47910_ID8|intron:Chr5:19400894-19401172|+	CACATCAGCTCCCGG	ATCCTTAAGGACATC	LOWSCORE_5SS 57.4546101506045	LOWSCORE_3SS 58.8988937621964	AT,AC
AT5G49301.1|intron:Chr5:19987049-19987131|-	TACATCCCTGTCTTC	TGGTTCAGATACTTG	LOWSCORE_5SS 55.8194146645831	LOWSCORE_3SS 59.0564030720979	AT,AC
AT5G54600_ID1|intron:Chr5:22184093-22184266|+	CAAATTGTCAAGGTC	CGGGTGGGTCACAAG	LOWSCORE_5SS 52.8495642792225	LOWSCORE_3SS 59.9389459361538	AT,AC
AT5G56000_c1|intron:Chr5:22678597-22678709|-	AACATCAAGCTCTAT	CTTCCTCTCAACATC	LOWSCORE_5SS 57.4440386408729	LOWSCORE_3SS 59.7579596559778	AT,AC
AT5G57610_s1|intron:Chr5:23327113-23327237|+	AACATCTACAGGTGC	AGGGAGGTGAACAAT	LOWSCORE_5SS 54.3377680642827	LOWSCORE_3SS 57.9105557865065	AT,AC
AT5G60142_P3|intron:Chr5:24216822-24216904|-	TACATCTAGTGAAGA	TGAGGAAGATACATC	LOWSCORE_5SS 52.6048268488974	LOWSCORE_3SS 57.7892742491492	AT,AC
AT5G63160_ID3|intron:Chr5:25334413-25334495|-	TTCATTCACTACAAG	CTTGAACTTGACATT	LOWSCORE_5SS 50.791082782388	LOWSCORE_3SS 59.551215061701	AT,AC
AT5G63200_P2|intron:Chr5:25352267-25352316|+	AAGATGCTGTCCGGT	TCTGCTCTCAACAAT	LOWSCORE_5SS 57.2561375379348	LOWSCORE_3SS 58.9075389816803	AT,AC
AT5G66030.2|intron:Chr5:26405178-26405248|-	GAAGTGTCAGCAAGC	AAGTCCGGCAAGTGA	LOWSCORE_5SS 59.6847051710208	LOWSCORE_3SS 58.0258254786997	GT,AG
AT5G66030_s1|intron:Chr5:26405178-26405248|-	GAAGTGTCAGCAAGC	AAGTCCGGCAAGTGA	LOWSCORE_5SS 59.6847051710208	LOWSCORE_3SS 58.0258254786997	GT,AG
AT5G66120_ID1|intron:Chr5:26431878-26432729|-	GATATGCTGCTGCAT	ATGGCAGTGGACATG	LOWSCORE_5SS 52.8373585604497	LOWSCORE_3SS 58.0112492599413	AT,AC
AT5G66760_ID2|intron:Chr5:26656598-26656893|+	AACATTGGAAGAAGG	TTTGATAGAGACATT	LOWSCORE_5SS 54.9597232470073	LOWSCORE_3SS 58.1833872518918	AT,AC
AT5G67130_ID1|intron:Chr5:26792869-26793517|+	TGAATGTGCGTATTA	CATGGATTCAACGGC	LOWSCORE_5SS 59.7469890737026	LOWSCORE_3SS 59.1129215214068	AT,AC
a 341 introns have scores lower than 60 in 332 transcripts.
b 5' splice site: -3 -2 -1 | 1 2 3 4 5 6 (three nt of exon before 5'ss and 6 nt after)
c 3' splice site: -11 -10 -9 -8 -7 -6 -5 -4 -3 -2 -1 | 1 2 3 (11 intronic nt before splice site and 3 exonic nt)

## Sheet: S3C-Transcripts -U12 high AT.AC
A high quality Arabidopsis transcriptome for accurate transcript-level analysis of alternative splicing
Supplementary Table S3C - Transcripts with high scoring U12 AT..AC introns, i.e. PWM score of >75 at the 5' and >65 at the 3' splice site. 41 AT..AC introns with good scores in 156 transcripts.
Transcript ID	Genomic co-ordinates of intron	5' splice site a	3'splice site b	Score	Score	Splice site
AT1G29630.1	intron:Chr1:10351420-10351506|+	CCCATATCCTTTGAG	AACATAATTCACATC	U12ATAC5SS 82.5828166229723	U12ATAC3SS 66.2514232375576	AT,AC
AT1G29630.3	intron:Chr1:10351420-10351506|+	CCCATATCCTTTGAG	AACATAATTCACATC	U12ATAC5SS 82.5828166229723	U12ATAC3SS 66.2514232375576	AT,AC
AT1G29630_JS4	intron:Chr1:10351420-10351506|+	CCCATATCCTTTGAG	AACATAATTCACATC	U12ATAC5SS 82.5828166229723	U12ATAC3SS 66.2514232375576	AT,AC
AT1G29630_P2	intron:Chr1:10351420-10351506|+	CCCATATCCTTTGAG	AACATAATTCACATC	U12ATAC5SS 82.5828166229723	U12ATAC3SS 66.2514232375576	AT,AC
AT1G29630_s1	intron:Chr1:10351420-10351506|+	CCCATATCCTTTGAG	AACATAATTCACATC	U12ATAC5SS 82.5828166229723	U12ATAC3SS 66.2514232375576	AT,AC
AT1G31660_P1	intron:Chr1:11331240-11331348|-	ATTATATCCTTTTTT	ACAACAAGTCACTTG	U12ATAC5SS 88.0410934438388	U12ATAC3SS 66.3921149275352	AT,AC
AT1G54370_ID147	intron:Chr1:20296559-20296662|-	ATTATATCCTTTGCT	ATTTGTTTGAACCCA	U12ATAC5SS 85.3486299743787	U12ATAC3SS 65.8508040175278	AT,AC
AT1G54370_ID151	intron:Chr1:20296559-20296662|-	ATTATATCCTTTGCT	ATTTGTTTGAACCCA	U12ATAC5SS 85.3486299743787	U12ATAC3SS 65.8508040175278	AT,AC
AT1G54370_ID153	intron:Chr1:20296559-20296662|-	ATTATATCCTTTGCT	ATTTGTTTGAACCCA	U12ATAC5SS 85.3486299743787	U12ATAC3SS 65.8508040175278	AT,AC
AT1G54370_ID161	intron:Chr1:20296559-20296662|-	ATTATATCCTTTGCT	ATTTGTTTGAACCCA	U12ATAC5SS 85.3486299743787	U12ATAC3SS 65.8508040175278	AT,AC
AT1G54370_ID165	intron:Chr1:20296559-20296662|-	ATTATATCCTTTGCT	ATTTGTTTGAACCCA	U12ATAC5SS 85.3486299743787	U12ATAC3SS 65.8508040175278	AT,AC
AT1G54370_ID169	intron:Chr1:20296559-20296662|-	ATTATATCCTTTGCT	ATTTGTTTGAACCCA	U12ATAC5SS 85.3486299743787	U12ATAC3SS 65.8508040175278	AT,AC
AT1G54370_ID179	intron:Chr1:20296559-20296662|-	ATTATATCCTTTGCT	ATTTGTTTGAACCCA	U12ATAC5SS 85.3486299743787	U12ATAC3SS 65.8508040175278	AT,AC
AT1G54370_P1	intron:Chr1:20296559-20296662|-	ATTATATCCTTTGCT	ATTTGTTTGAACCCA	U12ATAC5SS 85.3486299743787	U12ATAC3SS 65.8508040175278	AT,AC
AT1G54370_s1	intron:Chr1:20296559-20296662|-	ATTATATCCTTTGCT	ATTTGTTTGAACCCA	U12ATAC5SS 85.3486299743787	U12ATAC3SS 65.8508040175278	AT,AC
AT1G54370_s2	intron:Chr1:20296559-20296662|-	ATTATATCCTTTGCT	ATTTGTTTGAACCCA	U12ATAC5SS 85.3486299743787	U12ATAC3SS 65.8508040175278	AT,AC
AT1G54370_s3	intron:Chr1:20296559-20296662|-	ATTATATCCTTTGCT	ATTTGTTTGAACCCA	U12ATAC5SS 85.3486299743787	U12ATAC3SS 65.8508040175278	AT,AC
AT1G54370_s4	intron:Chr1:20296559-20296662|-	ATTATATCCTTTGCT	ATTTGTTTGAACCCA	U12ATAC5SS 85.3486299743787	U12ATAC3SS 65.8508040175278	AT,AC
AT1G56280_ID2	intron:Chr1:21073799-21073898|-	AAGATATCCTTTTTT	AATGAGTTTTACTTG	U12ATAC5SS 88.820444420635	U12ATAC3SS 66.5478581803101	AT,AC
AT1G56280_s1	intron:Chr1:21073799-21073898|-	AAGATATCCTTTTTT	AATGAGTTTTACTTG	U12ATAC5SS 88.820444420635	U12ATAC3SS 66.5478581803101	AT,AC
AT1G67960_ID3	intron:Chr1:25481968-25482053|-	CAAATATCCTTACAG	AACTGTCTTCACTTC	U12ATAC5SS 82.6325806248887	U12ATAC3SS 67.9070551062249	AT,AC
AT1G67960_ID4	intron:Chr1:25481968-25482053|-	CAAATATCCTTACAG	AACTGTCTTCACTTC	U12ATAC5SS 82.6325806248887	U12ATAC3SS 67.9070551062249	AT,AC
AT1G67960_P1	intron:Chr1:25481968-25482053|-	CAAATATCCTTACAG	AACTGTCTTCACTTC	U12ATAC5SS 82.6325806248887	U12ATAC3SS 67.9070551062249	AT,AC
AT1G73350_ID10	intron:Chr1:27576135-27576239|-	AAAATATCCTTTCTT	ACCATATATCACAAA	U12ATAC5SS 87.3252667614329	U12ATAC3SS 67.8089948122442	AT,AC
AT1G73350_ID2	intron:Chr1:27576135-27576239|-	AAAATATCCTTTCTT	ACCATATATCACAAA	U12ATAC5SS 87.3252667614329	U12ATAC3SS 67.8089948122442	AT,AC
AT1G73350_ID5	intron:Chr1:27576135-27576239|-	AAAATATCCTTTCTT	ACCATATATCACAAA	U12ATAC5SS 87.3252667614329	U12ATAC3SS 67.8089948122442	AT,AC
AT1G73350_JS1	intron:Chr1:27576135-27576239|-	AAAATATCCTTTCTT	ACCATATATCACAAA	U12ATAC5SS 87.3252667614329	U12ATAC3SS 67.8089948122442	AT,AC
AT1G73350_P2	intron:Chr1:27576135-27576239|-	AAAATATCCTTTCTT	ACCATATATCACAAA	U12ATAC5SS 87.3252667614329	U12ATAC3SS 67.8089948122442	AT,AC
AT1G73350_P3	intron:Chr1:27576135-27576239|-	AAAATATCCTTTCTT	ACCATATATCACAAA	U12ATAC5SS 87.3252667614329	U12ATAC3SS 67.8089948122442	AT,AC
AT1G73350_P4	intron:Chr1:27576135-27576239|-	AAAATATCCTTTCTT	ACCATATATCACAAA	U12ATAC5SS 87.3252667614329	U12ATAC3SS 67.8089948122442	AT,AC
AT1G73350_P5	intron:Chr1:27576135-27576239|-	AAAATATCCTTTCTT	ACCATATATCACAAA	U12ATAC5SS 87.3252667614329	U12ATAC3SS 67.8089948122442	AT,AC
AT1G73350_P6	intron:Chr1:27576135-27576239|-	AAAATATCCTTTCTT	ACCATATATCACAAA	U12ATAC5SS 87.3252667614329	U12ATAC3SS 67.8089948122442	AT,AC
AT1G73350_c1	intron:Chr1:27576135-27576239|-	AAAATATCCTTTCTT	ACCATATATCACAAA	U12ATAC5SS 87.3252667614329	U12ATAC3SS 67.8089948122442	AT,AC
AT1G73350_c2	intron:Chr1:27576135-27576239|-	AAAATATCCTTTCTT	ACCATATATCACAAA	U12ATAC5SS 87.3252667614329	U12ATAC3SS 67.8089948122442	AT,AC
AT1G76170.1	intron:Chr1:28584910-28585002|-	CATATATCCTTTGCT	ACATAGTTACACGTA	U12ATAC5SS 83.4259930915381	U12ATAC3SS 69.6910343896949	AT,AC
AT1G76170_ID3	intron:Chr1:28584910-28585002|-	CATATATCCTTTGCT	ACATAGTTACACGTA	U12ATAC5SS 83.4259930915381	U12ATAC3SS 69.6910343896949	AT,AC
AT1G76170_ID6	intron:Chr1:28584910-28585002|-	CATATATCCTTTGCT	ACATAGTTACACGTA	U12ATAC5SS 83.4259930915381	U12ATAC3SS 69.6910343896949	AT,AC
AT1G76170_JC3	intron:Chr1:28584910-28585002|-	CATATATCCTTTGCT	ACATAGTTACACGTA	U12ATAC5SS 83.4259930915381	U12ATAC3SS 69.6910343896949	AT,AC
AT1G76170_P2	intron:Chr1:28584910-28585002|-	CATATATCCTTTGCT	ACATAGTTACACGTA	U12ATAC5SS 83.4259930915381	U12ATAC3SS 69.6910343896949	AT,AC
AT1G76170_P3	intron:Chr1:28584910-28585002|-	CATATATCCTTTGCT	ACATAGTTACACGTA	U12ATAC5SS 83.4259930915381	U12ATAC3SS 69.6910343896949	AT,AC
AT1G76170_P4	intron:Chr1:28584910-28585002|-	CATATATCCTTTGCT	ACATAGTTACACGTA	U12ATAC5SS 83.4259930915381	U12ATAC3SS 69.6910343896949	AT,AC
AT1G76170_P7	intron:Chr1:28584910-28585002|-	CATATATCCTTTGCT	ACATAGTTACACGTA	U12ATAC5SS 83.4259930915381	U12ATAC3SS 69.6910343896949	AT,AC
AT1G76170_c2	intron:Chr1:28584910-28585002|-	CATATATCCTTTGCT	ACATAGTTACACGTA	U12ATAC5SS 83.4259930915381	U12ATAC3SS 69.6910343896949	AT,AC
AT1G09170_P2	intron:Chr1:2958645-2958743|-	CAGATATCCTTTTTC	ACTTGTGAACACATT	U12ATAC5SS 86.8978075377944	U12ATAC3SS 70.0939857790186	AT,AC
AT1G09170_P3	intron:Chr1:2958645-2958743|-	CAGATATCCTTTTTC	ACTTGTGAACACATT	U12ATAC5SS 86.8978075377944	U12ATAC3SS 70.0939857790186	AT,AC
AT1G09170_P4	intron:Chr1:2958645-2958743|-	CAGATATCCTTTTTC	ACTTGTGAACACATT	U12ATAC5SS 86.8978075377944	U12ATAC3SS 70.0939857790186	AT,AC
AT1G09170_P5	intron:Chr1:2958645-2958743|-	CAGATATCCTTTTTC	ACTTGTGAACACATT	U12ATAC5SS 86.8978075377944	U12ATAC3SS 70.0939857790186	AT,AC
AT1G09170_P6	intron:Chr1:2958645-2958743|-	CAGATATCCTTTTTC	ACTTGTGAACACATT	U12ATAC5SS 86.8978075377944	U12ATAC3SS 70.0939857790186	AT,AC
AT1G09170_P7	intron:Chr1:2958645-2958743|-	CAGATATCCTTTTTC	ACTTGTGAACACATT	U12ATAC5SS 86.8978075377944	U12ATAC3SS 70.0939857790186	AT,AC
AT1G79610_P1	intron:Chr1:29955115-29955203|-	CTCATATCCTTTTTG	AATGTAAAGCACCTA	U12ATAC5SS 86.2498715848296	U12ATAC3SS 65.8819918273957	AT,AC
AT1G79610_ID11	intron:Chr1:29956360-29956486|-	ATTATATCCTTAAAA	ACTTGTTTGCACCCA	U12ATAC5SS 82.3402364132542	U12ATAC3SS 69.9751069842192	AT,AC
AT1G79610_ID15	intron:Chr1:29956360-29956486|-	ATTATATCCTTAAAA	ACTTGTTTGCACCCA	U12ATAC5SS 82.3402364132542	U12ATAC3SS 69.9751069842192	AT,AC
AT1G79610_ID29	intron:Chr1:29956360-29956486|-	ATTATATCCTTAAAA	ACTTGTTTGCACCCA	U12ATAC5SS 82.3402364132542	U12ATAC3SS 69.9751069842192	AT,AC
AT1G79610_P1	intron:Chr1:29956360-29956486|-	ATTATATCCTTAAAA	ACTTGTTTGCACCCA	U12ATAC5SS 82.3402364132542	U12ATAC3SS 69.9751069842192	AT,AC
AT1G80500_P1	intron:Chr1:30272025-30272169|+	GCCATATCCTTTTTC	ATTTATCAACACATA	U12ATAC5SS 84.8662021493284	U12ATAC3SS 68.7962470634054	AT,AC
AT1G80500_P2	intron:Chr1:30272025-30272169|+	GCCATATCCTTTTTC	ATTTATCAACACATA	U12ATAC5SS 84.8662021493284	U12ATAC3SS 68.7962470634054	AT,AC
AT1G80500_s1	intron:Chr1:30272025-30272169|+	GCCATATCCTTTTTC	ATTTATCAACACATA	U12ATAC5SS 84.8662021493284	U12ATAC3SS 68.7962470634054	AT,AC
AT1G24050_ID1	intron:Chr1:8507210-8507317|+	TTGATATCCTTAATT	ATTGGTTATTACAAG	U12ATAC5SS 80.3802156397522	U12ATAC3SS 65.3588615677569	AT,AC
AT1G24050_P1	intron:Chr1:8507210-8507317|+	TTGATATCCTTAATT	ATTGGTTATTACAAG	U12ATAC5SS 80.3802156397522	U12ATAC3SS 65.3588615677569	AT,AC
AT1G26170_ID2	intron:Chr1:9054050-9054155|-	CAAATATCCTTTTCA	ACCTACTGTTACTTA	U12ATAC5SS 87.5167027880156	U12ATAC3SS 68.1294601125797	AT,AC
AT1G26170_P1	intron:Chr1:9054050-9054155|-	CAAATATCCTTTTCA	ACCTACTGTTACTTA	U12ATAC5SS 87.5167027880156	U12ATAC3SS 68.1294601125797	AT,AC
AT1G26170_c1	intron:Chr1:9054050-9054155|-	CAAATATCCTTTTCA	ACCTACTGTTACTTA	U12ATAC5SS 87.5167027880156	U12ATAC3SS 68.1294601125797	AT,AC
AT2G27170_JS2	intron:Chr2:11612109-11612227|-	AAGATATCCTTTCCA	AACATGTCTCACTGA	U12ATAC5SS 86.7063715112118	U12ATAC3SS 65.3482717775601	AT,AC
AT2G27170_P1	intron:Chr2:11612109-11612227|-	AAGATATCCTTTCCA	AACATGTCTCACTGA	U12ATAC5SS 86.7063715112118	U12ATAC3SS 65.3482717775601	AT,AC
AT2G27170_P2	intron:Chr2:11612109-11612227|-	AAGATATCCTTTCCA	AACATGTCTCACTGA	U12ATAC5SS 86.7063715112118	U12ATAC3SS 65.3482717775601	AT,AC
AT2G27170_P4	intron:Chr2:11612109-11612227|-	AAGATATCCTTTCCA	AACATGTCTCACTGA	U12ATAC5SS 86.7063715112118	U12ATAC3SS 65.3482717775601	AT,AC
AT2G27170_c1	intron:Chr2:11612109-11612227|-	AAGATATCCTTTCCA	AACATGTCTCACTGA	U12ATAC5SS 86.7063715112118	U12ATAC3SS 65.3482717775601	AT,AC
AT2G27170_s1	intron:Chr2:11612109-11612227|-	AAGATATCCTTTCCA	AACATGTCTCACTGA	U12ATAC5SS 86.7063715112118	U12ATAC3SS 65.3482717775601	AT,AC
AT2G27840_ID2	intron:Chr2:11862925-11863038|+	ACTATATCCTTTCTT	TCTGATGCTCACGGA	U12ATAC5SS 84.9524290420184	U12ATAC3SS 68.0202509082625	AT,AC
AT2G27840_JC7	intron:Chr2:11862925-11863038|+	ACTATATCCTTTCTT	TCTGATGCTCACGGA	U12ATAC5SS 84.9524290420184	U12ATAC3SS 68.0202509082625	AT,AC
AT2G27840_P3	intron:Chr2:11862925-11863038|+	ACTATATCCTTTCTT	TCTGATGCTCACGGA	U12ATAC5SS 84.9524290420184	U12ATAC3SS 68.0202509082625	AT,AC
AT2G27840_P4	intron:Chr2:11862925-11863038|+	ACTATATCCTTTCTT	TCTGATGCTCACGGA	U12ATAC5SS 84.9524290420184	U12ATAC3SS 68.0202509082625	AT,AC
AT2G39080_ID36	intron:Chr2:16310620-16310728|-	TACATATCCTTTTGG	AACTTTTTATACACA	U12ATAC5SS 85.4331367173719	U12ATAC3SS 65.5129146073268	AT,AC
AT2G39080_ID46	intron:Chr2:16310620-16310728|-	TACATATCCTTTTGG	AACTTTTTATACACA	U12ATAC5SS 85.4331367173719	U12ATAC3SS 65.5129146073268	AT,AC
AT2G39080_P1	intron:Chr2:16310620-16310728|-	TACATATCCTTTTGG	AACTTTTTATACACA	U12ATAC5SS 85.4331367173719	U12ATAC3SS 65.5129146073268	AT,AC
AT2G39960_P1	intron:Chr2:16682907-16683167|-	ATTATATCCTTTTTT	ACTATATGACACGTA	U12ATAC5SS 88.0410934438388	U12ATAC3SS 70.7535702420215	AT,AC
AT2G40840_ID13	intron:Chr2:17046335-17046439|+	CAAATATCCTTTCTT	CGATTCTTTCACATA	U12ATAC5SS 85.4026298785924	U12ATAC3SS 66.9201292682088	AT,AC
AT2G40840_ID14	intron:Chr2:17046335-17046439|+	CAAATATCCTTTCTT	CGATTCTTTCACATA	U12ATAC5SS 85.4026298785924	U12ATAC3SS 66.9201292682088	AT,AC
AT2G40840_ID16	intron:Chr2:17046335-17046439|+	CAAATATCCTTTCTT	CGATTCTTTCACATA	U12ATAC5SS 85.4026298785924	U12ATAC3SS 66.9201292682088	AT,AC
AT2G40840_ID8	intron:Chr2:17046335-17046439|+	CAAATATCCTTTCTT	CGATTCTTTCACATA	U12ATAC5SS 85.4026298785924	U12ATAC3SS 66.9201292682088	AT,AC
AT2G40840_ID9	intron:Chr2:17046335-17046439|+	CAAATATCCTTTCTT	CGATTCTTTCACATA	U12ATAC5SS 85.4026298785924	U12ATAC3SS 66.9201292682088	AT,AC
AT2G40840_JC3	intron:Chr2:17046335-17046439|+	CAAATATCCTTTCTT	CGATTCTTTCACATA	U12ATAC5SS 85.4026298785924	U12ATAC3SS 66.9201292682088	AT,AC
AT2G40840_JC4	intron:Chr2:17046335-17046439|+	CAAATATCCTTTCTT	CGATTCTTTCACATA	U12ATAC5SS 85.4026298785924	U12ATAC3SS 66.9201292682088	AT,AC
AT2G40840_P1	intron:Chr2:17046335-17046439|+	CAAATATCCTTTCTT	CGATTCTTTCACATA	U12ATAC5SS 85.4026298785924	U12ATAC3SS 66.9201292682088	AT,AC
AT2G44270_ID1	intron:Chr2:18298747-18298831|-	CATATATCCTTCACT	ACGTAGCTTTACGTA	U12ATAC5SS 79.1946669011252	U12ATAC3SS 68.5509972223247	AT,AC
AT2G44270_ID4	intron:Chr2:18298747-18298831|-	CATATATCCTTCACT	ACGTAGCTTTACGTA	U12ATAC5SS 79.1946669011252	U12ATAC3SS 68.5509972223247	AT,AC
AT2G44270_P1	intron:Chr2:18298747-18298831|-	CATATATCCTTCACT	ACGTAGCTTTACGTA	U12ATAC5SS 79.1946669011252	U12ATAC3SS 68.5509972223247	AT,AC
AT2G47500_JC1	intron:Chr2:19496011-19496117|+	AAGATATCCTTTTTC	ATTTTTTGGTACGTT	U12ATAC5SS 88.820444420635	U12ATAC3SS 67.9798543144843	AT,AC
AT2G47500_JC2	intron:Chr2:19496011-19496117|+	AAGATATCCTTTTTC	ATTTTTTGGTACGTT	U12ATAC5SS 88.820444420635	U12ATAC3SS 67.9798543144843	AT,AC
AT2G47500_P1	intron:Chr2:19496011-19496117|+	AAGATATCCTTTTTC	ATTTTTTGGTACGTT	U12ATAC5SS 88.820444420635	U12ATAC3SS 67.9798543144843	AT,AC
AT2G47500_P2	intron:Chr2:19496011-19496117|+	AAGATATCCTTTTTC	ATTTTTTGGTACGTT	U12ATAC5SS 88.820444420635	U12ATAC3SS 67.9798543144843	AT,AC
AT2G16485_JC4	intron:Chr2:7139357-7139541|-	AGAATATCCTTATCT	AACTATGCTTACGCT	U12ATAC5SS 85.5632839009239	U12ATAC3SS 65.1785530042389	AT,AC
AT2G16485_P2	intron:Chr2:7139357-7139541|-	AGAATATCCTTATCT	AACTATGCTTACGCT	U12ATAC5SS 85.5632839009239	U12ATAC3SS 65.1785530042389	AT,AC
AT3G44730.1	intron:Chr3:16288657-16288752|+	AAGATATCCTTTCAT	CCAGTTTCTCACATT	U12ATAC5SS 86.7063715112118	U12ATAC3SS 67.4031421378265	AT,AC
AT3G44730_P2	intron:Chr3:16288657-16288752|+	AAGATATCCTTTCAT	CCAGTTTCTCACATT	U12ATAC5SS 86.7063715112118	U12ATAC3SS 67.4031421378265	AT,AC
AT3G44730_P3	intron:Chr3:16288657-16288752|+	AAGATATCCTTTCAT	CCAGTTTCTCACATT	U12ATAC5SS 86.7063715112118	U12ATAC3SS 67.4031421378265	AT,AC
AT3G05700_JS5	intron:Chr3:1683070-1683172|-	AAGATATCCTTTTTT	ACAAAATATTACATG	U12ATAC5SS 88.820444420635	U12ATAC3SS 67.6637552297551	AT,AC
AT3G05700_P1	intron:Chr3:1683070-1683172|-	AAGATATCCTTTTTT	ACAAAATATTACATG	U12ATAC5SS 88.820444420635	U12ATAC3SS 67.6637552297551	AT,AC
AT3G05700_P2	intron:Chr3:1683070-1683172|-	AAGATATCCTTTTTT	ACAAAATATTACATG	U12ATAC5SS 88.820444420635	U12ATAC3SS 67.6637552297551	AT,AC
AT3G50590_JC7	intron:Chr3:18775605-18775713|+	TCAATATCCTGATTA	ACTTATGCGTACTTT	U12ATAC5SS 78.3139859762692	U12ATAC3SS 67.4914179174877	AT,AC
AT3G50590_JS1	intron:Chr3:18775605-18775713|+	TCAATATCCTGATTA	ACTTATGCGTACTTT	U12ATAC5SS 78.3139859762692	U12ATAC3SS 67.4914179174877	AT,AC
AT3G50590_JS2	intron:Chr3:18775605-18775713|+	TCAATATCCTGATTA	ACTTATGCGTACTTT	U12ATAC5SS 78.3139859762692	U12ATAC3SS 67.4914179174877	AT,AC
AT3G50590_JS3	intron:Chr3:18775605-18775713|+	TCAATATCCTGATTA	ACTTATGCGTACTTT	U12ATAC5SS 78.3139859762692	U12ATAC3SS 67.4914179174877	AT,AC
AT3G50590_JS4	intron:Chr3:18775605-18775713|+	TCAATATCCTGATTA	ACTTATGCGTACTTT	U12ATAC5SS 78.3139859762692	U12ATAC3SS 67.4914179174877	AT,AC
AT3G51120_P1	intron:Chr3:18988299-18988553|-	GGAATATCCTTTTTG	ACTATCTCCCACGCT	U12ATAC5SS 86.0016183286831	U12ATAC3SS 65.4078013470368	AT,AC
AT3G51460_P1	intron:Chr3:19094317-19094416|+	GGAATATCCTTTGTT	ACCCTGATTCACGCT	U12ATAC5SS 83.309154859223	U12ATAC3SS 65.6787637065752	AT,AC
AT3G56900_P1	intron:Chr3:21067589-21067820|+	AAGATATCCTAAACA	ACCTATTTTCACGTA	U12ATAC5SS 78.4782461918627	U12ATAC3SS 74.3456426317536	AT,AC
AT3G06760_ID1	intron:Chr3:2133763-2133901|+	AAGATATCCTTTCAC	GAGAGGTTTTACGTA	U12ATAC5SS 86.7063715112118	U12ATAC3SS 65.3475547088384	AT,AC
AT3G06760_ID4	intron:Chr3:2133763-2133901|+	AAGATATCCTTTCAC	GAGAGGTTTTACGTA	U12ATAC5SS 86.7063715112118	U12ATAC3SS 65.3475547088384	AT,AC
AT3G06760_JS2	intron:Chr3:2133763-2133901|+	AAGATATCCTTTCAC	GAGAGGTTTTACGTA	U12ATAC5SS 86.7063715112118	U12ATAC3SS 65.3475547088384	AT,AC
AT3G06760_JS3	intron:Chr3:2133763-2133901|+	AAGATATCCTTTCAC	GAGAGGTTTTACGTA	U12ATAC5SS 86.7063715112118	U12ATAC3SS 65.3475547088384	AT,AC
AT3G06760_P1	intron:Chr3:2133763-2133901|+	AAGATATCCTTTCAC	GAGAGGTTTTACGTA	U12ATAC5SS 86.7063715112118	U12ATAC3SS 65.3475547088384	AT,AC
AT3G06760_s2	intron:Chr3:2133763-2133901|+	AAGATATCCTTTCAC	GAGAGGTTTTACGTA	U12ATAC5SS 86.7063715112118	U12ATAC3SS 65.3475547088384	AT,AC
AT3G10310_ID1	intron:Chr3:3193208-3193313|+	CAGATATCCTTTCAT	CTATATGTGCACATT	U12ATAC5SS 84.7837346283712	U12ATAC3SS 65.1165346219411	AT,AC
AT3G10310_ID3	intron:Chr3:3193208-3193313|+	CAGATATCCTTTCAT	CTATATGTGCACATT	U12ATAC5SS 84.7837346283712	U12ATAC3SS 65.1165346219411	AT,AC
AT3G10310_ID4	intron:Chr3:3193208-3193313|+	CAGATATCCTTTCAT	CTATATGTGCACATT	U12ATAC5SS 84.7837346283712	U12ATAC3SS 65.1165346219411	AT,AC
AT3G10310_P1	intron:Chr3:3193208-3193313|+	CAGATATCCTTTCAT	CTATATGTGCACATT	U12ATAC5SS 84.7837346283712	U12ATAC3SS 65.1165346219411	AT,AC
AT3G10310_P2	intron:Chr3:3193208-3193313|+	CAGATATCCTTTCAT	CTATATGTGCACATT	U12ATAC5SS 84.7837346283712	U12ATAC3SS 65.1165346219411	AT,AC
AT3G21215_ID2	intron:Chr3:7442975-7443073|-	CCAATATCCTTATAT	ACCCAATGATACATA	U12ATAC5SS 83.7720620419147	U12ATAC3SS 65.2507017807381	AT,AC
AT3G21215_ID3	intron:Chr3:7442975-7443073|-	CCAATATCCTTATAT	ACCCAATGATACATA	U12ATAC5SS 83.7720620419147	U12ATAC3SS 65.2507017807381	AT,AC
AT3G21215_ID4	intron:Chr3:7442975-7443073|-	CCAATATCCTTATAT	ACCCAATGATACATA	U12ATAC5SS 83.7720620419147	U12ATAC3SS 65.2507017807381	AT,AC
AT3G21215_P1	intron:Chr3:7442975-7443073|-	CCAATATCCTTATAT	ACCCAATGATACATA	U12ATAC5SS 83.7720620419147	U12ATAC3SS 65.2507017807381	AT,AC
AT3G21215_P2	intron:Chr3:7442975-7443073|-	CCAATATCCTTATAT	ACCCAATGATACATA	U12ATAC5SS 83.7720620419147	U12ATAC3SS 65.2507017807381	AT,AC
AT3G21215_P4	intron:Chr3:7442975-7443073|-	CCAATATCCTTATAT	ACCCAATGATACATA	U12ATAC5SS 83.7720620419147	U12ATAC3SS 65.2507017807381	AT,AC
AT4G38240.1	intron:Chr4:17932977-17933093|-	GGCATATCCTTATAT	ACAAATATCCACTTA	U12ATAC5SS 81.9647378717934	U12ATAC3SS 68.8582568943895	AT,AC
AT4G38240.2	intron:Chr4:17932977-17933093|-	GGCATATCCTTATAT	ACAAATATCCACTTA	U12ATAC5SS 81.9647378717934	U12ATAC3SS 68.8582568943895	AT,AC
AT4G38240_ID100	intron:Chr4:17932977-17933093|-	GGCATATCCTTATAT	ACAAATATCCACTTA	U12ATAC5SS 81.9647378717934	U12ATAC3SS 68.8582568943895	AT,AC
AT4G38240_ID146	intron:Chr4:17932977-17933093|-	GGCATATCCTTATAT	ACAAATATCCACTTA	U12ATAC5SS 81.9647378717934	U12ATAC3SS 68.8582568943895	AT,AC
AT4G38240_ID148	intron:Chr4:17932977-17933093|-	GGCATATCCTTATAT	ACAAATATCCACTTA	U12ATAC5SS 81.9647378717934	U12ATAC3SS 68.8582568943895	AT,AC
AT4G38240_ID193	intron:Chr4:17932977-17933093|-	GGCATATCCTTATAT	ACAAATATCCACTTA	U12ATAC5SS 81.9647378717934	U12ATAC3SS 68.8582568943895	AT,AC
AT4G38240_ID194	intron:Chr4:17932977-17933093|-	GGCATATCCTTATAT	ACAAATATCCACTTA	U12ATAC5SS 81.9647378717934	U12ATAC3SS 68.8582568943895	AT,AC
AT4G38240_ID196	intron:Chr4:17932977-17933093|-	GGCATATCCTTATAT	ACAAATATCCACTTA	U12ATAC5SS 81.9647378717934	U12ATAC3SS 68.8582568943895	AT,AC
AT4G38240_ID199	intron:Chr4:17932977-17933093|-	GGCATATCCTTATAT	ACAAATATCCACTTA	U12ATAC5SS 81.9647378717934	U12ATAC3SS 68.8582568943895	AT,AC
AT4G38240_ID203	intron:Chr4:17932977-17933093|-	GGCATATCCTTATAT	ACAAATATCCACTTA	U12ATAC5SS 81.9647378717934	U12ATAC3SS 68.8582568943895	AT,AC
AT4G38240_ID207	intron:Chr4:17932977-17933093|-	GGCATATCCTTATAT	ACAAATATCCACTTA	U12ATAC5SS 81.9647378717934	U12ATAC3SS 68.8582568943895	AT,AC
AT4G38240_ID219	intron:Chr4:17932977-17933093|-	GGCATATCCTTATAT	ACAAATATCCACTTA	U12ATAC5SS 81.9647378717934	U12ATAC3SS 68.8582568943895	AT,AC
AT4G38240_ID98	intron:Chr4:17932977-17933093|-	GGCATATCCTTATAT	ACAAATATCCACTTA	U12ATAC5SS 81.9647378717934	U12ATAC3SS 68.8582568943895	AT,AC
AT4G38240_ID99	intron:Chr4:17932977-17933093|-	GGCATATCCTTATAT	ACAAATATCCACTTA	U12ATAC5SS 81.9647378717934	U12ATAC3SS 68.8582568943895	AT,AC
AT4G04910_P1	intron:Chr4:2495185-2495491|-	CTGATATCCTTTCTT	ACTGGTGATTACTGG	U12ATAC5SS 84.7837346283712	U12ATAC3SS 67.2174183643852	AT,AC
AT4G04910_s1	intron:Chr4:2495185-2495491|-	CTGATATCCTTTCTT	ACTGGTGATTACTGG	U12ATAC5SS 84.7837346283712	U12ATAC3SS 67.2174183643852	AT,AC
AT4G13615_P1	intron:Chr4:7924359-7924665|+	CTCATATCCTTTTGA	CGTAATCGTCACGTG	U12ATAC5SS 86.2498715848296	U12ATAC3SS 67.5767393487309	AT,AC
AT4G15802_P1	intron:Chr4:8987000-8987419|-	AGAATATCCTTATAT	TTGATGGTTCACTTG	U12ATAC5SS 85.5632839009239	U12ATAC3SS 65.0745900451852	AT,AC
AT5G44200_P1	intron:Chr5:17802948-17803083|-	CTGATATCCTTTTAG	CTCATTGATTACCTA	U12ATAC5SS 86.8978075377944	U12ATAC3SS 66.728589295405	AT,AC
AT5G44200_P2	intron:Chr5:17802948-17803083|-	CTGATATCCTTTTAG	CTCATTGATTACCTA	U12ATAC5SS 86.8978075377944	U12ATAC3SS 66.728589295405	AT,AC
AT5G63700_ID3	intron:Chr5:25494093-25494189|-	AGAATATCCTTTAAG	CCATTTGTTTACATT	U12ATAC5SS 85.4025253777467	U12ATAC3SS 67.7107017284869	AT,AC
AT5G63700_P1	intron:Chr5:25494093-25494189|-	AGAATATCCTTTAAG	CCATTTGTTTACATT	U12ATAC5SS 85.4025253777467	U12ATAC3SS 67.7107017284869	AT,AC
AT5G63700_P2	intron:Chr5:25494093-25494189|-	AGAATATCCTTTAAG	CCATTTGTTTACATT	U12ATAC5SS 85.4025253777467	U12ATAC3SS 67.7107017284869	AT,AC
AT5G66020_P1	intron:Chr5:26403466-26403548|-	GGAATATCCTTTTTC	ACCCTGCATCACGTT	U12ATAC5SS 86.0016183286831	U12ATAC3SS 67.3694942458873	AT,AC
AT5G18410.1	intron:Chr5:6102061-6102166|-	AGAATATCCTTTAAT	AACATATTTTACATA	U12ATAC5SS 85.4025253777467	U12ATAC3SS 68.0293319128699	AT,AC
AT5G18410.2	intron:Chr5:6102061-6102166|-	AGAATATCCTTTAAT	AACATATTTTACATA	U12ATAC5SS 85.4025253777467	U12ATAC3SS 68.0293319128699	AT,AC
AT5G18410.3	intron:Chr5:6102061-6102166|-	AGAATATCCTTTAAT	AACATATTTTACATA	U12ATAC5SS 85.4025253777467	U12ATAC3SS 68.0293319128699	AT,AC
AT5G26990.1	intron:Chr5:9492697-9493018|+	AAGATATCCTTTTTG	ACAAAATATTACGTG	U12ATAC5SS 88.820444420635	U12ATAC3SS 68.6685799228711	AT,AC
AT5G27000_P1	intron:Chr5:9500965-9501059|+	AAGATATCCTTTGGG	ACTCTTGATTACGTT	U12ATAC5SS 86.1279809511749	U12ATAC3SS 70.5849054341219	AT,AC
AT5G03740_ID12	intron:Chr5:982698-982812|+	TCCATATCCTTTACT	ACTCTATCTCACCGA	U12ATAC5SS 81.5277374480937	U12ATAC3SS 67.9369541529279	AT,AC
AT5G03740_P1	intron:Chr5:982698-982812|+	TCCATATCCTTTACT	ACTCTATCTCACCGA	U12ATAC5SS 81.5277374480937	U12ATAC3SS 67.9369541529279	AT,AC
AT5G03740_c1	intron:Chr5:982698-982812|+	TCCATATCCTTTACT	ACTCTATCTCACCGA	U12ATAC5SS 81.5277374480937	U12ATAC3SS 67.9369541529279	AT,AC
a 5' splice site: -3 -2 -1 | 1 2 3 4 5 6 (three nt of exon before 5'ss and 6 nt after)
b 3' splice site: -11 -10 -9 -8 -7 -6 -5 -4 -3 -2 -1 | 1 2 3 (11 intronic nt before splice site and 3 exonic nt)

## Sheet: S3D-Transcripts -U12 high GT.AG
A high quality Arabidopsis transcriptome for accurate transcript-level analysis of alternative splicing
Supplementary Table S3D - Transcripts with high scoring U12 GT-AG introns, i.e. with a PWM score of >75 at the 5' and >65 at the 3' splice site. 589 U12 GT..AG introns in 2152 transcripts.
Transcript ID	Genomic co-ordinates of intron	5' splice site a	3'splice site b	Score	Score	Splice site
AT1G28520_ID5	intron:Chr1:10029943-10030027|+	CAAGTATGCTTTCGT	TTGTTGTTTCAGTCA	U12GTAG5SS 76.604906096128	U2GTAG3SS 69.9423094121736	GT,AG
AT1G28520.2	intron:Chr1:10029943-10030064|+	CAAGTATGCTTTCGT	TTGCTTAAGCAGGGT	U12GTAG5SS 76.604906096128	U2GCAG3SS 69.4967963671572	GT,AG
AT1G28520_ID14	intron:Chr1:10029943-10030064|+	CAAGTATGCTTTCGT	TTGCTTAAGCAGGGT	U12GTAG5SS 76.604906096128	U2GCAG3SS 69.4967963671572	GT,AG
AT1G28520_ID2	intron:Chr1:10029943-10030064|+	CAAGTATGCTTTCGT	TTGCTTAAGCAGGGT	U12GTAG5SS 76.604906096128	U2GCAG3SS 69.4967963671572	GT,AG
AT1G28520_P1	intron:Chr1:10029943-10030064|+	CAAGTATGCTTTCGT	TTGCTTAAGCAGGGT	U12GTAG5SS 76.604906096128	U2GCAG3SS 69.4967963671572	GT,AG
AT1G28520_P2	intron:Chr1:10029943-10030064|+	CAAGTATGCTTTCGT	TTGCTTAAGCAGGGT	U12GTAG5SS 76.604906096128	U2GCAG3SS 69.4967963671572	GT,AG
AT1G28520_P4	intron:Chr1:10029943-10030064|+	CAAGTATGCTTTCGT	TTGCTTAAGCAGGGT	U12GTAG5SS 76.604906096128	U2GCAG3SS 69.4967963671572	GT,AG
AT1G28520_c1	intron:Chr1:10029943-10030064|+	CAAGTATGCTTTCGT	TTGCTTAAGCAGGGT	U12GTAG5SS 76.604906096128	U2GCAG3SS 69.4967963671572	GT,AG
AT1G29720_P1	intron:Chr1:10399572-10399666|-	AATGTATCATTTCTA	ATATTAATGCAGTGA	U12GTAG5SS 76.0515109970304	U2GCAG3SS 67.2604362011238	GT,AG
AT1G29724_ID1	intron:Chr1:10399572-10399666|-	AATGTATCATTTCTA	ATATTAATGCAGTGA	U12GTAG5SS 76.0515109970304	U2GCAG3SS 67.2604362011238	GT,AG
AT1G29740.1	intron:Chr1:10411668-10411757|-	TCTGTATGCTCCTCT	TATTGTTTGCAGACG	U12GTAG5SS 76.0545818728592	U2GCAG3SS 70.6035579085239	GT,AG
AT1G29740_P2	intron:Chr1:10411668-10411757|-	TCTGTATGCTCCTCT	TATTGTTTGCAGACG	U12GTAG5SS 76.0545818728592	U2GCAG3SS 70.6035579085239	GT,AG
AT1G29940.1	intron:Chr1:10480109-10480271|-	AAGGTATCCTTCAGA	CGGCTTTTACAGGGA	U12GTAG5SS 78.439205727851	U2GCAG3SS 68.663727573923	GT,AG
AT1G29940_JS1	intron:Chr1:10480109-10480271|-	AAGGTATCCTTCAGA	CGGCTTTTACAGGGA	U12GTAG5SS 78.439205727851	U2GCAG3SS 68.663727573923	GT,AG
AT1G30080_P1	intron:Chr1:10552978-10553095|-	TAGGTATCGTTTTTG	TTTTTTTCACAGAAC	U12GTAG5SS 75.0304512803698	U2GCAG3SS 70.6188573255685	GT,AG
AT1G30080_P2	intron:Chr1:10552978-10553095|-	TAGGTATCGTTTTTG	TTTTTTTCACAGAAC	U12GTAG5SS 75.0304512803698	U2GCAG3SS 70.6188573255685	GT,AG
AT1G30470.2	intron:Chr1:10780270-10780688|+	TTTGTATGCTCTGTA	GTTTTATTTCAGCTT	U12GTAG5SS 75.4607073086469	U2GCAG3SS 71.7432517019052	GT,AG
AT1G30470.3	intron:Chr1:10780270-10780688|+	TTTGTATGCTCTGTA	GTTTTATTTCAGCTT	U12GTAG5SS 75.4607073086469	U2GCAG3SS 71.7432517019052	GT,AG
AT1G30470_ID2	intron:Chr1:10780270-10780688|+	TTTGTATGCTCTGTA	GTTTTATTTCAGCTT	U12GTAG5SS 75.4607073086469	U2GCAG3SS 71.7432517019052	GT,AG
AT1G30470_P1	intron:Chr1:10780270-10780688|+	TTTGTATGCTCTGTA	GTTTTATTTCAGCTT	U12GTAG5SS 75.4607073086469	U2GCAG3SS 71.7432517019052	GT,AG
AT1G30470_s1	intron:Chr1:10780270-10780688|+	TTTGTATGCTCTGTA	GTTTTATTTCAGCTT	U12GTAG5SS 75.4607073086469	U2GCAG3SS 71.7432517019052	GT,AG
AT1G30470_s2	intron:Chr1:10780270-10780688|+	TTTGTATGCTCTGTA	GTTTTATTTCAGCTT	U12GTAG5SS 75.4607073086469	U2GCAG3SS 71.7432517019052	GT,AG
AT1G32130.2	intron:Chr1:11560271-11560357|-	GATGTATGCTCTTGT	TCTGTCTTGCAGTTT	U12GTAG5SS 76.3088214896284	U2GCAG3SS 71.222942044668	GT,AG
AT1G32130_ID1	intron:Chr1:11560271-11560357|-	GATGTATGCTCTTGT	TCTGTCTTGCAGTTT	U12GTAG5SS 76.3088214896284	U2GCAG3SS 71.222942044668	GT,AG
AT1G32130_ID3	intron:Chr1:11560271-11560357|-	GATGTATGCTCTTGT	TCTGTCTTGCAGTTT	U12GTAG5SS 76.3088214896284	U2GCAG3SS 71.222942044668	GT,AG
AT1G32130_JC2	intron:Chr1:11560271-11560357|-	GATGTATGCTCTTGT	TCTGTCTTGCAGTTT	U12GTAG5SS 76.3088214896284	U2GCAG3SS 71.222942044668	GT,AG
AT1G32130_P1	intron:Chr1:11560271-11560357|-	GATGTATGCTCTTGT	TCTGTCTTGCAGTTT	U12GTAG5SS 76.3088214896284	U2GCAG3SS 71.222942044668	GT,AG
AT1G32860_c1	intron:Chr1:11908071-11908199|-	CGCGTATCCTTTCTT	TTGTTCGCTCAGATC	U12GTAG5SS 82.1065793105129	U2GTAG3SS 66.6559201231824	GT,AG
AT1G33440_P1	intron:Chr1:12130030-12130180|-	TAGGTATCCTTGTCC	ATCTATGTTCAGGCT	U12GTAG5SS 79.7737274205542	U2GCAG3SS 68.998368540354	GT,AG
AT1G34360_JC3	intron:Chr1:12544559-12544674|+	ATTGTATGCTTCTCT	TTTTTTCTTCAGGAG	U12GTAG5SS 78.5426986930828	U2GCAG3SS 73.7073127789379	GT,AG
AT1G34360_P1	intron:Chr1:12544559-12544674|+	ATTGTATGCTTCTCT	TTTTTTCTTCAGGAG	U12GTAG5SS 78.5426986930828	U2GCAG3SS 73.7073127789379	GT,AG
AT1G34360_P2	intron:Chr1:12544559-12544674|+	ATTGTATGCTTCTCT	TTTTTTCTTCAGGAG	U12GTAG5SS 78.5426986930828	U2GCAG3SS 73.7073127789379	GT,AG
AT1G34360_P3	intron:Chr1:12544559-12544674|+	ATTGTATGCTTCTCT	TTTTTTCTTCAGGAG	U12GTAG5SS 78.5426986930828	U2GCAG3SS 73.7073127789379	GT,AG
AT1G34550.1	intron:Chr1:12648994-12649478|-	ATGGTATGCTTCTGT	TTTTTCATTTAGATA	U12GTAG5SS 75.2760168109282	U2GTAG3SS 69.2884025932083	GT,AG
AT1G34550_P2	intron:Chr1:12648994-12649478|-	ATGGTATGCTTCTGT	TTTTTCATTTAGATA	U12GTAG5SS 75.2760168109282	U2GTAG3SS 69.2884025932083	GT,AG
AT1G34550_c1	intron:Chr1:12648994-12649478|-	ATGGTATGCTTCTGT	TTTTTCATTTAGATA	U12GTAG5SS 75.2760168109282	U2GTAG3SS 69.2884025932083	GT,AG
AT1G34630_ID1	intron:Chr1:12686158-12686274|+	TTTGTATGCTTTCTC	TTTTTTTTTCAGGTC	U12GTAG5SS 79.4436946518043	U2GCAG3SS 76.706941555639	GT,AG
AT1G34630_ID2	intron:Chr1:12686158-12686274|+	TTTGTATGCTTTCTC	TTTTTTTTTCAGGTC	U12GTAG5SS 79.4436946518043	U2GCAG3SS 76.706941555639	GT,AG
AT1G34630_ID3	intron:Chr1:12686158-12686274|+	TTTGTATGCTTTCTC	TTTTTTTTTCAGGTC	U12GTAG5SS 79.4436946518043	U2GCAG3SS 76.706941555639	GT,AG
AT1G34630_ID4	intron:Chr1:12686158-12686274|+	TTTGTATGCTTTCTC	TTTTTTTTTCAGGTC	U12GTAG5SS 79.4436946518043	U2GCAG3SS 76.706941555639	GT,AG
AT1G34630_ID5	intron:Chr1:12686158-12686274|+	TTTGTATGCTTTCTC	TTTTTTTTTCAGGTC	U12GTAG5SS 79.4436946518043	U2GCAG3SS 76.706941555639	GT,AG
AT1G34630_ID6	intron:Chr1:12686158-12686274|+	TTTGTATGCTTTCTC	TTTTTTTTTCAGGTC	U12GTAG5SS 79.4436946518043	U2GCAG3SS 76.706941555639	GT,AG
AT1G34630_P1	intron:Chr1:12686158-12686274|+	TTTGTATGCTTTCTC	TTTTTTTTTCAGGTC	U12GTAG5SS 79.4436946518043	U2GCAG3SS 76.706941555639	GT,AG
AT1G34630_P3	intron:Chr1:12686158-12686274|+	TTTGTATGCTTTCTC	TTTTTTTTTCAGGTC	U12GTAG5SS 79.4436946518043	U2GCAG3SS 76.706941555639	GT,AG
AT1G34630_P4	intron:Chr1:12686158-12686274|+	TTTGTATGCTTTCTC	TTTTTTTTTCAGGTC	U12GTAG5SS 79.4436946518043	U2GCAG3SS 76.706941555639	GT,AG
AT1G04730_JS1	intron:Chr1:1329213-1329319|-	TTGGTATGCTTTACA	TAATTTATGTAGGTG	U12GTAG5SS 76.7011177351887	U2GTAG3SS 69.7791670268297	GT,AG
AT1G04730_JS7	intron:Chr1:1329213-1329319|-	TTGGTATGCTTTACA	TAATTTATGTAGGTG	U12GTAG5SS 76.7011177351887	U2GTAG3SS 69.7791670268297	GT,AG
AT1G04730_P1	intron:Chr1:1329213-1329319|-	TTGGTATGCTTTACA	TAATTTATGTAGGTG	U12GTAG5SS 76.7011177351887	U2GTAG3SS 69.7791670268297	GT,AG
AT1G04730_P2	intron:Chr1:1329213-1329319|-	TTGGTATGCTTTACA	TAATTTATGTAGGTG	U12GTAG5SS 76.7011177351887	U2GTAG3SS 69.7791670268297	GT,AG
AT1G04730_P3	intron:Chr1:1329213-1329319|-	TTGGTATGCTTTACA	TAATTTATGTAGGTG	U12GTAG5SS 76.7011177351887	U2GTAG3SS 69.7791670268297	GT,AG
AT1G04730_P4	intron:Chr1:1329213-1329319|-	TTGGTATGCTTTACA	TAATTTATGTAGGTG	U12GTAG5SS 76.7011177351887	U2GTAG3SS 69.7791670268297	GT,AG
AT1G04750_P2	intron:Chr1:1332730-1332849|-	ATTGTAAGCTTTTGT	CCTGTTGTACAGCCT	U12GTAG5SS 75.5664875718641	U2GCAG3SS 66.805331300512	GT,AG
AT1G04750_P4	intron:Chr1:1332730-1332849|-	ATTGTAAGCTTTTGT	CCTGTTGTACAGCCT	U12GTAG5SS 75.5664875718641	U2GCAG3SS 66.805331300512	GT,AG
AT1G04830.2	intron:Chr1:1360353-1360438|-	CAGGTAACCTTTTTG	TTACATGTCTAGGAA	U12GTAG5SS 76.4610229876975	U2GTAG3SS 65.9723109512239	GT,AG
AT1G04830_JS9	intron:Chr1:1360353-1360438|-	CAGGTAACCTTTTTG	TTACATGTCTAGGAA	U12GTAG5SS 76.4610229876975	U2GTAG3SS 65.9723109512239	GT,AG
AT1G04830_P1	intron:Chr1:1360353-1360438|-	CAGGTAACCTTTTTG	TTACATGTCTAGGAA	U12GTAG5SS 76.4610229876975	U2GTAG3SS 65.9723109512239	GT,AG
AT1G04830_c1	intron:Chr1:1360353-1360438|-	CAGGTAACCTTTTTG	TTACATGTCTAGGAA	U12GTAG5SS 76.4610229876975	U2GTAG3SS 65.9723109512239	GT,AG
AT1G04830_c2	intron:Chr1:1360353-1360438|-	CAGGTAACCTTTTTG	TTACATGTCTAGGAA	U12GTAG5SS 76.4610229876975	U2GTAG3SS 65.9723109512239	GT,AG
AT1G04830_s1	intron:Chr1:1360353-1360438|-	CAGGTAACCTTTTTG	TTACATGTCTAGGAA	U12GTAG5SS 76.4610229876975	U2GTAG3SS 65.9723109512239	GT,AG
AT1G04830_s2	intron:Chr1:1360353-1360438|-	CAGGTAACCTTTTTG	TTACATGTCTAGGAA	U12GTAG5SS 76.4610229876975	U2GTAG3SS 65.9723109512239	GT,AG
AT1G05010_P1	intron:Chr1:1432140-1432292|-	CAGGTAACCTTTTTT	GTCTTTCTACAGAAC	U12GTAG5SS 76.4610229876975	U2GCAG3SS 67.8567999322725	GT,AG
AT1G05230.3	intron:Chr1:1516009-1516587|-	AAGGTATACTTTTTA	TTATTTGCGCAGAAT	U12GTAG5SS 76.9269038526344	U2GCAG3SS 69.110791868237	GT,AG
AT1G05230.4	intron:Chr1:1516009-1516587|-	AAGGTATACTTTTTA	TTATTTGCGCAGAAT	U12GTAG5SS 76.9269038526344	U2GCAG3SS 69.110791868237	GT,AG
AT1G05230_ID4	intron:Chr1:1516009-1516587|-	AAGGTATACTTTTTA	TTATTTGCGCAGAAT	U12GTAG5SS 76.9269038526344	U2GCAG3SS 69.110791868237	GT,AG
AT1G05230_ID6	intron:Chr1:1516009-1516587|-	AAGGTATACTTTTTA	TTATTTGCGCAGAAT	U12GTAG5SS 76.9269038526344	U2GCAG3SS 69.110791868237	GT,AG
AT1G05230_ID8	intron:Chr1:1516009-1516587|-	AAGGTATACTTTTTA	TTATTTGCGCAGAAT	U12GTAG5SS 76.9269038526344	U2GCAG3SS 69.110791868237	GT,AG
AT1G05230_JC3	intron:Chr1:1516009-1516587|-	AAGGTATACTTTTTA	TTATTTGCGCAGAAT	U12GTAG5SS 76.9269038526344	U2GCAG3SS 69.110791868237	GT,AG
AT1G05230_P10	intron:Chr1:1516009-1516587|-	AAGGTATACTTTTTA	TTATTTGCGCAGAAT	U12GTAG5SS 76.9269038526344	U2GCAG3SS 69.110791868237	GT,AG
AT1G05230_P11	intron:Chr1:1516009-1516587|-	AAGGTATACTTTTTA	TTATTTGCGCAGAAT	U12GTAG5SS 76.9269038526344	U2GCAG3SS 69.110791868237	GT,AG
AT1G05230_P12	intron:Chr1:1516009-1516587|-	AAGGTATACTTTTTA	TTATTTGCGCAGAAT	U12GTAG5SS 76.9269038526344	U2GCAG3SS 69.110791868237	GT,AG
AT1G05230_P1	intron:Chr1:1516009-1516587|-	AAGGTATACTTTTTA	TTATTTGCGCAGAAT	U12GTAG5SS 76.9269038526344	U2GCAG3SS 69.110791868237	GT,AG
AT1G05230_P2	intron:Chr1:1516009-1516587|-	AAGGTATACTTTTTA	TTATTTGCGCAGAAT	U12GTAG5SS 76.9269038526344	U2GCAG3SS 69.110791868237	GT,AG
AT1G05230_P5	intron:Chr1:1516009-1516587|-	AAGGTATACTTTTTA	TTATTTGCGCAGAAT	U12GTAG5SS 76.9269038526344	U2GCAG3SS 69.110791868237	GT,AG
AT1G05230_P6	intron:Chr1:1516009-1516587|-	AAGGTATACTTTTTA	TTATTTGCGCAGAAT	U12GTAG5SS 76.9269038526344	U2GCAG3SS 69.110791868237	GT,AG
AT1G05230_P7	intron:Chr1:1516009-1516587|-	AAGGTATACTTTTTA	TTATTTGCGCAGAAT	U12GTAG5SS 76.9269038526344	U2GCAG3SS 69.110791868237	GT,AG
AT1G05460_P1	intron:Chr1:1603787-1603876|-	GAGGTATCCTCATTG	TTGGTTGTTTAGGAA	U12GTAG5SS 75.8401166757006	U2GTAG3SS 68.1387859716291	GT,AG
AT1G05460_P2	intron:Chr1:1603787-1603876|-	GAGGTATCCTCATTG	TTGGTTGTTTAGGAA	U12GTAG5SS 75.8401166757006	U2GTAG3SS 68.1387859716291	GT,AG
AT1G05460_s1	intron:Chr1:1603787-1603876|-	GAGGTATCCTCATTG	TTGGTTGTTTAGGAA	U12GTAG5SS 75.8401166757006	U2GTAG3SS 68.1387859716291	GT,AG
AT1G42980.1	intron:Chr1:16134762-16134847|+	AGGGTATGCTTTTTG	TGAAAATTACAGATT	U12GTAG5SS 77.0483296199981	U2GCAG3SS 67.4880783849743	GT,AG
AT1G44130_P1	intron:Chr1:16788262-16788355|-	AGAGTATACTTTCTT	ATTTGTGTTCAGCAA	U12GTAG5SS 77.1575296427096	U2GTAG3SS 67.8756403591613	GT,AG
AT1G44880.1	intron:Chr1:16958986-16959086|-	AAGGTATTCTTTTTC	ATTTTTGAACAGCTG	U12GTAG5SS 76.9269038526344	U2GTAG3SS 68.127118829259	GT,AG
AT1G48240_ID16	intron:Chr1:17811378-17811580|-	CGCGTATGCTTTCTC	ATTGATATGCAGGAA	U12GTAG5SS 76.6030152301418	U2GCAG3SS 69.5681140520358	GT,AG
AT1G48240_ID4	intron:Chr1:17811378-17811580|-	CGCGTATGCTTTCTC	ATTGATATGCAGGAA	U12GTAG5SS 76.6030152301418	U2GCAG3SS 69.5681140520358	GT,AG
AT1G48240_ID8	intron:Chr1:17811378-17811580|-	CGCGTATGCTTTCTC	ATTGATATGCAGGAA	U12GTAG5SS 76.6030152301418	U2GCAG3SS 69.5681140520358	GT,AG
AT1G48240_P1	intron:Chr1:17811378-17811580|-	CGCGTATGCTTTCTC	ATTGATATGCAGGAA	U12GTAG5SS 76.6030152301418	U2GCAG3SS 69.5681140520358	GT,AG
AT1G48240_c1	intron:Chr1:17811378-17811580|-	CGCGTATGCTTTCTC	ATTGATATGCAGGAA	U12GTAG5SS 76.6030152301418	U2GCAG3SS 69.5681140520358	GT,AG
AT1G48240_s1	intron:Chr1:17811378-17811580|-	CGCGTATGCTTTCTC	ATTGATATGCAGGAA	U12GTAG5SS 76.6030152301418	U2GCAG3SS 69.5681140520358	GT,AG
AT1G48410.3	intron:Chr1:17885657-17886233|-	CATGTATGCTTTCTA	CTTGTTTGGCAGTTT	U12GTAG5SS 77.8090568297492	U2GCAG3SS 69.9350470780722	GT,AG
AT1G49300.2	intron:Chr1:18235563-18235732|+	TCAGTATCCTAAATT	ACACGCCTTTAGATA	U12GTAG5SS 78.6913788421598	U12GTAG3SS 67.5608791378805	GT,AG
AT1G49300_P1	intron:Chr1:18235563-18235732|+	TCAGTATCCTAAATT	ACACGCCTTTAGATA	U12GTAG5SS 78.6913788421598	U12GTAG3SS 67.5608791378805	GT,AG
AT1G49960.1	intron:Chr1:18498790-18499111|+	GGCGTATGCTTTTTT	TTAATGGTGCAGCGG	U12GTAG5SS 78.6534213798809	U2GCAG3SS 67.1849665407758	GT,AG
AT1G50030.2	intron:Chr1:18538562-18538740|-	AAGGTATCCTGATTT	GCAACATTGCAGGAG	U12GTAG5SS 75.6082631759529	U2GCAG3SS 65.8794693702112	GT,AG
AT1G50030_JS2	intron:Chr1:18538562-18538740|-	AAGGTATCCTGATTT	GCAACATTGCAGGAG	U12GTAG5SS 75.6082631759529	U2GCAG3SS 65.8794693702112	GT,AG
AT1G50030_JS3	intron:Chr1:18538562-18538740|-	AAGGTATCCTGATTT	GCAACATTGCAGGAG	U12GTAG5SS 75.6082631759529	U2GCAG3SS 65.8794693702112	GT,AG
AT1G50030_P1	intron:Chr1:18538562-18538740|-	AAGGTATCCTGATTT	GCAACATTGCAGGAG	U12GTAG5SS 75.6082631759529	U2GCAG3SS 65.8794693702112	GT,AG
AT1G50200.2	intron:Chr1:18593110-18593201|-	AAGGTATCCCTTTTC	CCATGAATTCAGGAA	U12GTAG5SS 76.9095081204875	U2GCAG3SS 65.061227519165	GT,AG
AT1G50200_ID2	intron:Chr1:18593110-18593201|-	AAGGTATCCCTTTTC	CCATGAATTCAGGAA	U12GTAG5SS 76.9095081204875	U2GCAG3SS 65.061227519165	GT,AG
AT1G50200_JS1	intron:Chr1:18593110-18593201|-	AAGGTATCCCTTTTC	CCATGAATTCAGGAA	U12GTAG5SS 76.9095081204875	U2GCAG3SS 65.061227519165	GT,AG
AT1G50200_JS2	intron:Chr1:18593110-18593201|-	AAGGTATCCCTTTTC	CCATGAATTCAGGAA	U12GTAG5SS 76.9095081204875	U2GCAG3SS 65.061227519165	GT,AG
AT1G50200_JS3	intron:Chr1:18593110-18593201|-	AAGGTATCCCTTTTC	CCATGAATTCAGGAA	U12GTAG5SS 76.9095081204875	U2GCAG3SS 65.061227519165	GT,AG
AT1G50200_P1	intron:Chr1:18593110-18593201|-	AAGGTATCCCTTTTC	CCATGAATTCAGGAA	U12GTAG5SS 76.9095081204875	U2GCAG3SS 65.061227519165	GT,AG
AT1G50510_ID3	intron:Chr1:18718821-18718990|+	CAAGTATCCTTCTTT	ACACATTTCCAGACA	U12GTAG5SS 81.4997652574496	U12GTAG3SS 66.7885991138447	GT,AG
AT1G50510_ID4	intron:Chr1:18718821-18718990|+	CAAGTATCCTTCTTT	ACACATTTCCAGACA	U12GTAG5SS 81.4997652574496	U12GTAG3SS 66.7885991138447	GT,AG
AT1G50510_ID6	intron:Chr1:18718821-18718990|+	CAAGTATCCTTCTTT	ACACATTTCCAGACA	U12GTAG5SS 81.4997652574496	U12GTAG3SS 66.7885991138447	GT,AG
AT1G50510_P1	intron:Chr1:18718821-18718990|+	CAAGTATCCTTCTTT	ACACATTTCCAGACA	U12GTAG5SS 81.4997652574496	U12GTAG3SS 66.7885991138447	GT,AG
AT1G51270.1	intron:Chr1:19007628-19007826|+	CTAGTACCCTTTTAT	ATTTTGATGCAGTTG	U12GTAG5SS 77.2978229302555	U2GCAG3SS 69.8704128543358	GT,AG
AT1G51270.2	intron:Chr1:19007628-19007826|+	CTAGTACCCTTTTAT	ATTTTGATGCAGTTG	U12GTAG5SS 77.2978229302555	U2GCAG3SS 69.8704128543358	GT,AG
AT1G51270_ID49	intron:Chr1:19007628-19007826|+	CTAGTACCCTTTTAT	ATTTTGATGCAGTTG	U12GTAG5SS 77.2978229302555	U2GCAG3SS 69.8704128543358	GT,AG
AT1G51270_ID51	intron:Chr1:19007628-19007826|+	CTAGTACCCTTTTAT	ATTTTGATGCAGTTG	U12GTAG5SS 77.2978229302555	U2GCAG3SS 69.8704128543358	GT,AG
AT1G51270_JC11	intron:Chr1:19007628-19007826|+	CTAGTACCCTTTTAT	ATTTTGATGCAGTTG	U12GTAG5SS 77.2978229302555	U2GCAG3SS 69.8704128543358	GT,AG
AT1G51270_P2	intron:Chr1:19007628-19007826|+	CTAGTACCCTTTTAT	ATTTTGATGCAGTTG	U12GTAG5SS 77.2978229302555	U2GCAG3SS 69.8704128543358	GT,AG
AT1G51270_P3	intron:Chr1:19007628-19007826|+	CTAGTACCCTTTTAT	ATTTTGATGCAGTTG	U12GTAG5SS 77.2978229302555	U2GCAG3SS 69.8704128543358	GT,AG
AT1G51630.1	intron:Chr1:19143258-19143382|-	CAGGTATCCTTTATA	CGTCTTGTTTAGATT	U12GTAG5SS 80.5700439935047	U12GTAG3SS 67.2124076160031	GT,AG
AT1G51630_ID4	intron:Chr1:19143258-19143382|-	CAGGTATCCTTTATA	CGTCTTGTTTAGATT	U12GTAG5SS 80.5700439935047	U12GTAG3SS 67.2124076160031	GT,AG
AT1G51630_ID6	intron:Chr1:19143258-19143382|-	CAGGTATCCTTTATA	CGTCTTGTTTAGATT	U12GTAG5SS 80.5700439935047	U12GTAG3SS 67.2124076160031	GT,AG
AT1G52060_P1	intron:Chr1:19359936-19360110|-	ATGGTATGCTTTAAA	TTTTGTTGGCAGTTC	U12GTAG5SS 76.4088266955167	U2GTAG3SS 70.7262683895296	GT,AG
AT1G52060_s1	intron:Chr1:19359936-19360110|-	ATGGTATGCTTTAAA	TTTTGTTGGCAGTTC	U12GTAG5SS 76.4088266955167	U2GTAG3SS 70.7262683895296	GT,AG
AT1G06515.1	intron:Chr1:1991515-1991884|-	TCAGTATCCTTTTTT	AACTCTTTTCAGATT	U12GTAG5SS 86.4666727543406	U12GTAG3SS 69.1092804723873	GT,AG
AT1G06515.2	intron:Chr1:1991515-1991884|-	TCAGTATCCTTTTTT	AACTCTTTTCAGATT	U12GTAG5SS 86.4666727543406	U12GTAG3SS 69.1092804723873	GT,AG
AT1G06590_P1	intron:Chr1:2022630-2023050|-	AAGGTATCCCTTATG	GAAACATTGCAGGTT	U12GTAG5SS 75.4802819602045	U2GCAG3SS 68.2851942818362	GT,AG
AT1G54460_ID12	intron:Chr1:20342202-20342292|-	CTCGTATCCTTTATG	AGCCATATATAGATC	U12GTAG5SS 83.4204075118535	U12GTAG3SS 67.6310676274505	GT,AG
AT1G54460_ID14	intron:Chr1:20342202-20342292|-	CTCGTATCCTTTATG	AGCCATATATAGATC	U12GTAG5SS 83.4204075118535	U12GTAG3SS 67.6310676274505	GT,AG
AT1G54460_ID6	intron:Chr1:20342202-20342292|-	CTCGTATCCTTTATG	AGCCATATATAGATC	U12GTAG5SS 83.4204075118535	U12GTAG3SS 67.6310676274505	GT,AG
AT1G54460_JC1	intron:Chr1:20342202-20342292|-	CTCGTATCCTTTATG	AGCCATATATAGATC	U12GTAG5SS 83.4204075118535	U12GTAG3SS 67.6310676274505	GT,AG
AT1G54460_P1	intron:Chr1:20342202-20342292|-	CTCGTATCCTTTATG	AGCCATATATAGATC	U12GTAG5SS 83.4204075118535	U12GTAG3SS 67.6310676274505	GT,AG
AT1G06720.1	intron:Chr1:2061445-2061528|-	AAGGTATGCTTTTGA	TTCTTTTGTCAGGCT	U12GTAG5SS 76.9269038526344	U2GCAG3SS 71.6983808920824	GT,AG
AT1G06720_JS6	intron:Chr1:2061445-2061528|-	AAGGTATGCTTTTGA	TTCTTTTGTCAGGCT	U12GTAG5SS 76.9269038526344	U2GCAG3SS 71.6983808920824	GT,AG
AT1G06720_P2	intron:Chr1:2061445-2061528|-	AAGGTATGCTTTTGA	TTCTTTTGTCAGGCT	U12GTAG5SS 76.9269038526344	U2GCAG3SS 71.6983808920824	GT,AG
AT1G06720_s1	intron:Chr1:2061445-2061528|-	AAGGTATGCTTTTGA	TTCTTTTGTCAGGCT	U12GTAG5SS 76.9269038526344	U2GCAG3SS 71.6983808920824	GT,AG
AT1G55500_ID4	intron:Chr1:20719774-20720025|+	ATCGTATCCTTTGCC	TTGTTTTTTCAGAAG	U12GTAG5SS 82.8951544722348	U2GCAG3SS 71.7725278233051	GT,AG
AT1G55500_JS2	intron:Chr1:20719774-20720025|+	ATCGTATCCTTTGCC	TTGTTTTTTCAGAAG	U12GTAG5SS 82.8951544722348	U2GCAG3SS 71.7725278233051	GT,AG
AT1G55500_P2	intron:Chr1:20719774-20720025|+	ATCGTATCCTTTGCC	TTGTTTTTTCAGAAG	U12GTAG5SS 82.8951544722348	U2GCAG3SS 71.7725278233051	GT,AG
AT1G55500_P3	intron:Chr1:20719774-20720025|+	ATCGTATCCTTTGCC	TTGTTTTTTCAGAAG	U12GTAG5SS 82.8951544722348	U2GCAG3SS 71.7725278233051	GT,AG
AT1G55500_P4	intron:Chr1:20719774-20720025|+	ATCGTATCCTTTGCC	TTGTTTTTTCAGAAG	U12GTAG5SS 82.8951544722348	U2GCAG3SS 71.7725278233051	GT,AG
AT1G55500_P5	intron:Chr1:20719774-20720025|+	ATCGTATCCTTTGCC	TTGTTTTTTCAGAAG	U12GTAG5SS 82.8951544722348	U2GCAG3SS 71.7725278233051	GT,AG
AT1G55500_JC5	intron:Chr1:20719774-20720028|+	ATCGTATCCTTTGCC	TTTTTTCAGAAGCTG	U12GTAG5SS 82.8951544722348	U2GTAG3SS 68.2145377298446	GT,AG
AT1G55500_JS3	intron:Chr1:20719774-20720028|+	ATCGTATCCTTTGCC	TTTTTTCAGAAGCTG	U12GTAG5SS 82.8951544722348	U2GTAG3SS 68.2145377298446	GT,AG
AT1G55500_JS5	intron:Chr1:20719774-20720028|+	ATCGTATCCTTTGCC	TTTTTTCAGAAGCTG	U12GTAG5SS 82.8951544722348	U2GTAG3SS 68.2145377298446	GT,AG
AT1G06890_ID3	intron:Chr1:2112599-2112706|-	ATTGTATCCTATGCC	AATTGTACACAGATG	U12GTAG5SS 80.5821410994524	U12GTAG3SS 66.724431122778	GT,AG
AT1G06890_ID6	intron:Chr1:2112599-2112706|-	ATTGTATCCTATGCC	AATTGTACACAGATG	U12GTAG5SS 80.5821410994524	U12GTAG3SS 66.724431122778	GT,AG
AT1G06890_ID7	intron:Chr1:2112599-2112706|-	ATTGTATCCTATGCC	AATTGTACACAGATG	U12GTAG5SS 80.5821410994524	U12GTAG3SS 66.724431122778	GT,AG
AT1G06890_JC5	intron:Chr1:2112599-2112706|-	ATTGTATCCTATGCC	AATTGTACACAGATG	U12GTAG5SS 80.5821410994524	U12GTAG3SS 66.724431122778	GT,AG
AT1G06890_P1	intron:Chr1:2112599-2112706|-	ATTGTATCCTATGCC	AATTGTACACAGATG	U12GTAG5SS 80.5821410994524	U12GTAG3SS 66.724431122778	GT,AG
AT1G06890_P2	intron:Chr1:2112599-2112706|-	ATTGTATCCTATGCC	AATTGTACACAGATG	U12GTAG5SS 80.5821410994524	U12GTAG3SS 66.724431122778	GT,AG
AT1G06890_P3	intron:Chr1:2112599-2112706|-	ATTGTATCCTATGCC	AATTGTACACAGATG	U12GTAG5SS 80.5821410994524	U12GTAG3SS 66.724431122778	GT,AG
AT1G06890_P4	intron:Chr1:2112599-2112706|-	ATTGTATCCTATGCC	AATTGTACACAGATG	U12GTAG5SS 80.5821410994524	U12GTAG3SS 66.724431122778	GT,AG
AT1G06890_c1	intron:Chr1:2112599-2112706|-	ATTGTATCCTATGCC	AATTGTACACAGATG	U12GTAG5SS 80.5821410994524	U12GTAG3SS 66.724431122778	GT,AG
AT1G06890_ID3	intron:Chr1:2113421-2113918|-	TCGGTAACCTTTTCA	TTGTATGTACAGCGA	U12GTAG5SS 78.8658944397169	U2GTAG3SS 67.9969938745657	GT,AG
AT1G06890_ID6	intron:Chr1:2113421-2113918|-	TCGGTAACCTTTTCA	TTGTATGTACAGCGA	U12GTAG5SS 78.8658944397169	U2GTAG3SS 67.9969938745657	GT,AG
AT1G06890_ID7	intron:Chr1:2113421-2113918|-	TCGGTAACCTTTTCA	TTGTATGTACAGCGA	U12GTAG5SS 78.8658944397169	U2GTAG3SS 67.9969938745657	GT,AG
AT1G06890_JC5	intron:Chr1:2113421-2113918|-	TCGGTAACCTTTTCA	TTGTATGTACAGCGA	U12GTAG5SS 78.8658944397169	U2GTAG3SS 67.9969938745657	GT,AG
AT1G06890_P1	intron:Chr1:2113421-2113918|-	TCGGTAACCTTTTCA	TTGTATGTACAGCGA	U12GTAG5SS 78.8658944397169	U2GTAG3SS 67.9969938745657	GT,AG
AT1G06890_P2	intron:Chr1:2113421-2113918|-	TCGGTAACCTTTTCA	TTGTATGTACAGCGA	U12GTAG5SS 78.8658944397169	U2GTAG3SS 67.9969938745657	GT,AG
AT1G06890_P3	intron:Chr1:2113421-2113918|-	TCGGTAACCTTTTCA	TTGTATGTACAGCGA	U12GTAG5SS 78.8658944397169	U2GTAG3SS 67.9969938745657	GT,AG
AT1G06890_P4	intron:Chr1:2113421-2113918|-	TCGGTAACCTTTTCA	TTGTATGTACAGCGA	U12GTAG5SS 78.8658944397169	U2GTAG3SS 67.9969938745657	GT,AG
AT1G06890_c1	intron:Chr1:2113421-2113918|-	TCGGTAACCTTTTCA	TTGTATGTACAGCGA	U12GTAG5SS 78.8658944397169	U2GTAG3SS 67.9969938745657	GT,AG
AT1G58080_ID2	intron:Chr1:21505986-21506067|-	GCGGTATGCTTTAAT	AAATGGTCACAGATT	U12GTAG5SS 76.8449375701802	U12GTAG3SS 65.788660069345	GT,AG
AT1G58080_ID4	intron:Chr1:21505986-21506067|-	GCGGTATGCTTTAAT	AAATGGTCACAGATT	U12GTAG5SS 76.8449375701802	U12GTAG3SS 65.788660069345	GT,AG
AT1G58080_ID6	intron:Chr1:21505986-21506067|-	GCGGTATGCTTTAAT	AAATGGTCACAGATT	U12GTAG5SS 76.8449375701802	U12GTAG3SS 65.788660069345	GT,AG
AT1G58080_P1	intron:Chr1:21505986-21506067|-	GCGGTATGCTTTAAT	AAATGGTCACAGATT	U12GTAG5SS 76.8449375701802	U12GTAG3SS 65.788660069345	GT,AG
AT1G59600_P1	intron:Chr1:21890168-21890610|-	AAGGTATTCTTTATG	TCATCTGAGCAGGAA	U12GTAG5SS 75.4976776923514	U2GCAG3SS 66.921186190573	GT,AG
AT1G59600_s1	intron:Chr1:21890168-21890610|-	AAGGTATTCTTTATG	TCATCTGAGCAGGAA	U12GTAG5SS 75.4976776923514	U2GCAG3SS 66.921186190573	GT,AG
AT1G59600_s2	intron:Chr1:21890168-21890610|-	AAGGTATTCTTTATG	TCATCTGAGCAGGAA	U12GTAG5SS 75.4976776923514	U2GCAG3SS 66.921186190573	GT,AG
AT1G59850_P1	intron:Chr1:22028664-22028768|-	CAGGTAACCTTTTCT	TTAATATTGCAGAAG	U12GTAG5SS 76.4610229876975	U2GCAG3SS 69.5859499580232	GT,AG
AT1G59890.3	intron:Chr1:22049960-22050039|+	TATGTATGCTTCTCT	ATTTCTGTGCAGTCA	U12GTAG5SS 77.9238407295895	U2GCAG3SS 68.5469216837004	GT,AG
AT1G59890_JC7	intron:Chr1:22049960-22050039|+	TATGTATGCTTCTCT	ATTTCTGTGCAGTCA	U12GTAG5SS 77.9238407295895	U2GCAG3SS 68.5469216837004	GT,AG
AT1G59890_P1	intron:Chr1:22049960-22050039|+	TATGTATGCTTCTCT	ATTTCTGTGCAGTCA	U12GTAG5SS 77.9238407295895	U2GCAG3SS 68.5469216837004	GT,AG
AT1G59890_P2	intron:Chr1:22049960-22050039|+	TATGTATGCTTCTCT	ATTTCTGTGCAGTCA	U12GTAG5SS 77.9238407295895	U2GCAG3SS 68.5469216837004	GT,AG
AT1G59890_P4	intron:Chr1:22049960-22050039|+	TATGTATGCTTCTCT	ATTTCTGTGCAGTCA	U12GTAG5SS 77.9238407295895	U2GCAG3SS 68.5469216837004	GT,AG
AT1G60070.1	intron:Chr1:22148538-22148655|-	GCAGTATCCTTTATG	ACTTACGTCTAGAGA	U12GTAG5SS 84.4110327990848	U12GTAG3SS 65.9011579366723	GT,AG
AT1G60070.2	intron:Chr1:22148538-22148655|-	GCAGTATCCTTTATG	ACTTACGTCTAGAGA	U12GTAG5SS 84.4110327990848	U12GTAG3SS 65.9011579366723	GT,AG
AT1G60070_JC5	intron:Chr1:22148538-22148655|-	GCAGTATCCTTTATG	ACTTACGTCTAGAGA	U12GTAG5SS 84.4110327990848	U12GTAG3SS 65.9011579366723	GT,AG
AT1G60070_JC6	intron:Chr1:22148538-22148655|-	GCAGTATCCTTTATG	ACTTACGTCTAGAGA	U12GTAG5SS 84.4110327990848	U12GTAG3SS 65.9011579366723	GT,AG
AT1G60070_c3	intron:Chr1:22148538-22148655|-	GCAGTATCCTTTATG	ACTTACGTCTAGAGA	U12GTAG5SS 84.4110327990848	U12GTAG3SS 65.9011579366723	GT,AG
AT1G60860_JC11	intron:Chr1:22405758-22406105|-	AAGGTAACCTTTATT	CTACCTTTTCAGGAG	U12GTAG5SS 75.4629946066323	U2GCAG3SS 68.3450347033221	GT,AG
AT1G60860_P1	intron:Chr1:22405758-22406105|-	AAGGTAACCTTTATT	CTACCTTTTCAGGAG	U12GTAG5SS 75.4629946066323	U2GCAG3SS 68.3450347033221	GT,AG
AT1G60860_P2	intron:Chr1:22405758-22406105|-	AAGGTAACCTTTATT	CTACCTTTTCAGGAG	U12GTAG5SS 75.4629946066323	U2GCAG3SS 68.3450347033221	GT,AG
AT1G60860_s2	intron:Chr1:22405758-22406105|-	AAGGTAACCTTTATT	CTACCTTTTCAGGAG	U12GTAG5SS 75.4629946066323	U2GCAG3SS 68.3450347033221	GT,AG
AT1G60860_s3	intron:Chr1:22405758-22406105|-	AAGGTAACCTTTATT	CTACCTTTTCAGGAG	U12GTAG5SS 75.4629946066323	U2GCAG3SS 68.3450347033221	GT,AG
AT1G61150_ID2	intron:Chr1:22543266-22543837|+	AACGTATCCTTTTTC	ATCTCTCTGCAGCAA	U12GTAG5SS 84.369682448189	U2GCAG3SS 66.9649673964237	GT,AG
AT1G61150_ID3	intron:Chr1:22543266-22543837|+	AACGTATCCTTTTTC	ATCTCTCTGCAGCAA	U12GTAG5SS 84.369682448189	U2GCAG3SS 66.9649673964237	GT,AG
AT1G61770.1	intron:Chr1:22812162-22812267|+	TAGGTATCCTTCTAT	GATATTTTTCAGATG	U12GTAG5SS 80.160722927806	U2GCAG3SS 69.7136455047533	GT,AG
AT1G61770_ID2	intron:Chr1:22812162-22812267|+	TAGGTATCCTTCTAT	GATATTTTTCAGATG	U12GTAG5SS 80.160722927806	U2GCAG3SS 69.7136455047533	GT,AG
AT1G61770_ID5	intron:Chr1:22812162-22812267|+	TAGGTATCCTTCTAT	GATATTTTTCAGATG	U12GTAG5SS 80.160722927806	U2GCAG3SS 69.7136455047533	GT,AG
AT1G61770_c1	intron:Chr1:22812162-22812267|+	TAGGTATCCTTCTAT	GATATTTTTCAGATG	U12GTAG5SS 80.160722927806	U2GCAG3SS 69.7136455047533	GT,AG
AT1G62130_JC14	intron:Chr1:22967876-22967985|-	TTCGTATCCTTTTCT	AGGTCTATCCAGATA	U12GTAG5SS 85.5731224910263	U12GTAG3SS 66.6360563036242	GT,AG
AT1G62130_JC16	intron:Chr1:22967876-22967985|-	TTCGTATCCTTTTCT	AGGTCTATCCAGATA	U12GTAG5SS 85.5731224910263	U12GTAG3SS 66.6360563036242	GT,AG
AT1G62130_JC1	intron:Chr1:22967876-22967985|-	TTCGTATCCTTTTCT	AGGTCTATCCAGATA	U12GTAG5SS 85.5731224910263	U12GTAG3SS 66.6360563036242	GT,AG
AT1G62130_JS7	intron:Chr1:22967876-22967985|-	TTCGTATCCTTTTCT	AGGTCTATCCAGATA	U12GTAG5SS 85.5731224910263	U12GTAG3SS 66.6360563036242	GT,AG
AT1G62130_P1	intron:Chr1:22967876-22967985|-	TTCGTATCCTTTTCT	AGGTCTATCCAGATA	U12GTAG5SS 85.5731224910263	U12GTAG3SS 66.6360563036242	GT,AG
AT1G62130_P2	intron:Chr1:22967876-22967985|-	TTCGTATCCTTTTCT	AGGTCTATCCAGATA	U12GTAG5SS 85.5731224910263	U12GTAG3SS 66.6360563036242	GT,AG
AT1G62800.1	intron:Chr1:23257207-23257363|-	AGTGTATACTCTAAA	TTATGGAAACAGGTA	U12GTAG5SS 75.3351438520099	U2GCAG3SS 67.3694850303757	GT,AG
AT1G62800_ID12	intron:Chr1:23257207-23257363|-	AGTGTATACTCTAAA	TTATGGAAACAGGTA	U12GTAG5SS 75.3351438520099	U2GCAG3SS 67.3694850303757	GT,AG
AT1G62800_ID2	intron:Chr1:23257207-23257363|-	AGTGTATACTCTAAA	TTATGGAAACAGGTA	U12GTAG5SS 75.3351438520099	U2GCAG3SS 67.3694850303757	GT,AG
AT1G62800_ID3	intron:Chr1:23257207-23257363|-	AGTGTATACTCTAAA	TTATGGAAACAGGTA	U12GTAG5SS 75.3351438520099	U2GCAG3SS 67.3694850303757	GT,AG
AT1G62800_ID6	intron:Chr1:23257207-23257363|-	AGTGTATACTCTAAA	TTATGGAAACAGGTA	U12GTAG5SS 75.3351438520099	U2GCAG3SS 67.3694850303757	GT,AG
AT1G62800_P2	intron:Chr1:23257207-23257363|-	AGTGTATACTCTAAA	TTATGGAAACAGGTA	U12GTAG5SS 75.3351438520099	U2GCAG3SS 67.3694850303757	GT,AG
AT1G62800_P3	intron:Chr1:23257207-23257363|-	AGTGTATACTCTAAA	TTATGGAAACAGGTA	U12GTAG5SS 75.3351438520099	U2GCAG3SS 67.3694850303757	GT,AG
AT1G63260_ID3	intron:Chr1:23468246-23468340|-	ATTGTATCCTTCACT	TTTCCTTTGAAGTAT	U12GTAG5SS 82.617036613171	U2GTAG3SS 68.2580704519331	GT,AG
AT1G63260_ID4	intron:Chr1:23468246-23468340|-	ATTGTATCCTTCACT	TTTCCTTTGAAGTAT	U12GTAG5SS 82.617036613171	U2GTAG3SS 68.2580704519331	GT,AG
AT1G63260_ID5	intron:Chr1:23468246-23468340|-	ATTGTATCCTTCACT	TTTCCTTTGAAGTAT	U12GTAG5SS 82.617036613171	U2GTAG3SS 68.2580704519331	GT,AG
AT1G63260_ID6	intron:Chr1:23468246-23468340|-	ATTGTATCCTTCACT	TTTCCTTTGAAGTAT	U12GTAG5SS 82.617036613171	U2GTAG3SS 68.2580704519331	GT,AG
AT1G63260_P1	intron:Chr1:23468246-23468340|-	ATTGTATCCTTCACT	TTTCCTTTGAAGTAT	U12GTAG5SS 82.617036613171	U2GTAG3SS 68.2580704519331	GT,AG
AT1G63260_P2	intron:Chr1:23468246-23468340|-	ATTGTATCCTTCACT	TTTCCTTTGAAGTAT	U12GTAG5SS 82.617036613171	U2GTAG3SS 68.2580704519331	GT,AG
AT1G63260_P3	intron:Chr1:23468246-23468340|-	ATTGTATCCTTCACT	TTTCCTTTGAAGTAT	U12GTAG5SS 82.617036613171	U2GTAG3SS 68.2580704519331	GT,AG
AT1G63260_P4	intron:Chr1:23468246-23468340|-	ATTGTATCCTTCACT	TTTCCTTTGAAGTAT	U12GTAG5SS 82.617036613171	U2GTAG3SS 68.2580704519331	GT,AG
AT1G63260_P5	intron:Chr1:23468246-23468340|-	ATTGTATCCTTCACT	TTTCCTTTGAAGTAT	U12GTAG5SS 82.617036613171	U2GTAG3SS 68.2580704519331	GT,AG
AT1G63260_P6	intron:Chr1:23468246-23468340|-	ATTGTATCCTTCACT	TTTCCTTTGAAGTAT	U12GTAG5SS 82.617036613171	U2GTAG3SS 68.2580704519331	GT,AG
AT1G63260_c1	intron:Chr1:23468246-23468340|-	ATTGTATCCTTCACT	TTTCCTTTGAAGTAT	U12GTAG5SS 82.617036613171	U2GTAG3SS 68.2580704519331	GT,AG
AT1G63260_s1	intron:Chr1:23468246-23468340|-	ATTGTATCCTTCACT	TTTCCTTTGAAGTAT	U12GTAG5SS 82.617036613171	U2GTAG3SS 68.2580704519331	GT,AG
AT1G63260_s2	intron:Chr1:23468246-23468340|-	ATTGTATCCTTCACT	TTTCCTTTGAAGTAT	U12GTAG5SS 82.617036613171	U2GTAG3SS 68.2580704519331	GT,AG
AT1G63770.5	intron:Chr1:23660761-23660890|-	TTTGTAACCTGTTCG	TATTTCTAACAGAAT	U12GTAG5SS 77.2457249469989	U2GCAG3SS 68.3613264703667	GT,AG
AT1G64150_ID3	intron:Chr1:23811345-23811458|-	AGGGTATGCTTTCTT	GTAATTTTGCAGGAT	U12GTAG5SS 75.0949984941761	U2GCAG3SS 72.2905304756498	GT,AG
AT1G64150_P1	intron:Chr1:23811345-23811458|-	AGGGTATGCTTTCTT	GTAATTTTGCAGGAT	U12GTAG5SS 75.0949984941761	U2GCAG3SS 72.2905304756498	GT,AG
AT1G64150_s2	intron:Chr1:23811345-23811458|-	AGGGTATGCTTTCTT	GTAATTTTGCAGGAT	U12GTAG5SS 75.0949984941761	U2GCAG3SS 72.2905304756498	GT,AG
AT1G64440_ID3	intron:Chr1:23938963-23939068|+	TAGGTATGCTTTTCT	CTGTTGTGCTAGGTT	U12GTAG5SS 77.2191948923064	U2GTAG3SS 66.8285939746417	GT,AG
AT1G64440_P1	intron:Chr1:23938963-23939068|+	TAGGTATGCTTTTCT	CTGTTGTGCTAGGTT	U12GTAG5SS 77.2191948923064	U2GTAG3SS 66.8285939746417	GT,AG
AT1G64440_c1	intron:Chr1:23938963-23939068|+	TAGGTATGCTTTTCT	CTGTTGTGCTAGGTT	U12GTAG5SS 77.2191948923064	U2GTAG3SS 66.8285939746417	GT,AG
AT1G64790.2	intron:Chr1:24067996-24068248|-	CAGGTATTCTTTATA	CTTTGATTTCAGGGT	U12GTAG5SS 75.0664799131336	U2GCAG3SS 70.8372791842798	GT,AG
AT1G64790_P3	intron:Chr1:24067996-24068248|-	CAGGTATTCTTTATA	CTTTGATTTCAGGGT	U12GTAG5SS 75.0664799131336	U2GCAG3SS 70.8372791842798	GT,AG
AT1G07990_P1	intron:Chr1:2477779-2477966|+	CTTGTAAGCTTTTTT	TAATGTCTGCAGTCT	U12GTAG5SS 75.1352897926463	U2GCAG3SS 67.8961985553154	GT,AG
AT1G07990_P2	intron:Chr1:2477779-2477966|+	CTTGTAAGCTTTTTT	TAATGTCTGCAGTCT	U12GTAG5SS 75.1352897926463	U2GCAG3SS 67.8961985553154	GT,AG
AT1G66960_P2	intron:Chr1:24988413-24988515|-	CAGGTATACTTTAAA	CCTAATTTTCAGAAC	U12GTAG5SS 75.0664799131336	U2GCAG3SS 66.456663082922	GT,AG
AT1G66960_P4	intron:Chr1:24988413-24988515|-	CAGGTATACTTTAAA	CCTAATTTTCAGAAC	U12GTAG5SS 75.0664799131336	U2GCAG3SS 66.456663082922	GT,AG
AT1G67120_JC19	intron:Chr1:25073792-25073867|-	AAGGTATCCTTGGGC	TGTTGTCATCAGGCT	U12GTAG5SS 77.0957594017626	U2GCAG3SS 68.2283666812688	GT,AG
AT1G67120_P1	intron:Chr1:25073792-25073867|-	AAGGTATCCTTGGGC	TGTTGTCATCAGGCT	U12GTAG5SS 77.0957594017626	U2GCAG3SS 68.2283666812688	GT,AG
AT1G67120_P2	intron:Chr1:25073792-25073867|-	AAGGTATCCTTGGGC	TGTTGTCATCAGGCT	U12GTAG5SS 77.0957594017626	U2GCAG3SS 68.2283666812688	GT,AG
AT1G67210.2	intron:Chr1:25141828-25141984|+	GTTGTATCCTTATTC	TCCATGTGTCAGCTA	U12GTAG5SS 83.5685890508804	U2GTAG3SS 65.3576378595226	GT,AG
AT1G67210_ID3	intron:Chr1:25141828-25141984|+	GTTGTATCCTTATTC	TCCATGTGTCAGCTA	U12GTAG5SS 83.5685890508804	U2GTAG3SS 65.3576378595226	GT,AG
AT1G67210_ID8	intron:Chr1:25141828-25141984|+	GTTGTATCCTTATTC	TCCATGTGTCAGCTA	U12GTAG5SS 83.5685890508804	U2GTAG3SS 65.3576378595226	GT,AG
AT1G67210_P1	intron:Chr1:25141828-25141984|+	GTTGTATCCTTATTC	TCCATGTGTCAGCTA	U12GTAG5SS 83.5685890508804	U2GTAG3SS 65.3576378595226	GT,AG
AT1G67210_P3	intron:Chr1:25141828-25141984|+	GTTGTATCCTTATTC	TCCATGTGTCAGCTA	U12GTAG5SS 83.5685890508804	U2GTAG3SS 65.3576378595226	GT,AG
AT1G67500_P2	intron:Chr1:25295709-25295788|-	TCTGTATCCTGTATA	ACAGTATAGTAGCTA	U12GTAG5SS 82.1249795827704	U12GTAG3SS 65.7469180970383	GT,AG
AT1G67500_P3	intron:Chr1:25295709-25295788|-	TCTGTATCCTGTATA	ACAGTATAGTAGCTA	U12GTAG5SS 82.1249795827704	U12GTAG3SS 65.7469180970383	GT,AG
AT1G67500_P4	intron:Chr1:25295709-25295788|-	TCTGTATCCTGTATA	ACAGTATAGTAGCTA	U12GTAG5SS 82.1249795827704	U12GTAG3SS 65.7469180970383	GT,AG
AT1G67500_P5	intron:Chr1:25295709-25295788|-	TCTGTATCCTGTATA	ACAGTATAGTAGCTA	U12GTAG5SS 82.1249795827704	U12GTAG3SS 65.7469180970383	GT,AG
AT1G67500_P6	intron:Chr1:25295709-25295788|-	TCTGTATCCTGTATA	ACAGTATAGTAGCTA	U12GTAG5SS 82.1249795827704	U12GTAG3SS 65.7469180970383	GT,AG
AT1G68710_P1	intron:Chr1:25795288-25795400|-	TGGGTATCATTTTCT	TGTCTTTCACAGGTT	U12GTAG5SS 75.1518770477335	U2GCAG3SS 71.6763781143233	GT,AG
AT1G68710_P2	intron:Chr1:25795288-25795400|-	TGGGTATCATTTTCT	TGTCTTTCACAGGTT	U12GTAG5SS 75.1518770477335	U2GCAG3SS 71.6763781143233	GT,AG
AT1G68710_P3	intron:Chr1:25795288-25795400|-	TGGGTATCATTTTCT	TGTCTTTCACAGGTT	U12GTAG5SS 75.1518770477335	U2GCAG3SS 71.6763781143233	GT,AG
AT1G08320_ID1	intron:Chr1:2625812-2626190|-	ACTGTACCCTTTCTT	TATGTATTGCAGGAG	U12GTAG5SS 77.7500739472368	U2GCAG3SS 71.3851015126934	GT,AG
AT1G08320_P1	intron:Chr1:2625812-2626190|-	ACTGTACCCTTTCTT	TATGTATTGCAGGAG	U12GTAG5SS 77.7500739472368	U2GCAG3SS 71.3851015126934	GT,AG
AT1G08320_P4	intron:Chr1:2625812-2626190|-	ACTGTACCCTTTCTT	TATGTATTGCAGGAG	U12GTAG5SS 77.7500739472368	U2GCAG3SS 71.3851015126934	GT,AG
AT1G08320_s2	intron:Chr1:2625812-2626190|-	ACTGTACCCTTTCTT	TATGTATTGCAGGAG	U12GTAG5SS 77.7500739472368	U2GCAG3SS 71.3851015126934	GT,AG
AT1G70060_ID2	intron:Chr1:26385243-26385361|+	TTGGTATGCTTTTAT	TTCTTGTATTAGGTG	U12GTAG5SS 78.1303438954717	U2GTAG3SS 68.5399769136529	GT,AG
AT1G70060_ID3	intron:Chr1:26385243-26385361|+	TTGGTATGCTTTTAT	TTCTTGTATTAGGTG	U12GTAG5SS 78.1303438954717	U2GTAG3SS 68.5399769136529	GT,AG
AT1G70060_ID4	intron:Chr1:26385243-26385361|+	TTGGTATGCTTTTAT	TTCTTGTATTAGGTG	U12GTAG5SS 78.1303438954717	U2GTAG3SS 68.5399769136529	GT,AG
AT1G70060_P1	intron:Chr1:26385243-26385361|+	TTGGTATGCTTTTAT	TTCTTGTATTAGGTG	U12GTAG5SS 78.1303438954717	U2GTAG3SS 68.5399769136529	GT,AG
AT1G70060_P2	intron:Chr1:26385243-26385361|+	TTGGTATGCTTTTAT	TTCTTGTATTAGGTG	U12GTAG5SS 78.1303438954717	U2GTAG3SS 68.5399769136529	GT,AG
AT1G71900_P1	intron:Chr1:27063426-27063521|+	AAGGTATCCTCTGCT	GGTTTTGAACAGGAC	U12GTAG5SS 76.4941494640261	U2GCAG3SS 67.107940544938	GT,AG
AT1G71900_P2	intron:Chr1:27063426-27063521|+	AAGGTATCCTCTGCT	GGTTTTGAACAGGAC	U12GTAG5SS 76.4941494640261	U2GCAG3SS 67.107940544938	GT,AG
AT1G08600.1	intron:Chr1:2727801-2728250|+	AAGGTATGCTTTTTT	TTTTGCCTACAGGTT	U12GTAG5SS 76.9269038526344	U2GCAG3SS 72.2201818610411	GT,AG
AT1G08600.2	intron:Chr1:2727801-2728250|+	AAGGTATGCTTTTTT	TTTTGCCTACAGGTT	U12GTAG5SS 76.9269038526344	U2GCAG3SS 72.2201818610411	GT,AG
AT1G08600.4	intron:Chr1:2727801-2728250|+	AAGGTATGCTTTTTT	TTTTGCCTACAGGTT	U12GTAG5SS 76.9269038526344	U2GCAG3SS 72.2201818610411	GT,AG
AT1G08600_P3	intron:Chr1:2727801-2728250|+	AAGGTATGCTTTTTT	TTTTGCCTACAGGTT	U12GTAG5SS 76.9269038526344	U2GCAG3SS 72.2201818610411	GT,AG
AT1G72710.1	intron:Chr1:27372628-27372716|+	TTGGTATCCTCTTTA	CATGGTTTTTAGGTA	U12GTAG5SS 80.0832664859829	U12GTAG3SS 67.5800148319717	GT,AG
AT1G72710_ID4	intron:Chr1:27372628-27372716|+	TTGGTATCCTCTTTA	CATGGTTTTTAGGTA	U12GTAG5SS 80.0832664859829	U12GTAG3SS 67.5800148319717	GT,AG
AT1G72710_ID7	intron:Chr1:27372628-27372716|+	TTGGTATCCTCTTTA	CATGGTTTTTAGGTA	U12GTAG5SS 80.0832664859829	U12GTAG3SS 67.5800148319717	GT,AG
AT1G72710_c2	intron:Chr1:27372628-27372716|+	TTGGTATCCTCTTTA	CATGGTTTTTAGGTA	U12GTAG5SS 80.0832664859829	U12GTAG3SS 67.5800148319717	GT,AG
AT1G73430_ID3	intron:Chr1:27607315-27607673|+	TTTGTAAGCTTTTCT	GTTCCTGAACAGGTC	U12GTAG5SS 75.8587786115362	U2GCAG3SS 66.6384696615038	GT,AG
AT1G73430_ID4	intron:Chr1:27607315-27607673|+	TTTGTAAGCTTTTCT	GTTCCTGAACAGGTC	U12GTAG5SS 75.8587786115362	U2GCAG3SS 66.6384696615038	GT,AG
AT1G73430_ID6	intron:Chr1:27607315-27607673|+	TTTGTAAGCTTTTCT	GTTCCTGAACAGGTC	U12GTAG5SS 75.8587786115362	U2GCAG3SS 66.6384696615038	GT,AG
AT1G73430_P1	intron:Chr1:27607315-27607673|+	TTTGTAAGCTTTTCT	GTTCCTGAACAGGTC	U12GTAG5SS 75.8587786115362	U2GCAG3SS 66.6384696615038	GT,AG
AT1G73430_P2	intron:Chr1:27607315-27607673|+	TTTGTAAGCTTTTCT	GTTCCTGAACAGGTC	U12GTAG5SS 75.8587786115362	U2GCAG3SS 66.6384696615038	GT,AG
AT1G73430_c1	intron:Chr1:27607315-27607673|+	TTTGTAAGCTTTTCT	GTTCCTGAACAGGTC	U12GTAG5SS 75.8587786115362	U2GCAG3SS 66.6384696615038	GT,AG
AT1G73430_s1	intron:Chr1:27607315-27607673|+	TTTGTAAGCTTTTCT	GTTCCTGAACAGGTC	U12GTAG5SS 75.8587786115362	U2GCAG3SS 66.6384696615038	GT,AG
AT1G73430_s2	intron:Chr1:27607315-27607673|+	TTTGTAAGCTTTTCT	GTTCCTGAACAGGTC	U12GTAG5SS 75.8587786115362	U2GCAG3SS 66.6384696615038	GT,AG
AT1G73430_s3	intron:Chr1:27607315-27607673|+	TTTGTAAGCTTTTCT	GTTCCTGAACAGGTC	U12GTAG5SS 75.8587786115362	U2GCAG3SS 66.6384696615038	GT,AG
AT1G73430_s4	intron:Chr1:27607315-27607673|+	TTTGTAAGCTTTTCT	GTTCCTGAACAGGTC	U12GTAG5SS 75.8587786115362	U2GCAG3SS 66.6384696615038	GT,AG
AT1G73600.2	intron:Chr1:27672355-27672486|+	TCGGTATGCTCTTTA	CTTTTGATATAGAGA	U12GTAG5SS 75.3499360355761	U12GTAG3SS 65.9763065868904	GT,AG
AT1G73600_ID1	intron:Chr1:27672355-27672486|+	TCGGTATGCTCTTTA	CTTTTGATATAGAGA	U12GTAG5SS 75.3499360355761	U12GTAG3SS 65.9763065868904	GT,AG
AT1G73600_JC10	intron:Chr1:27672355-27672486|+	TCGGTATGCTCTTTA	CTTTTGATATAGAGA	U12GTAG5SS 75.3499360355761	U12GTAG3SS 65.9763065868904	GT,AG
AT1G73600_JC11	intron:Chr1:27672355-27672486|+	TCGGTATGCTCTTTA	CTTTTGATATAGAGA	U12GTAG5SS 75.3499360355761	U12GTAG3SS 65.9763065868904	GT,AG
AT1G73600_JC9	intron:Chr1:27672355-27672486|+	TCGGTATGCTCTTTA	CTTTTGATATAGAGA	U12GTAG5SS 75.3499360355761	U12GTAG3SS 65.9763065868904	GT,AG
AT1G73600_c1	intron:Chr1:27672355-27672486|+	TCGGTATGCTCTTTA	CTTTTGATATAGAGA	U12GTAG5SS 75.3499360355761	U12GTAG3SS 65.9763065868904	GT,AG
AT1G73600_ID8	intron:Chr1:27672355-27672745|+	TCGGTATGCTCTTTA	TATTTATAGCAGAGA	U12GTAG5SS 75.3499360355761	U2GCAG3SS 68.6398888634503	GT,AG
AT1G73660_P1	intron:Chr1:27692683-27692777|-	GAAGTATGCTCTTAG	TACGTGAAACAGGTG	U12GTAG5SS 75.1046707560073	U2GCAG3SS 65.5905678266529	GT,AG
AT1G73820_P1	intron:Chr1:27756588-27756944|-	ACTGTATCCTCTTAA	TGTTTTCATCAGATA	U12GTAG5SS 83.8278909584298	U2GCAG3SS 69.0005583085872	GT,AG
AT1G73820_P2	intron:Chr1:27756588-27756944|-	ACTGTATCCTCTTAA	TGTTTTCATCAGATA	U12GTAG5SS 83.8278909584298	U2GCAG3SS 69.0005583085872	GT,AG
AT1G73970.1	intron:Chr1:27819057-27819154|+	TTTGTATCCTTGAGA	TTCTGTGACTAGATA	U12GTAG5SS 82.5223321455912	U12GTAG3SS 67.2028517469546	GT,AG
AT1G73970_ID1	intron:Chr1:27819057-27819154|+	TTTGTATCCTTGAGA	TTCTGTGACTAGATA	U12GTAG5SS 82.5223321455912	U12GTAG3SS 67.2028517469546	GT,AG
AT1G73980.1	intron:Chr1:27821177-27821296|-	CGGGTATCCTCTCGT	ACGTTTTAACAGCGG	U12GTAG5SS 76.6167233054695	U2GTAG3SS 65.1368791637639	GT,AG
AT1G73980_ID32	intron:Chr1:27821177-27821296|-	CGGGTATCCTCTCGT	ACGTTTTAACAGCGG	U12GTAG5SS 76.6167233054695	U2GTAG3SS 65.1368791637639	GT,AG
AT1G73980_ID50	intron:Chr1:27821177-27821296|-	CGGGTATCCTCTCGT	ACGTTTTAACAGCGG	U12GTAG5SS 76.6167233054695	U2GTAG3SS 65.1368791637639	GT,AG
AT1G73980_ID56	intron:Chr1:27821177-27821296|-	CGGGTATCCTCTCGT	ACGTTTTAACAGCGG	U12GTAG5SS 76.6167233054695	U2GTAG3SS 65.1368791637639	GT,AG
AT1G73980_ID60	intron:Chr1:27821177-27821296|-	CGGGTATCCTCTCGT	ACGTTTTAACAGCGG	U12GTAG5SS 76.6167233054695	U2GTAG3SS 65.1368791637639	GT,AG
AT1G73980_ID65	intron:Chr1:27821177-27821296|-	CGGGTATCCTCTCGT	ACGTTTTAACAGCGG	U12GTAG5SS 76.6167233054695	U2GTAG3SS 65.1368791637639	GT,AG
AT1G73980_ID69	intron:Chr1:27821177-27821296|-	CGGGTATCCTCTCGT	ACGTTTTAACAGCGG	U12GTAG5SS 76.6167233054695	U2GTAG3SS 65.1368791637639	GT,AG
AT1G73980_P3	intron:Chr1:27821177-27821296|-	CGGGTATCCTCTCGT	ACGTTTTAACAGCGG	U12GTAG5SS 76.6167233054695	U2GTAG3SS 65.1368791637639	GT,AG
AT1G73980_c3	intron:Chr1:27821177-27821296|-	CGGGTATCCTCTCGT	ACGTTTTAACAGCGG	U12GTAG5SS 76.6167233054695	U2GTAG3SS 65.1368791637639	GT,AG
AT1G73980_c4	intron:Chr1:27821177-27821296|-	CGGGTATCCTCTCGT	ACGTTTTAACAGCGG	U12GTAG5SS 76.6167233054695	U2GTAG3SS 65.1368791637639	GT,AG
AT1G73980_c5	intron:Chr1:27821177-27821296|-	CGGGTATCCTCTCGT	ACGTTTTAACAGCGG	U12GTAG5SS 76.6167233054695	U2GTAG3SS 65.1368791637639	GT,AG
AT1G74230_ID4	intron:Chr1:27914760-27915328|+	TGGGTATACTTTCGT	ATTTGAATCTAGAAT	U12GTAG5SS 75.3872895338481	U12GTAG3SS 65.1952475564526	GT,AG
AT1G74330.1	intron:Chr1:27945457-27945588|-	CAGGTAACCTTTTTA	TTGTGTTTTCAGTAT	U12GTAG5SS 76.4610229876975	U2GCAG3SS 70.6066310244715	GT,AG
AT1G74330_JS1	intron:Chr1:27945457-27945588|-	CAGGTAACCTTTTTA	TTGTGTTTTCAGTAT	U12GTAG5SS 76.4610229876975	U2GCAG3SS 70.6066310244715	GT,AG
AT1G74330_JS2	intron:Chr1:27945457-27945588|-	CAGGTAACCTTTTTA	TTGTGTTTTCAGTAT	U12GTAG5SS 76.4610229876975	U2GCAG3SS 70.6066310244715	GT,AG
AT1G74330_JS3	intron:Chr1:27945457-27945588|-	CAGGTAACCTTTTTA	TTGTGTTTTCAGTAT	U12GTAG5SS 76.4610229876975	U2GCAG3SS 70.6066310244715	GT,AG
AT1G74330_P2	intron:Chr1:27945457-27945588|-	CAGGTAACCTTTTTA	TTGTGTTTTCAGTAT	U12GTAG5SS 76.4610229876975	U2GCAG3SS 70.6066310244715	GT,AG
AT1G75380.1	intron:Chr1:28282815-28282915|-	ATTGTATGCTTTTAT	TACTTGTTGCAGGCA	U12GTAG5SS 81.1047347379543	U2GCAG3SS 71.3551220829995	GT,AG
AT1G75380.3	intron:Chr1:28282815-28282915|-	ATTGTATGCTTTTAT	TACTTGTTGCAGGCA	U12GTAG5SS 81.1047347379543	U2GCAG3SS 71.3551220829995	GT,AG
AT1G75380_ID14	intron:Chr1:28282815-28282915|-	ATTGTATGCTTTTAT	TACTTGTTGCAGGCA	U12GTAG5SS 81.1047347379543	U2GCAG3SS 71.3551220829995	GT,AG
AT1G75380_ID16	intron:Chr1:28282815-28282915|-	ATTGTATGCTTTTAT	TACTTGTTGCAGGCA	U12GTAG5SS 81.1047347379543	U2GCAG3SS 71.3551220829995	GT,AG
AT1G75380_JC2	intron:Chr1:28282815-28282915|-	ATTGTATGCTTTTAT	TACTTGTTGCAGGCA	U12GTAG5SS 81.1047347379543	U2GCAG3SS 71.3551220829995	GT,AG
AT1G75380_P2	intron:Chr1:28282815-28282915|-	ATTGTATGCTTTTAT	TACTTGTTGCAGGCA	U12GTAG5SS 81.1047347379543	U2GCAG3SS 71.3551220829995	GT,AG
AT1G75380_P4	intron:Chr1:28282815-28282915|-	ATTGTATGCTTTTAT	TACTTGTTGCAGGCA	U12GTAG5SS 81.1047347379543	U2GCAG3SS 71.3551220829995	GT,AG
AT1G75500.2	intron:Chr1:28339779-28339877|-	AAAGTAACCTTCTAT	GTGTTAATTTAGGAA	U12GTAG5SS 76.3927158705773	U2GTAG3SS 66.3546875117161	GT,AG
AT1G75500_ID3	intron:Chr1:28339779-28339877|-	AAAGTAACCTTCTAT	GTGTTAATTTAGGAA	U12GTAG5SS 76.3927158705773	U2GTAG3SS 66.3546875117161	GT,AG
AT1G75500_P1	intron:Chr1:28339779-28339877|-	AAAGTAACCTTCTAT	GTGTTAATTTAGGAA	U12GTAG5SS 76.3927158705773	U2GTAG3SS 66.3546875117161	GT,AG
AT1G75500_c1	intron:Chr1:28339779-28339877|-	AAAGTAACCTTCTAT	GTGTTAATTTAGGAA	U12GTAG5SS 76.3927158705773	U2GTAG3SS 66.3546875117161	GT,AG
AT1G76620_P1	intron:Chr1:28756884-28756971|+	AAGGTATCCTTATTT	TGTTGTTTGTAGGAA	U12GTAG5SS 79.7248809208612	U2GTAG3SS 70.4890896774114	GT,AG
AT1G76620_P2	intron:Chr1:28756884-28756971|+	AAGGTATCCTTATTT	TGTTGTTTGTAGGAA	U12GTAG5SS 79.7248809208612	U2GTAG3SS 70.4890896774114	GT,AG
AT1G76620_c1	intron:Chr1:28756884-28756971|+	AAGGTATCCTTATTT	TGTTGTTTGTAGGAA	U12GTAG5SS 79.7248809208612	U2GTAG3SS 70.4890896774114	GT,AG
AT1G76720_P1	intron:Chr1:28794501-28794593|-	AAGGTATCCTATTCT	TGTTTGTTTTAGATC	U12GTAG5SS 78.789987193252	U2GTAG3SS 68.7797881921352	GT,AG
AT1G08970.3	intron:Chr1:2883916-2884031|+	ATGGTAACCTTTGTA	TTCTCCCTGCAGCGT	U12GTAG5SS 75.4176927909611	U2GCAG3SS 67.6056028031482	GT,AG
AT1G76820.1	intron:Chr1:28841749-28841841|+	AAGGTATCCTATTCT	TGTTTGTTTTAGATC	U12GTAG5SS 78.789987193252	U2GTAG3SS 68.7797881921352	GT,AG
AT1G76940.2	intron:Chr1:28903376-28903457|-	CTCGTATCCTATTTT	ACCGATGTCTAGATA	U12GTAG5SS 81.2091529323829	U12GTAG3SS 68.5061810002182	GT,AG
AT1G76940_ID5	intron:Chr1:28903376-28903457|-	CTCGTATCCTATTTT	ACCGATGTCTAGATA	U12GTAG5SS 81.2091529323829	U12GTAG3SS 68.5061810002182	GT,AG
AT1G76940_P1	intron:Chr1:28903376-28903457|-	CTCGTATCCTATTTT	ACCGATGTCTAGATA	U12GTAG5SS 81.2091529323829	U12GTAG3SS 68.5061810002182	GT,AG
AT1G76940_s1	intron:Chr1:28903376-28903457|-	CTCGTATCCTATTTT	ACCGATGTCTAGATA	U12GTAG5SS 81.2091529323829	U12GTAG3SS 68.5061810002182	GT,AG
AT1G77960_P1	intron:Chr1:29312802-29312887|-	TTGGTATGCTTCTCT	TTTAATTTACAGGAT	U12GTAG5SS 75.5683078506002	U2GCAG3SS 73.2939636455218	GT,AG
AT1G77960_P2	intron:Chr1:29312802-29312887|-	TTGGTATGCTTCTCT	TTTAATTTACAGGAT	U12GTAG5SS 75.5683078506002	U2GCAG3SS 73.2939636455218	GT,AG
AT1G78480.1	intron:Chr1:29525701-29525785|-	CTTGTATTCTTGCAG	CTTAATTTGCAGAAC	U12GTAG5SS 75.7711742807911	U2GCAG3SS 69.0436968773601	GT,AG
AT1G78995_ID3	intron:Chr1:29715490-29715576|-	CTGGTATCCTTCTTT	TTGTAATTGTAGCTT	U12GTAG5SS 80.3483831120814	U2GTAG3SS 68.6760188246595	GT,AG
AT1G78995_P1	intron:Chr1:29715490-29715576|-	CTGGTATCCTTCTTT	TTGTAATTGTAGCTT	U12GTAG5SS 80.3483831120814	U2GTAG3SS 68.6760188246595	GT,AG
AT1G79270.1	intron:Chr1:29818088-29818171|+	TCGGTATGCTATTAG	TATTGGATTCAGGTG	U12GTAG5SS 75.2600967856824	U2GCAG3SS 69.6394330698837	GT,AG
AT1G79270_ID1	intron:Chr1:29818088-29818171|+	TCGGTATGCTATTAG	TATTGGATTCAGGTG	U12GTAG5SS 75.2600967856824	U2GCAG3SS 69.6394330698837	GT,AG
AT1G79270_ID4	intron:Chr1:29818088-29818171|+	TCGGTATGCTATTAG	TATTGGATTCAGGTG	U12GTAG5SS 75.2600967856824	U2GCAG3SS 69.6394330698837	GT,AG
AT1G79270_ID5	intron:Chr1:29818088-29818171|+	TCGGTATGCTATTAG	TATTGGATTCAGGTG	U12GTAG5SS 75.2600967856824	U2GCAG3SS 69.6394330698837	GT,AG
AT1G79270_P2	intron:Chr1:29818088-29818171|+	TCGGTATGCTATTAG	TATTGGATTCAGGTG	U12GTAG5SS 75.2600967856824	U2GCAG3SS 69.6394330698837	GT,AG
AT1G79270_P3	intron:Chr1:29818088-29818171|+	TCGGTATGCTATTAG	TATTGGATTCAGGTG	U12GTAG5SS 75.2600967856824	U2GCAG3SS 69.6394330698837	GT,AG
AT1G79270_c4	intron:Chr1:29818088-29818171|+	TCGGTATGCTATTAG	TATTGGATTCAGGTG	U12GTAG5SS 75.2600967856824	U2GCAG3SS 69.6394330698837	GT,AG
AT1G79440_JS1	intron:Chr1:29886454-29886608|-	CTTGTATGCTTCTCT	TATCACATTCAGCTT	U12GTAG5SS 78.111500913865	U2GCAG3SS 66.6970728793275	GT,AG
AT1G79440_P1	intron:Chr1:29886454-29886608|-	CTTGTATGCTTCTCT	TATCACATTCAGCTT	U12GTAG5SS 78.111500913865	U2GCAG3SS 66.6970728793275	GT,AG
AT1G79440_c1	intron:Chr1:29886454-29886608|-	CTTGTATGCTTCTCT	TATCACATTCAGCTT	U12GTAG5SS 78.111500913865	U2GCAG3SS 66.6970728793275	GT,AG
AT1G79440_c2	intron:Chr1:29886454-29886608|-	CTTGTATGCTTCTCT	TATCACATTCAGCTT	U12GTAG5SS 78.111500913865	U2GCAG3SS 66.6970728793275	GT,AG
AT1G79610_ID11	intron:Chr1:29954183-29954300|-	AAGGTATGCTTTTTG	TGTCTTACTCAGGGC	U12GTAG5SS 76.9269038526344	U2GCAG3SS 67.3492277255539	GT,AG
AT1G79610_ID12	intron:Chr1:29954183-29954300|-	AAGGTATGCTTTTTG	TGTCTTACTCAGGGC	U12GTAG5SS 76.9269038526344	U2GCAG3SS 67.3492277255539	GT,AG
AT1G79610_ID15	intron:Chr1:29954183-29954300|-	AAGGTATGCTTTTTG	TGTCTTACTCAGGGC	U12GTAG5SS 76.9269038526344	U2GCAG3SS 67.3492277255539	GT,AG
AT1G79610_ID29	intron:Chr1:29954183-29954300|-	AAGGTATGCTTTTTG	TGTCTTACTCAGGGC	U12GTAG5SS 76.9269038526344	U2GCAG3SS 67.3492277255539	GT,AG
AT1G79610_P1	intron:Chr1:29954183-29954300|-	AAGGTATGCTTTTTG	TGTCTTACTCAGGGC	U12GTAG5SS 76.9269038526344	U2GCAG3SS 67.3492277255539	GT,AG
AT1G09280_ID10	intron:Chr1:3000717-3001062|-	ACTGTATGCTTCTAA	CTTATTGGTTAGGTT	U12GTAG5SS 79.3129323230471	U2GTAG3SS 67.0953013933646	GT,AG
AT1G09280_ID12	intron:Chr1:3000717-3001062|-	ACTGTATGCTTCTAA	CTTATTGGTTAGGTT	U12GTAG5SS 79.3129323230471	U2GTAG3SS 67.0953013933646	GT,AG
AT1G09280_ID13	intron:Chr1:3000717-3001062|-	ACTGTATGCTTCTAA	CTTATTGGTTAGGTT	U12GTAG5SS 79.3129323230471	U2GTAG3SS 67.0953013933646	GT,AG
AT1G09280_P1	intron:Chr1:3000717-3001062|-	ACTGTATGCTTCTAA	CTTATTGGTTAGGTT	U12GTAG5SS 79.3129323230471	U2GTAG3SS 67.0953013933646	GT,AG
AT1G09280_s1	intron:Chr1:3000717-3001062|-	ACTGTATGCTTCTAA	CTTATTGGTTAGGTT	U12GTAG5SS 79.3129323230471	U2GTAG3SS 67.0953013933646	GT,AG
AT1G09280_s2	intron:Chr1:3000717-3001062|-	ACTGTATGCTTCTAA	CTTATTGGTTAGGTT	U12GTAG5SS 79.3129323230471	U2GTAG3SS 67.0953013933646	GT,AG
AT1G80740.1	intron:Chr1:30342735-30342959|+	ACGGTATCGTTTTTG	ATTACCATGCAGGGT	U12GTAG5SS 76.4195428738274	U2GCAG3SS 68.3195271306568	GT,AG
AT1G01050_ID7	intron:Chr1:31602-31693|-	ACTGTATCCTTTTTC	AATATCTTACAGACA	U12GTAG5SS 87.3785324482897	U12GTAG3SS 68.1332507918481	GT,AG
AT1G01050_P1	intron:Chr1:31602-31693|-	ACTGTATCCTTTTTC	AATATCTTACAGACA	U12GTAG5SS 87.3785324482897	U12GTAG3SS 68.1332507918481	GT,AG
AT1G01050_P2	intron:Chr1:31602-31693|-	ACTGTATCCTTTTTC	AATATCTTACAGACA	U12GTAG5SS 87.3785324482897	U12GTAG3SS 68.1332507918481	GT,AG
AT1G01050_c1	intron:Chr1:31602-31693|-	ACTGTATCCTTTTTC	AATATCTTACAGACA	U12GTAG5SS 87.3785324482897	U12GTAG3SS 68.1332507918481	GT,AG
AT1G10040.2	intron:Chr1:3276709-3276852|-	ACCGTATCCTTTCTT	CTTTGTTCTTAGACC	U12GTAG5SS 84.0977339554966	U12GTAG3SS 65.2095273081983	GT,AG
AT1G10040_ID1	intron:Chr1:3276709-3276852|-	ACCGTATCCTTTCTT	CTTTGTTCTTAGACC	U12GTAG5SS 84.0977339554966	U12GTAG3SS 65.2095273081983	GT,AG
AT1G10040_P1	intron:Chr1:3276709-3276852|-	ACCGTATCCTTTCTT	CTTTGTTCTTAGACC	U12GTAG5SS 84.0977339554966	U12GTAG3SS 65.2095273081983	GT,AG
AT1G10320_ID1	intron:Chr1:3386671-3386960|-	TTTGTATCCTACCTG	AATTAAGAACAGAAC	U12GTAG5SS 78.7447419475504	U12GTAG3SS 65.0849439616171	GT,AG
AT1G10320_c1	intron:Chr1:3386671-3386960|-	TTTGTATCCTACCTG	AATTAAGAACAGAAC	U12GTAG5SS 78.7447419475504	U12GTAG3SS 65.0849439616171	GT,AG
AT1G10320_c4	intron:Chr1:3386671-3386960|-	TTTGTATCCTACCTG	AATTAAGAACAGAAC	U12GTAG5SS 78.7447419475504	U12GTAG3SS 65.0849439616171	GT,AG
AT1G10320_c1	intron:Chr1:3387012-3387221|-	CTAGTATCCTGATAA	GTTTCCCTTCAGTGG	U12GTAG5SS 78.1507455484338	U2GCAG3SS 65.5213472163588	GT,AG
AT1G10320_ID1	intron:Chr1:3387033-3387221|-	CTAGTATCCTGATAA	AACTTACATCAGACA	U12GTAG5SS 78.1507455484338	U12GTAG3SS 66.7266800673097	GT,AG
AT1G10320_c2	intron:Chr1:3387033-3387221|-	CTAGTATCCTGATAA	AACTTACATCAGACA	U12GTAG5SS 78.1507455484338	U12GTAG3SS 66.7266800673097	GT,AG
AT1G10320_c4	intron:Chr1:3387033-3387221|-	CTAGTATCCTGATAA	AACTTACATCAGACA	U12GTAG5SS 78.1507455484338	U12GTAG3SS 66.7266800673097	GT,AG
AT1G10522.2	intron:Chr1:3469667-3469838|+	TCTGTTTCCTTGATT	GCGGTCTGACAGGTT	U12GTAG5SS 75.6002580832477	U2GCAG3SS 65.8945650841143	GT,AG
AT1G11130_P1	intron:Chr1:3723732-3723830|+	AATGTATACTTCCTC	TGTTGGCTGCAGAAG	U12GTAG5SS 75.6782185640955	U2GCAG3SS 67.1176230353567	GT,AG
AT1G11130_P2	intron:Chr1:3723732-3723830|+	AATGTATACTTCCTC	TGTTGGCTGCAGAAG	U12GTAG5SS 75.6782185640955	U2GCAG3SS 67.1176230353567	GT,AG
AT1G11130_c1	intron:Chr1:3723732-3723830|+	AATGTATACTTCCTC	TGTTGGCTGCAGAAG	U12GTAG5SS 75.6782185640955	U2GCAG3SS 67.1176230353567	GT,AG
AT1G11475.1	intron:Chr1:3863678-3863780|+	ACAGTATACTCTCCA	TTTTCCTTGCAGCTC	U12GTAG5SS 75.1668450186156	U2GCAG3SS 71.3815111870709	GT,AG
AT1G02100_ID163	intron:Chr1:392170-392262|+	ACGGTATCCATTATA	TATATTCAACAGGAA	U12GTAG5SS 77.1616645933341	U2GCAG3SS 68.3237450904864	GT,AG
AT1G02100_ID164	intron:Chr1:392170-392262|+	ACGGTATCCATTATA	TATATTCAACAGGAA	U12GTAG5SS 77.1616645933341	U2GCAG3SS 68.3237450904864	GT,AG
AT1G02100_ID167	intron:Chr1:392170-392262|+	ACGGTATCCATTATA	TATATTCAACAGGAA	U12GTAG5SS 77.1616645933341	U2GCAG3SS 68.3237450904864	GT,AG
AT1G02100_ID168	intron:Chr1:392170-392262|+	ACGGTATCCATTATA	TATATTCAACAGGAA	U12GTAG5SS 77.1616645933341	U2GCAG3SS 68.3237450904864	GT,AG
AT1G02100_ID172	intron:Chr1:392170-392262|+	ACGGTATCCATTATA	TATATTCAACAGGAA	U12GTAG5SS 77.1616645933341	U2GCAG3SS 68.3237450904864	GT,AG
AT1G02100_ID175	intron:Chr1:392170-392262|+	ACGGTATCCATTATA	TATATTCAACAGGAA	U12GTAG5SS 77.1616645933341	U2GCAG3SS 68.3237450904864	GT,AG
AT1G02100_ID176	intron:Chr1:392170-392262|+	ACGGTATCCATTATA	TATATTCAACAGGAA	U12GTAG5SS 77.1616645933341	U2GCAG3SS 68.3237450904864	GT,AG
AT1G11890_P1	intron:Chr1:4011696-4011984|+	CCAGTATCCTTAACC	AGAAAACTTTAGTTA	U12GTAG5SS 81.6083707630234	U12GTAG3SS 67.1489201754002	GT,AG
AT1G12350_ID13	intron:Chr1:4199685-4199784|+	GCTGTATGCTTAGAC	TTAACATTGCAGGCA	U12GTAG5SS 76.449581621354	U2GCAG3SS 69.8138690065552	GT,AG
AT1G12350_ID14	intron:Chr1:4199685-4199784|+	GCTGTATGCTTAGAC	TTAACATTGCAGGCA	U12GTAG5SS 76.449581621354	U2GCAG3SS 69.8138690065552	GT,AG
AT1G12350_ID22	intron:Chr1:4199685-4199784|+	GCTGTATGCTTAGAC	TTAACATTGCAGGCA	U12GTAG5SS 76.449581621354	U2GCAG3SS 69.8138690065552	GT,AG
AT1G12350_ID5	intron:Chr1:4199685-4199784|+	GCTGTATGCTTAGAC	TTAACATTGCAGGCA	U12GTAG5SS 76.449581621354	U2GCAG3SS 69.8138690065552	GT,AG
AT1G12350_ID6	intron:Chr1:4199685-4199784|+	GCTGTATGCTTAGAC	TTAACATTGCAGGCA	U12GTAG5SS 76.449581621354	U2GCAG3SS 69.8138690065552	GT,AG
AT1G12350_P1	intron:Chr1:4199685-4199784|+	GCTGTATGCTTAGAC	TTAACATTGCAGGCA	U12GTAG5SS 76.449581621354	U2GCAG3SS 69.8138690065552	GT,AG
AT1G12350_P2	intron:Chr1:4199685-4199784|+	GCTGTATGCTTAGAC	TTAACATTGCAGGCA	U12GTAG5SS 76.449581621354	U2GCAG3SS 69.8138690065552	GT,AG
AT1G13220_JC4	intron:Chr1:4515983-4516150|+	GAGGTAACCTTTATC	TCTTCTGTGCAGTTA	U12GTAG5SS 75.1288718513316	U2GCAG3SS 70.2602223016653	GT,AG
AT1G13220_JC5	intron:Chr1:4515983-4516150|+	GAGGTAACCTTTATC	TCTTCTGTGCAGTTA	U12GTAG5SS 75.1288718513316	U2GCAG3SS 70.2602223016653	GT,AG
AT1G13220_JS7	intron:Chr1:4515983-4516150|+	GAGGTAACCTTTATC	TCTTCTGTGCAGTTA	U12GTAG5SS 75.1288718513316	U2GCAG3SS 70.2602223016653	GT,AG
AT1G13220_P3	intron:Chr1:4515983-4516150|+	GAGGTAACCTTTATC	TCTTCTGTGCAGTTA	U12GTAG5SS 75.1288718513316	U2GCAG3SS 70.2602223016653	GT,AG
AT1G13220_s1	intron:Chr1:4515983-4516150|+	GAGGTAACCTTTATC	TCTTCTGTGCAGTTA	U12GTAG5SS 75.1288718513316	U2GCAG3SS 70.2602223016653	GT,AG
AT1G13220_s2	intron:Chr1:4515983-4516150|+	GAGGTAACCTTTATC	TCTTCTGTGCAGTTA	U12GTAG5SS 75.1288718513316	U2GCAG3SS 70.2602223016653	GT,AG
AT1G13460_P2	intron:Chr1:4616059-4616428|+	TTTGTAAGCTTTTTT	TCTGTTATTCAGATG	U12GTAG5SS 75.8587786115362	U2GCAG3SS 69.7100278572298	GT,AG
AT1G13560.1	intron:Chr1:4640291-4640421|-	TCGGTATGCTTCTCT	TTCTGTCTAAAGGTG	U12GTAG5SS 76.3385414805645	U2GTAG3SS 68.2106807132984	GT,AG
AT1G13560.2	intron:Chr1:4640291-4640421|-	TCGGTATGCTTCTCT	TTCTGTCTAAAGGTG	U12GTAG5SS 76.3385414805645	U2GTAG3SS 68.2106807132984	GT,AG
AT1G13560_ID31	intron:Chr1:4640291-4640421|-	TCGGTATGCTTCTCT	TTCTGTCTAAAGGTG	U12GTAG5SS 76.3385414805645	U2GTAG3SS 68.2106807132984	GT,AG
AT1G13560_ID42	intron:Chr1:4640291-4640421|-	TCGGTATGCTTCTCT	TTCTGTCTAAAGGTG	U12GTAG5SS 76.3385414805645	U2GTAG3SS 68.2106807132984	GT,AG
AT1G13560_ID43	intron:Chr1:4640291-4640421|-	TCGGTATGCTTCTCT	TTCTGTCTAAAGGTG	U12GTAG5SS 76.3385414805645	U2GTAG3SS 68.2106807132984	GT,AG
AT1G13560_ID6	intron:Chr1:4640291-4640421|-	TCGGTATGCTTCTCT	TTCTGTCTAAAGGTG	U12GTAG5SS 76.3385414805645	U2GTAG3SS 68.2106807132984	GT,AG
AT1G13560_P3	intron:Chr1:4640291-4640421|-	TCGGTATGCTTCTCT	TTCTGTCTAAAGGTG	U12GTAG5SS 76.3385414805645	U2GTAG3SS 68.2106807132984	GT,AG
AT1G13910_ID3	intron:Chr1:4756271-4756356|+	GCTGTAATCTTTTGA	TCTTTTTTGCAGAGA	U12GTAG5SS 76.0025984465277	U2GCAG3SS 72.9331709298494	GT,AG
AT1G13910_P1	intron:Chr1:4756271-4756356|+	GCTGTAATCTTTTGA	TCTTTTTTGCAGAGA	U12GTAG5SS 76.0025984465277	U2GCAG3SS 72.9331709298494	GT,AG
AT1G13910_P2	intron:Chr1:4756271-4756356|+	GCTGTAATCTTTTGA	TCTTTTTTGCAGAGA	U12GTAG5SS 76.0025984465277	U2GCAG3SS 72.9331709298494	GT,AG
AT1G14530.1	intron:Chr1:4971273-4971393|-	GAGGTAACCTTTACT	AATATTGTGTAGGTA	U12GTAG5SS 75.1288718513316	U2GTAG3SS 68.2594840580217	GT,AG
AT1G14530_P1	intron:Chr1:4971273-4971393|-	GAGGTAACCTTTACT	AATATTGTGTAGGTA	U12GTAG5SS 75.1288718513316	U2GTAG3SS 68.2594840580217	GT,AG
AT1G14530_c1	intron:Chr1:4971273-4971393|-	GAGGTAACCTTTACT	AATATTGTGTAGGTA	U12GTAG5SS 75.1288718513316	U2GTAG3SS 68.2594840580217	GT,AG
AT1G14660.2	intron:Chr1:5035050-5035136|-	ACTGTATGCTCTTCT	TACTATGTACAGGCT	U12GTAG5SS 78.3243268780587	U2GCAG3SS 69.2712689394428	GT,AG
AT1G14660_JC19	intron:Chr1:5035050-5035136|-	ACTGTATGCTCTTCT	TACTATGTACAGGCT	U12GTAG5SS 78.3243268780587	U2GCAG3SS 69.2712689394428	GT,AG
AT1G14660_P1	intron:Chr1:5035050-5035136|-	ACTGTATGCTCTTCT	TACTATGTACAGGCT	U12GTAG5SS 78.3243268780587	U2GCAG3SS 69.2712689394428	GT,AG
AT1G14660_c1	intron:Chr1:5035050-5035136|-	ACTGTATGCTCTTCT	TACTATGTACAGGCT	U12GTAG5SS 78.3243268780587	U2GCAG3SS 69.2712689394428	GT,AG
AT1G14660_c2	intron:Chr1:5035050-5035136|-	ACTGTATGCTCTTCT	TACTATGTACAGGCT	U12GTAG5SS 78.3243268780587	U2GCAG3SS 69.2712689394428	GT,AG
AT1G14830.1	intron:Chr1:5108521-5108615|-	GCAGTATGCTTCCAA	GATATTTCCTAGGTG	U12GTAG5SS 75.8213277083032	U2GTAG3SS 66.0265489834463	GT,AG
AT1G14840_ID6	intron:Chr1:5114572-5114654|-	AAAGTATGCTTCTAA	ATGTTGTCACAGAAC	U12GTAG5SS 76.4273989562964	U2GTAG3SS 65.3475406143588	GT,AG
AT1G14840_P1	intron:Chr1:5114572-5114654|-	AAAGTATGCTTCTAA	ATGTTGTCACAGAAC	U12GTAG5SS 76.4273989562964	U2GTAG3SS 65.3475406143588	GT,AG
AT1G14840_P2	intron:Chr1:5114572-5114654|-	AAAGTATGCTTCTAA	ATGTTGTCACAGAAC	U12GTAG5SS 76.4273989562964	U2GTAG3SS 65.3475406143588	GT,AG
AT1G15165.1	intron:Chr1:5218911-5219298|-	AAGGTATCCTCATAA	GATAAAATGCAGTTA	U12GTAG5SS 76.1742394310013	U2GCAG3SS 65.3094189337561	GT,AG
AT1G15165_ID1	intron:Chr1:5218911-5219298|-	AAGGTATCCTCATAA	GATAAAATGCAGTTA	U12GTAG5SS 76.1742394310013	U2GCAG3SS 65.3094189337561	GT,AG
AT1G15165_ID2	intron:Chr1:5218911-5219298|-	AAGGTATCCTCATAA	GATAAAATGCAGTTA	U12GTAG5SS 76.1742394310013	U2GCAG3SS 65.3094189337561	GT,AG
AT1G15470_P1	intron:Chr1:5315724-5315809|+	CTGGTATCCTTTTTA	TTTGTTCATTAGGGT	U12GTAG5SS 82.9104191569529	U2GTAG3SS 67.6174270988345	GT,AG
AT1G15470_P2	intron:Chr1:5315724-5315809|+	CTGGTATCCTTTTTA	TTTGTTCATTAGGGT	U12GTAG5SS 82.9104191569529	U2GTAG3SS 67.6174270988345	GT,AG
AT1G15730_ID6	intron:Chr1:5407672-5407825|-	AAGGTATCCTCTCCG	TGGTTGGAACAGGGA	U12GTAG5SS 76.9264953173236	U2GCAG3SS 65.9732170361518	GT,AG
AT1G16540_ID7	intron:Chr1:5660089-5660290|+	CACGTATCCTCATCT	ATAGTGATTTAGATA	U12GTAG5SS 77.682256166967	U12GTAG3SS 68.5394842157522	GT,AG
AT1G16540_P1	intron:Chr1:5660089-5660290|+	CACGTATCCTCATCT	ATAGTGATTTAGATA	U12GTAG5SS 77.682256166967	U12GTAG3SS 68.5394842157522	GT,AG
AT1G16540_P2	intron:Chr1:5660089-5660290|+	CACGTATCCTCATCT	ATAGTGATTTAGATA	U12GTAG5SS 77.682256166967	U12GTAG3SS 68.5394842157522	GT,AG
AT1G16540_P3	intron:Chr1:5660089-5660290|+	CACGTATCCTCATCT	ATAGTGATTTAGATA	U12GTAG5SS 77.682256166967	U12GTAG3SS 68.5394842157522	GT,AG
AT1G17145_P1	intron:Chr1:5861666-5861756|-	TCAGTATCCTTTTTC	ATCATATGTAAGATG	U12GTAG5SS 86.4666727543406	U12GTAG3SS 66.1566168310977	GT,AG
AT1G17145_P2	intron:Chr1:5861666-5861756|-	TCAGTATCCTTTTTC	ATCATATGTAAGATG	U12GTAG5SS 86.4666727543406	U12GTAG3SS 66.1566168310977	GT,AG
AT1G17145_c1	intron:Chr1:5861666-5861756|-	TCAGTATCCTTTTTC	ATCATATGTAAGATG	U12GTAG5SS 86.4666727543406	U12GTAG3SS 66.1566168310977	GT,AG
AT1G18090.2	intron:Chr1:6226773-6226953|+	ACCGTATCCTTTTTC	TAAACTTATCAGAGA	U12GTAG5SS 86.0510650813186	U12GTAG3SS 66.4597404377351	GT,AG
AT1G18090_P1	intron:Chr1:6226773-6226953|+	ACCGTATCCTTTTTC	TAAACTTATCAGAGA	U12GTAG5SS 86.0510650813186	U12GTAG3SS 66.4597404377351	GT,AG
AT1G18090_c1	intron:Chr1:6226773-6226953|+	ACCGTATCCTTTTTC	TAAACTTATCAGAGA	U12GTAG5SS 86.0510650813186	U12GTAG3SS 66.4597404377351	GT,AG
AT1G18090_JC3	intron:Chr1:6226773-6226955|+	ACCGTATCCTTTTTC	AACTTATCAGAGATC	U12GTAG5SS 86.0510650813186	U12GTAG3SS 65.0879407169131	GT,AG
AT1G18270.2	intron:Chr1:6291544-6291925|-	ATGGTATGCTTTATG	TTTTGTTTTCAGGAT	U12GTAG5SS 76.4088266955167	U2GCAG3SS 74.6312368293846	GT,AG
AT1G18270.3	intron:Chr1:6291544-6291925|-	ATGGTATGCTTTATG	TTTTGTTTTCAGGAT	U12GTAG5SS 76.4088266955167	U2GCAG3SS 74.6312368293846	GT,AG
AT1G18270_JS3	intron:Chr1:6291544-6291925|-	ATGGTATGCTTTATG	TTTTGTTTTCAGGAT	U12GTAG5SS 76.4088266955167	U2GCAG3SS 74.6312368293846	GT,AG
AT1G18270_P1	intron:Chr1:6291544-6291925|-	ATGGTATGCTTTATG	TTTTGTTTTCAGGAT	U12GTAG5SS 76.4088266955167	U2GCAG3SS 74.6312368293846	GT,AG
AT1G18270_P4	intron:Chr1:6291544-6291925|-	ATGGTATGCTTTATG	TTTTGTTTTCAGGAT	U12GTAG5SS 76.4088266955167	U2GCAG3SS 74.6312368293846	GT,AG
AT1G18270_c1	intron:Chr1:6291544-6291925|-	ATGGTATGCTTTATG	TTTTGTTTTCAGGAT	U12GTAG5SS 76.4088266955167	U2GCAG3SS 74.6312368293846	GT,AG
AT1G18270_s1	intron:Chr1:6291544-6291925|-	ATGGTATGCTTTATG	TTTTGTTTTCAGGAT	U12GTAG5SS 76.4088266955167	U2GCAG3SS 74.6312368293846	GT,AG
AT1G18270_s2	intron:Chr1:6291544-6291925|-	ATGGTATGCTTTATG	TTTTGTTTTCAGGAT	U12GTAG5SS 76.4088266955167	U2GCAG3SS 74.6312368293846	GT,AG
AT1G18340_ID1	intron:Chr1:6312858-6313128|-	GCTGTATCCTCTTGG	TTATGGCTCTAGATA	U12GTAG5SS 83.4937682031291	U12GTAG3SS 66.4768943885328	GT,AG
AT1G18340_ID4	intron:Chr1:6312858-6313128|-	GCTGTATCCTCTTGG	TTATGGCTCTAGATA	U12GTAG5SS 83.4937682031291	U12GTAG3SS 66.4768943885328	GT,AG
AT1G18340_ID6	intron:Chr1:6312858-6313128|-	GCTGTATCCTCTTGG	TTATGGCTCTAGATA	U12GTAG5SS 83.4937682031291	U12GTAG3SS 66.4768943885328	GT,AG
AT1G18340_P1	intron:Chr1:6312858-6313128|-	GCTGTATCCTCTTGG	TTATGGCTCTAGATA	U12GTAG5SS 83.4937682031291	U12GTAG3SS 66.4768943885328	GT,AG
AT1G02890.2	intron:Chr1:650438-650563|-	TATGTATCCTTTTAC	ACTAGTGTTCAGATA	U12GTAG5SS 85.9894408548322	U12GTAG3SS 69.5803068933217	GT,AG
AT1G02890_P1	intron:Chr1:650438-650563|-	TATGTATCCTTTTAC	ACTAGTGTTCAGATA	U12GTAG5SS 85.9894408548322	U12GTAG3SS 69.5803068933217	GT,AG
AT1G19394.1	intron:Chr1:6709783-6709889|+	TCGGTATCCTTTTTT	TCATCTTTCTAGGGT	U12GTAG5SS 84.4041416058071	U2GTAG3SS 67.8126493686605	GT,AG
AT1G03000_JS11	intron:Chr1:690579-690749|-	ATGGTATACTTTTTT	TCATTGTCACAGGTA	U12GTAG5SS 77.8380528557997	U2GCAG3SS 69.1966910044245	GT,AG
AT1G03000_JS14	intron:Chr1:690579-690749|-	ATGGTATACTTTTTT	TCATTGTCACAGGTA	U12GTAG5SS 77.8380528557997	U2GCAG3SS 69.1966910044245	GT,AG
AT1G03000_JS7	intron:Chr1:690579-690749|-	ATGGTATACTTTTTT	TCATTGTCACAGGTA	U12GTAG5SS 77.8380528557997	U2GCAG3SS 69.1966910044245	GT,AG
AT1G03000_JS8	intron:Chr1:690579-690749|-	ATGGTATACTTTTTT	TCATTGTCACAGGTA	U12GTAG5SS 77.8380528557997	U2GCAG3SS 69.1966910044245	GT,AG
AT1G20110_JC4	intron:Chr1:6973590-6973736|+	ATGGTATGCTTATCT	CTGGATGTGCAGGCA	U12GTAG5SS 75.1324658436554	U2GCAG3SS 67.5098402579625	GT,AG
AT1G20110_P1	intron:Chr1:6973590-6973736|+	ATGGTATGCTTATCT	CTGGATGTGCAGGCA	U12GTAG5SS 75.1324658436554	U2GCAG3SS 67.5098402579625	GT,AG
AT1G20110_c1	intron:Chr1:6973590-6973736|+	ATGGTATGCTTATCT	CTGGATGTGCAGGCA	U12GTAG5SS 75.1324658436554	U2GCAG3SS 67.5098402579625	GT,AG
AT1G20720_P1	intron:Chr1:7188394-7188499|-	GTGGTATCCTTTTTA	GTTTACATACAGATA	U12GTAG5SS 83.00749418087	U2GCAG3SS 67.6543904131084	GT,AG
AT1G20720_c1	intron:Chr1:7188394-7188499|-	GTGGTATCCTTTTTA	GTTTACATACAGATA	U12GTAG5SS 83.00749418087	U2GCAG3SS 67.6543904131084	GT,AG
AT1G20750_P1	intron:Chr1:7205385-7205497|-	GTGGTATCCTTTTTT	GATTACGTACAGATA	U12GTAG5SS 83.00749418087	U12GTAG3SS 67.2888470918141	GT,AG
AT1G03090_ID10	intron:Chr1:741207-741509|+	CGGGTATCCCTTTAA	TGATATTTAAAGGCA	U12GTAG5SS 76.5997361086333	U2GTAG3SS 67.444368471887	GT,AG
AT1G03090_ID2	intron:Chr1:741207-741509|+	CGGGTATCCCTTTAA	TGATATTTAAAGGCA	U12GTAG5SS 76.5997361086333	U2GTAG3SS 67.444368471887	GT,AG
AT1G03090_ID7	intron:Chr1:741207-741509|+	CGGGTATCCCTTTAA	TGATATTTAAAGGCA	U12GTAG5SS 76.5997361086333	U2GTAG3SS 67.444368471887	GT,AG
AT1G03090_P2	intron:Chr1:741207-741509|+	CGGGTATCCCTTTAA	TGATATTTAAAGGCA	U12GTAG5SS 76.5997361086333	U2GTAG3SS 67.444368471887	GT,AG
AT1G03090_c2	intron:Chr1:741207-741513|+	CGGGTATCCCTTTAA	ATTTAAAGGCAGTTG	U12GTAG5SS 76.5997361086333	U2GTAG3SS 65.5332324358124	GT,AG
AT1G03090_s2	intron:Chr1:741207-741513|+	CGGGTATCCCTTTAA	ATTTAAAGGCAGTTG	U12GTAG5SS 76.5997361086333	U2GTAG3SS 65.5332324358124	GT,AG
AT1G21320_P1	intron:Chr1:7463381-7463467|-	CCCGTATCCTACCTA	ACTGAAGTCTAGATA	U12GTAG5SS 77.4640193916537	U12GTAG3SS 68.5680809492574	GT,AG
AT1G21320_P2	intron:Chr1:7463381-7463467|-	CCCGTATCCTACCTA	ACTGAAGTCTAGATA	U12GTAG5SS 77.4640193916537	U12GTAG3SS 68.5680809492574	GT,AG
AT1G21320_P3	intron:Chr1:7463381-7463467|-	CCCGTATCCTACCTA	ACTGAAGTCTAGATA	U12GTAG5SS 77.4640193916537	U12GTAG3SS 68.5680809492574	GT,AG
AT1G21320_s1	intron:Chr1:7463381-7463467|-	CCCGTATCCTACCTA	ACTGAAGTCTAGATA	U12GTAG5SS 77.4640193916537	U12GTAG3SS 68.5680809492574	GT,AG
AT1G01020_P1	intron:Chr1:7835-7942|-	GTTGTATCCTTTTGT	AACTCATCATAGATA	U12GTAG5SS 86.2741760630247	U12GTAG3SS 69.2375306727143	GT,AG
AT1G01020_P2	intron:Chr1:7835-7942|-	GTTGTATCCTTTTGT	AACTCATCATAGATA	U12GTAG5SS 86.2741760630247	U12GTAG3SS 69.2375306727143	GT,AG
AT1G01020_P3	intron:Chr1:7835-7942|-	GTTGTATCCTTTTGT	AACTCATCATAGATA	U12GTAG5SS 86.2741760630247	U12GTAG3SS 69.2375306727143	GT,AG
AT1G01020_P4	intron:Chr1:7835-7942|-	GTTGTATCCTTTTGT	AACTCATCATAGATA	U12GTAG5SS 86.2741760630247	U12GTAG3SS 69.2375306727143	GT,AG
AT1G01020_P5	intron:Chr1:7835-7942|-	GTTGTATCCTTTTGT	AACTCATCATAGATA	U12GTAG5SS 86.2741760630247	U12GTAG3SS 69.2375306727143	GT,AG
AT1G22430_ID25	intron:Chr1:7920266-7920423|+	GCGGTATCATTTTTC	ATTTGGTAAAAGGTT	U12GTAG5SS 76.0854201185266	U2GTAG3SS 66.6182961778628	GT,AG
AT1G22430_ID27	intron:Chr1:7920266-7920423|+	GCGGTATCATTTTTC	ATTTGGTAAAAGGTT	U12GTAG5SS 76.0854201185266	U2GTAG3SS 66.6182961778628	GT,AG
AT1G22430_ID30	intron:Chr1:7920266-7920423|+	GCGGTATCATTTTTC	ATTTGGTAAAAGGTT	U12GTAG5SS 76.0854201185266	U2GTAG3SS 66.6182961778628	GT,AG
AT1G22430_ID37	intron:Chr1:7920266-7920423|+	GCGGTATCATTTTTC	ATTTGGTAAAAGGTT	U12GTAG5SS 76.0854201185266	U2GTAG3SS 66.6182961778628	GT,AG
AT1G22430_ID41	intron:Chr1:7920266-7920423|+	GCGGTATCATTTTTC	ATTTGGTAAAAGGTT	U12GTAG5SS 76.0854201185266	U2GTAG3SS 66.6182961778628	GT,AG
AT1G22430_JS2	intron:Chr1:7920266-7920423|+	GCGGTATCATTTTTC	ATTTGGTAAAAGGTT	U12GTAG5SS 76.0854201185266	U2GTAG3SS 66.6182961778628	GT,AG
AT1G22430_JS4	intron:Chr1:7920266-7920423|+	GCGGTATCATTTTTC	ATTTGGTAAAAGGTT	U12GTAG5SS 76.0854201185266	U2GTAG3SS 66.6182961778628	GT,AG
AT1G22430_JS5	intron:Chr1:7920266-7920423|+	GCGGTATCATTTTTC	ATTTGGTAAAAGGTT	U12GTAG5SS 76.0854201185266	U2GTAG3SS 66.6182961778628	GT,AG
AT1G22430_P1	intron:Chr1:7920266-7920423|+	GCGGTATCATTTTTC	ATTTGGTAAAAGGTT	U12GTAG5SS 76.0854201185266	U2GTAG3SS 66.6182961778628	GT,AG
AT1G22430_P3	intron:Chr1:7920266-7920423|+	GCGGTATCATTTTTC	ATTTGGTAAAAGGTT	U12GTAG5SS 76.0854201185266	U2GTAG3SS 66.6182961778628	GT,AG
AT1G22430_P4	intron:Chr1:7920266-7920423|+	GCGGTATCATTTTTC	ATTTGGTAAAAGGTT	U12GTAG5SS 76.0854201185266	U2GTAG3SS 66.6182961778628	GT,AG
AT1G22430_P5	intron:Chr1:7920266-7920423|+	GCGGTATCATTTTTC	ATTTGGTAAAAGGTT	U12GTAG5SS 76.0854201185266	U2GTAG3SS 66.6182961778628	GT,AG
AT1G22430_s1	intron:Chr1:7920266-7920423|+	GCGGTATCATTTTTC	ATTTGGTAAAAGGTT	U12GTAG5SS 76.0854201185266	U2GTAG3SS 66.6182961778628	GT,AG
AT1G22430_s2	intron:Chr1:7920266-7920423|+	GCGGTATCATTTTTC	ATTTGGTAAAAGGTT	U12GTAG5SS 76.0854201185266	U2GTAG3SS 66.6182961778628	GT,AG
AT1G22740.1	intron:Chr1:8049419-8049540|+	TCAGTATCCTAACTA	TTCAATTTGTAGATA	U12GTAG5SS 78.1672738766207	U12GTAG3SS 69.9787461457898	GT,AG
AT1G22740_ID1	intron:Chr1:8049419-8049540|+	TCAGTATCCTAACTA	TTCAATTTGTAGATA	U12GTAG5SS 78.1672738766207	U12GTAG3SS 69.9787461457898	GT,AG
AT1G22740_ID3	intron:Chr1:8049419-8049540|+	TCAGTATCCTAACTA	TTCAATTTGTAGATA	U12GTAG5SS 78.1672738766207	U12GTAG3SS 69.9787461457898	GT,AG
AT1G22980_P1	intron:Chr1:8134000-8134091|-	CAAGTATTCTTCTTT	AACTTTTTGCAGTTG	U12GTAG5SS 75.9962011770785	U2GCAG3SS 70.0627312243196	GT,AG
AT1G22980_P2	intron:Chr1:8134000-8134091|-	CAAGTATTCTTCTTT	AACTTTTTGCAGTTG	U12GTAG5SS 75.9962011770785	U2GCAG3SS 70.0627312243196	GT,AG
AT1G23190_ID1	intron:Chr1:8221766-8221853|+	AATGTATTCTTAAGA	TGAATGCGACAGGTT	U12GTAG5SS 76.0587725623618	U2GCAG3SS 66.4771220088339	GT,AG
AT1G23190_P1	intron:Chr1:8221766-8221853|+	AATGTATTCTTAAGA	TGAATGCGACAGGTT	U12GTAG5SS 76.0587725623618	U2GCAG3SS 66.4771220088339	GT,AG
AT1G24460.1	intron:Chr1:8669759-8670047|+	ACAGTATTCTCTTAC	ATTTGTTAATAGGCT	U12GTAG5SS 77.1201761444376	U2GTAG3SS 67.4956586857586	GT,AG
AT1G24706.2	intron:Chr1:8755026-8755127|+	CCCGTATCCTTAAAT	TGGTATCTTCAGAAT	U12GTAG5SS 81.4850541296735	U2GCAG3SS 67.425552468615	GT,AG
AT1G27070_ID1	intron:Chr1:9397494-9397584|-	AATGTATGCTTTACT	TTCTTCTTCTAGAGA	U12GTAG5SS 78.7643595745061	U2GTAG3SS 67.5872563957782	GT,AG
AT1G27070_ID3	intron:Chr1:9397494-9397584|-	AATGTATGCTTTACT	TTCTTCTTCTAGAGA	U12GTAG5SS 78.7643595745061	U2GTAG3SS 67.5872563957782	GT,AG
AT1G27070_ID4	intron:Chr1:9397494-9397584|-	AATGTATGCTTTACT	TTCTTCTTCTAGAGA	U12GTAG5SS 78.7643595745061	U2GTAG3SS 67.5872563957782	GT,AG
AT1G27070_ID5	intron:Chr1:9397494-9397584|-	AATGTATGCTTTACT	TTCTTCTTCTAGAGA	U12GTAG5SS 78.7643595745061	U2GTAG3SS 67.5872563957782	GT,AG
AT1G27070_P1	intron:Chr1:9397494-9397584|-	AATGTATGCTTTACT	TTCTTCTTCTAGAGA	U12GTAG5SS 78.7643595745061	U2GTAG3SS 67.5872563957782	GT,AG
AT1G27660_ID2	intron:Chr1:9625385-9625493|+	CTGGTATACTTTTGA	AATGTTGATTAGGTC	U12GTAG5SS 77.4068550765818	U12GTAG3SS 65.5293390203256	GT,AG
AT1G27660_ID3	intron:Chr1:9625385-9625493|+	CTGGTATACTTTTGA	AATGTTGATTAGGTC	U12GTAG5SS 77.4068550765818	U12GTAG3SS 65.5293390203256	GT,AG
AT1G27660_ID4	intron:Chr1:9625385-9625493|+	CTGGTATACTTTTGA	AATGTTGATTAGGTC	U12GTAG5SS 77.4068550765818	U12GTAG3SS 65.5293390203256	GT,AG
AT1G27660_P1	intron:Chr1:9625385-9625493|+	CTGGTATACTTTTGA	AATGTTGATTAGGTC	U12GTAG5SS 77.4068550765818	U12GTAG3SS 65.5293390203256	GT,AG
AT1G27850_JS1	intron:Chr1:9700093-9700193|+	ACGGTATCCATCTCT	GTGTTTGTGTAGATG	U12GTAG5SS 76.0288547087455	U2GTAG3SS 67.8471122989572	GT,AG
AT1G27850_P1	intron:Chr1:9700093-9700193|+	ACGGTATCCATCTCT	GTGTTTGTGTAGATG	U12GTAG5SS 76.0288547087455	U2GTAG3SS 67.8471122989572	GT,AG
AT1G27850_c1	intron:Chr1:9700093-9700193|+	ACGGTATCCATCTCT	GTGTTTGTGTAGATG	U12GTAG5SS 76.0288547087455	U2GTAG3SS 67.8471122989572	GT,AG
AT1G27850_c2	intron:Chr1:9700093-9700193|+	ACGGTATCCATCTCT	GTGTTTGTGTAGATG	U12GTAG5SS 76.0288547087455	U2GTAG3SS 67.8471122989572	GT,AG
AT2G23590_c1	intron:Chr2:10034888-10035018|-	ACCGTATCCTCCAAC	ATCTTGATTTAGGAT	U12GTAG5SS 78.5091613863042	U2GTAG3SS 66.577398910382	GT,AG
AT2G25050_P1	intron:Chr2:10659409-10660154|-	ACGGTATGCTCTTTC	TTTGTATTACAGTCT	U12GTAG5SS 75.0576449959041	U2GCAG3SS 70.7759642847082	GT,AG
AT2G25310_ID2	intron:Chr2:10778246-10778489|-	TTTGTATCCTTTTGA	TGGTTTGTAAAGTCA	U12GTAG5SS 86.9005898579974	U2GTAG3SS 65.3005318764508	GT,AG
AT2G25310_P1	intron:Chr2:10778246-10778489|-	TTTGTATCCTTTTGA	TGGTTTGTAAAGTCA	U12GTAG5SS 86.9005898579974	U2GTAG3SS 65.3005318764508	GT,AG
AT2G25310_s1	intron:Chr2:10778246-10778489|-	TTTGTATCCTTTTGA	TGGTTTGTAAAGTCA	U12GTAG5SS 86.9005898579974	U2GTAG3SS 65.3005318764508	GT,AG
AT2G25940_P1	intron:Chr2:11063678-11063904|-	CTGGTAACCTTTTGC	TGTGGTTGTTAGGTG	U12GTAG5SS 77.3721719908628	U2GTAG3SS 66.4755193100137	GT,AG
AT2G26430.2	intron:Chr2:11245261-11245353|-	ACTGTATCCTTTTTC	TTTAGACCACAGGCA	U12GTAG5SS 87.3785324482897	U2GCAG3SS 65.9966234089905	GT,AG
AT2G26430_ID12	intron:Chr2:11245268-11245353|-	ACTGTATCCTTTTTC	TGTTTATTTTAGACC	U12GTAG5SS 87.3785324482897	U2GTAG3SS 67.3580119712765	GT,AG
AT2G26430_ID4	intron:Chr2:11245268-11245353|-	ACTGTATCCTTTTTC	TGTTTATTTTAGACC	U12GTAG5SS 87.3785324482897	U2GTAG3SS 67.3580119712765	GT,AG
AT2G26430_P1	intron:Chr2:11245268-11245353|-	ACTGTATCCTTTTTC	TGTTTATTTTAGACC	U12GTAG5SS 87.3785324482897	U2GTAG3SS 67.3580119712765	GT,AG
AT2G26430_s1	intron:Chr2:11245268-11245353|-	ACTGTATCCTTTTTC	TGTTTATTTTAGACC	U12GTAG5SS 87.3785324482897	U2GTAG3SS 67.3580119712765	GT,AG
AT2G26430_s2	intron:Chr2:11245268-11245353|-	ACTGTATCCTTTTTC	TGTTTATTTTAGACC	U12GTAG5SS 87.3785324482897	U2GTAG3SS 67.3580119712765	GT,AG
AT2G26430_s3	intron:Chr2:11245268-11245353|-	ACTGTATCCTTTTTC	TGTTTATTTTAGACC	U12GTAG5SS 87.3785324482897	U2GTAG3SS 67.3580119712765	GT,AG
AT2G26590_ID103	intron:Chr2:11314011-11314252|-	GATGTATCCTCTGCA	ACCTATTTATAGGAT	U12GTAG5SS 79.42670859088	U2GCAG3SS 66.4447812063301	GT,AG
AT2G26590_ID122	intron:Chr2:11314011-11314252|-	GATGTATCCTCTGCA	ACCTATTTATAGGAT	U12GTAG5SS 79.42670859088	U2GCAG3SS 66.4447812063301	GT,AG
AT2G26590_ID127	intron:Chr2:11314011-11314252|-	GATGTATCCTCTGCA	ACCTATTTATAGGAT	U12GTAG5SS 79.42670859088	U2GCAG3SS 66.4447812063301	GT,AG
AT2G26590_ID136	intron:Chr2:11314011-11314252|-	GATGTATCCTCTGCA	ACCTATTTATAGGAT	U12GTAG5SS 79.42670859088	U2GCAG3SS 66.4447812063301	GT,AG
AT2G26590_ID144	intron:Chr2:11314011-11314252|-	GATGTATCCTCTGCA	ACCTATTTATAGGAT	U12GTAG5SS 79.42670859088	U2GCAG3SS 66.4447812063301	GT,AG
AT2G26590_ID168	intron:Chr2:11314011-11314252|-	GATGTATCCTCTGCA	ACCTATTTATAGGAT	U12GTAG5SS 79.42670859088	U2GCAG3SS 66.4447812063301	GT,AG
AT2G26590_ID169	intron:Chr2:11314011-11314252|-	GATGTATCCTCTGCA	ACCTATTTATAGGAT	U12GTAG5SS 79.42670859088	U2GCAG3SS 66.4447812063301	GT,AG
AT2G26590_ID21	intron:Chr2:11314011-11314252|-	GATGTATCCTCTGCA	ACCTATTTATAGGAT	U12GTAG5SS 79.42670859088	U2GCAG3SS 66.4447812063301	GT,AG
AT2G26590_ID22	intron:Chr2:11314011-11314252|-	GATGTATCCTCTGCA	ACCTATTTATAGGAT	U12GTAG5SS 79.42670859088	U2GCAG3SS 66.4447812063301	GT,AG
AT2G26590_JS18	intron:Chr2:11314011-11314252|-	GATGTATCCTCTGCA	ACCTATTTATAGGAT	U12GTAG5SS 79.42670859088	U2GCAG3SS 66.4447812063301	GT,AG
AT2G26590_P1	intron:Chr2:11314011-11314252|-	GATGTATCCTCTGCA	ACCTATTTATAGGAT	U12GTAG5SS 79.42670859088	U2GCAG3SS 66.4447812063301	GT,AG
AT2G26590_P2	intron:Chr2:11314011-11314252|-	GATGTATCCTCTGCA	ACCTATTTATAGGAT	U12GTAG5SS 79.42670859088	U2GCAG3SS 66.4447812063301	GT,AG
AT2G26590_P3	intron:Chr2:11314011-11314252|-	GATGTATCCTCTGCA	ACCTATTTATAGGAT	U12GTAG5SS 79.42670859088	U2GCAG3SS 66.4447812063301	GT,AG
AT2G26590_c1	intron:Chr2:11314011-11314252|-	GATGTATCCTCTGCA	ACCTATTTATAGGAT	U12GTAG5SS 79.42670859088	U2GCAG3SS 66.4447812063301	GT,AG
AT2G26590_s1	intron:Chr2:11314011-11314252|-	GATGTATCCTCTGCA	ACCTATTTATAGGAT	U12GTAG5SS 79.42670859088	U2GCAG3SS 66.4447812063301	GT,AG
AT2G26900_ID17	intron:Chr2:11477186-11477269|-	TTGGTATGCTTTTTA	TAAGTTTTGTAGGTT	U12GTAG5SS 78.1303438954717	U2GCAG3SS 70.9237015239979	GT,AG
AT2G26900_ID29	intron:Chr2:11477186-11477269|-	TTGGTATGCTTTTTA	TAAGTTTTGTAGGTT	U12GTAG5SS 78.1303438954717	U2GCAG3SS 70.9237015239979	GT,AG
AT2G26900_ID32	intron:Chr2:11477186-11477269|-	TTGGTATGCTTTTTA	TAAGTTTTGTAGGTT	U12GTAG5SS 78.1303438954717	U2GCAG3SS 70.9237015239979	GT,AG
AT2G26900_ID39	intron:Chr2:11477186-11477269|-	TTGGTATGCTTTTTA	TAAGTTTTGTAGGTT	U12GTAG5SS 78.1303438954717	U2GCAG3SS 70.9237015239979	GT,AG
AT2G26900_ID44	intron:Chr2:11477186-11477269|-	TTGGTATGCTTTTTA	TAAGTTTTGTAGGTT	U12GTAG5SS 78.1303438954717	U2GCAG3SS 70.9237015239979	GT,AG
AT2G26900_P1	intron:Chr2:11477186-11477269|-	TTGGTATGCTTTTTA	TAAGTTTTGTAGGTT	U12GTAG5SS 78.1303438954717	U2GCAG3SS 70.9237015239979	GT,AG
AT2G26900_c1	intron:Chr2:11477186-11477269|-	TTGGTATGCTTTTTA	TAAGTTTTGTAGGTT	U12GTAG5SS 78.1303438954717	U2GCAG3SS 70.9237015239979	GT,AG
AT2G28315_ID2	intron:Chr2:12089686-12089770|+	ATTGTATGCTTTAAG	GTTGTGGTGAAGCTA	U12GTAG5SS 79.6755085776714	U2GTAG3SS 65.6455646880819	GT,AG
AT2G28315_JC2	intron:Chr2:12089686-12089770|+	ATTGTATGCTTTAAG	GTTGTGGTGAAGCTA	U12GTAG5SS 79.6755085776714	U2GTAG3SS 65.6455646880819	GT,AG
AT2G28315_JC6	intron:Chr2:12089686-12089770|+	ATTGTATGCTTTAAG	GTTGTGGTGAAGCTA	U12GTAG5SS 79.6755085776714	U2GTAG3SS 65.6455646880819	GT,AG
AT2G28315_JS3	intron:Chr2:12089686-12089770|+	ATTGTATGCTTTAAG	GTTGTGGTGAAGCTA	U12GTAG5SS 79.6755085776714	U2GTAG3SS 65.6455646880819	GT,AG
AT2G28315_P1	intron:Chr2:12089686-12089770|+	ATTGTATGCTTTAAG	GTTGTGGTGAAGCTA	U12GTAG5SS 79.6755085776714	U2GTAG3SS 65.6455646880819	GT,AG
AT2G28315_P2	intron:Chr2:12089686-12089770|+	ATTGTATGCTTTAAG	GTTGTGGTGAAGCTA	U12GTAG5SS 79.6755085776714	U2GTAG3SS 65.6455646880819	GT,AG
AT2G29720_P1	intron:Chr2:12701393-12701480|-	AATGTATACTTCTCT	TGTCTTTGACAGATT	U12GTAG5SS 77.6315496899175	U2GCAG3SS 69.5692602683122	GT,AG
AT2G30200.2	intron:Chr2:12883661-12883747|-	ACGGTATCCTCTCTC	TTGGTTCTGTAGGTG	U12GTAG5SS 78.6078779504532	U2GTAG3SS 69.7353723945143	GT,AG
AT2G30200_P1	intron:Chr2:12883661-12883747|-	ACGGTATCCTCTCTC	TTGGTTCTGTAGGTG	U12GTAG5SS 78.6078779504532	U2GTAG3SS 69.7353723945143	GT,AG
AT2G30460_ID2	intron:Chr2:12977194-12977311|-	ATTGTATCCTATGCT	AGTTATATACAGATG	U12GTAG5SS 80.5821410994524	U12GTAG3SS 68.16935884419	GT,AG
AT2G30460_ID7	intron:Chr2:12977194-12977311|-	ATTGTATCCTATGCT	AGTTATATACAGATG	U12GTAG5SS 80.5821410994524	U12GTAG3SS 68.16935884419	GT,AG
AT2G30460_JC3	intron:Chr2:12977194-12977311|-	ATTGTATCCTATGCT	AGTTATATACAGATG	U12GTAG5SS 80.5821410994524	U12GTAG3SS 68.16935884419	GT,AG
AT2G30460_JS10	intron:Chr2:12977194-12977311|-	ATTGTATCCTATGCT	AGTTATATACAGATG	U12GTAG5SS 80.5821410994524	U12GTAG3SS 68.16935884419	GT,AG
AT2G30460_JS2	intron:Chr2:12977194-12977311|-	ATTGTATCCTATGCT	AGTTATATACAGATG	U12GTAG5SS 80.5821410994524	U12GTAG3SS 68.16935884419	GT,AG
AT2G30460_P1	intron:Chr2:12977194-12977311|-	ATTGTATCCTATGCT	AGTTATATACAGATG	U12GTAG5SS 80.5821410994524	U12GTAG3SS 68.16935884419	GT,AG
AT2G30460_P2	intron:Chr2:12977194-12977311|-	ATTGTATCCTATGCT	AGTTATATACAGATG	U12GTAG5SS 80.5821410994524	U12GTAG3SS 68.16935884419	GT,AG
AT2G30460_P4	intron:Chr2:12977194-12977311|-	ATTGTATCCTATGCT	AGTTATATACAGATG	U12GTAG5SS 80.5821410994524	U12GTAG3SS 68.16935884419	GT,AG
AT2G30460_P5	intron:Chr2:12977194-12977311|-	ATTGTATCCTATGCT	AGTTATATACAGATG	U12GTAG5SS 80.5821410994524	U12GTAG3SS 68.16935884419	GT,AG
AT2G30460_c1	intron:Chr2:12977194-12977311|-	ATTGTATCCTATGCT	AGTTATATACAGATG	U12GTAG5SS 80.5821410994524	U12GTAG3SS 68.16935884419	GT,AG
AT2G30460_c3	intron:Chr2:12977194-12977311|-	ATTGTATCCTATGCT	AGTTATATACAGATG	U12GTAG5SS 80.5821410994524	U12GTAG3SS 68.16935884419	GT,AG
AT2G30470_JS1	intron:Chr2:12983335-12983425|-	AAAGTATCCTTTATT	AACAAATTCTAGTTT	U12GTAG5SS 83.063772921256	U12GTAG3SS 66.4778426421983	GT,AG
AT2G30470_P1	intron:Chr2:12983335-12983425|-	AAAGTATCCTTTATT	AACAAATTCTAGTTT	U12GTAG5SS 83.063772921256	U12GTAG3SS 66.4778426421983	GT,AG
AT2G30650_P1	intron:Chr2:13055420-13055516|-	ACGGTATTCTTTTCT	AGTTTCTTCAAGGTT	U12GTAG5SS 78.608286485764	U2GTAG3SS 68.4250911939547	GT,AG
AT2G30650_P2	intron:Chr2:13055420-13055516|-	ACGGTATTCTTTTCT	AGTTTCTTCAAGGTT	U12GTAG5SS 78.608286485764	U2GTAG3SS 68.4250911939547	GT,AG
AT2G30880.2	intron:Chr2:13144795-13144904|-	TTTGTATCCTTGGTT	ACTTGATATAAGATA	U12GTAG5SS 81.5658813267546	U12GTAG3SS 68.8614243601223	GT,AG
AT2G30880_ID20	intron:Chr2:13144795-13144904|-	TTTGTATCCTTGGTT	ACTTGATATAAGATA	U12GTAG5SS 81.5658813267546	U12GTAG3SS 68.8614243601223	GT,AG
AT2G30880_ID35	intron:Chr2:13144795-13144904|-	TTTGTATCCTTGGTT	ACTTGATATAAGATA	U12GTAG5SS 81.5658813267546	U12GTAG3SS 68.8614243601223	GT,AG
AT2G30880_P1	intron:Chr2:13144795-13144904|-	TTTGTATCCTTGGTT	ACTTGATATAAGATA	U12GTAG5SS 81.5658813267546	U12GTAG3SS 68.8614243601223	GT,AG
AT2G30942_ID2	intron:Chr2:13171037-13171288|+	TCAGTATCCTTTTCT	TTTTTCTTTCAGATT	U12GTAG5SS 86.4666727543406	U2GCAG3SS 73.9828179445131	GT,AG
AT2G30942_P1	intron:Chr2:13171037-13171288|+	TCAGTATCCTTTTCT	TTTTTCTTTCAGATT	U12GTAG5SS 86.4666727543406	U2GCAG3SS 73.9828179445131	GT,AG
AT2G32160.1	intron:Chr2:13663937-13664216|+	AAGGTATGCTTTTTC	ATTCTAACACAGGTT	U12GTAG5SS 76.9269038526344	U2GCAG3SS 67.9607248093621	GT,AG
AT2G32160.2	intron:Chr2:13663937-13664216|+	AAGGTATGCTTTTTC	ATTCTAACACAGGTT	U12GTAG5SS 76.9269038526344	U2GCAG3SS 67.9607248093621	GT,AG
AT2G32160_ID121	intron:Chr2:13663937-13664216|+	AAGGTATGCTTTTTC	ATTCTAACACAGGTT	U12GTAG5SS 76.9269038526344	U2GCAG3SS 67.9607248093621	GT,AG
AT2G32160_ID124	intron:Chr2:13663937-13664216|+	AAGGTATGCTTTTTC	ATTCTAACACAGGTT	U12GTAG5SS 76.9269038526344	U2GCAG3SS 67.9607248093621	GT,AG
AT2G32160_ID125	intron:Chr2:13663937-13664216|+	AAGGTATGCTTTTTC	ATTCTAACACAGGTT	U12GTAG5SS 76.9269038526344	U2GCAG3SS 67.9607248093621	GT,AG
AT2G32160_ID129	intron:Chr2:13663937-13664216|+	AAGGTATGCTTTTTC	ATTCTAACACAGGTT	U12GTAG5SS 76.9269038526344	U2GCAG3SS 67.9607248093621	GT,AG
AT2G32160_ID135	intron:Chr2:13663937-13664216|+	AAGGTATGCTTTTTC	ATTCTAACACAGGTT	U12GTAG5SS 76.9269038526344	U2GCAG3SS 67.9607248093621	GT,AG
AT2G32160_JS15	intron:Chr2:13663937-13664216|+	AAGGTATGCTTTTTC	ATTCTAACACAGGTT	U12GTAG5SS 76.9269038526344	U2GCAG3SS 67.9607248093621	GT,AG
AT2G32160_JS2	intron:Chr2:13663937-13664216|+	AAGGTATGCTTTTTC	ATTCTAACACAGGTT	U12GTAG5SS 76.9269038526344	U2GCAG3SS 67.9607248093621	GT,AG
AT2G32160_JS4	intron:Chr2:13663937-13664216|+	AAGGTATGCTTTTTC	ATTCTAACACAGGTT	U12GTAG5SS 76.9269038526344	U2GCAG3SS 67.9607248093621	GT,AG
AT2G32160_P3	intron:Chr2:13663937-13664216|+	AAGGTATGCTTTTTC	ATTCTAACACAGGTT	U12GTAG5SS 76.9269038526344	U2GCAG3SS 67.9607248093621	GT,AG
AT2G32160_c1	intron:Chr2:13663937-13664216|+	AAGGTATGCTTTTTC	ATTCTAACACAGGTT	U12GTAG5SS 76.9269038526344	U2GCAG3SS 67.9607248093621	GT,AG
AT2G32410.1	intron:Chr2:13758928-13759023|+	AAGGTATCCTTACTT	TTGAAATTTTAGGAC	U12GTAG5SS 77.7715497950392	U2GTAG3SS 66.0905681733685	GT,AG
AT2G32410.2	intron:Chr2:13758928-13759023|+	AAGGTATCCTTACTT	TTGAAATTTTAGGAC	U12GTAG5SS 77.7715497950392	U2GTAG3SS 66.0905681733685	GT,AG
AT2G33205_P1	intron:Chr2:14072488-14072574|-	ATGGTATGCTTCTGT	TTTTCCTTACAGGAG	U12GTAG5SS 75.2760168109282	U2GCAG3SS 71.692445057155	GT,AG
AT2G33205_P2	intron:Chr2:14072488-14072574|-	ATGGTATGCTTCTGT	TTTTCCTTACAGGAG	U12GTAG5SS 75.2760168109282	U2GCAG3SS 71.692445057155	GT,AG
AT2G33205_P3	intron:Chr2:14072488-14072574|-	ATGGTATGCTTCTGT	TTTTCCTTACAGGAG	U12GTAG5SS 75.2760168109282	U2GCAG3SS 71.692445057155	GT,AG
AT2G33205_P4	intron:Chr2:14072488-14072574|-	ATGGTATGCTTCTGT	TTTTCCTTACAGGAG	U12GTAG5SS 75.2760168109282	U2GCAG3SS 71.692445057155	GT,AG
AT2G33205_P6	intron:Chr2:14072488-14072574|-	ATGGTATGCTTCTGT	TTTTCCTTACAGGAG	U12GTAG5SS 75.2760168109282	U2GCAG3SS 71.692445057155	GT,AG
AT2G33205_P7	intron:Chr2:14072488-14072574|-	ATGGTATGCTTCTGT	TTTTCCTTACAGGAG	U12GTAG5SS 75.2760168109282	U2GCAG3SS 71.692445057155	GT,AG
AT2G33205_P9	intron:Chr2:14072488-14072574|-	ATGGTATGCTTCTGT	TTTTCCTTACAGGAG	U12GTAG5SS 75.2760168109282	U2GCAG3SS 71.692445057155	GT,AG
AT2G33205_c1	intron:Chr2:14072488-14072574|-	ATGGTATGCTTCTGT	TTTTCCTTACAGGAG	U12GTAG5SS 75.2760168109282	U2GCAG3SS 71.692445057155	GT,AG
AT2G33205_s1	intron:Chr2:14072488-14072574|-	ATGGTATGCTTCTGT	TTTTCCTTACAGGAG	U12GTAG5SS 75.2760168109282	U2GCAG3SS 71.692445057155	GT,AG
AT2G33205_s2	intron:Chr2:14072488-14072574|-	ATGGTATGCTTCTGT	TTTTCCTTACAGGAG	U12GTAG5SS 75.2760168109282	U2GCAG3SS 71.692445057155	GT,AG
AT2G33385.1	intron:Chr2:14147821-14147921|-	ATGGTATCCTTTTTT	ATTTCTATATAGAAA	U12GTAG5SS 83.3416169361708	U12GTAG3SS 68.2409890378789	GT,AG
AT2G33385_P2	intron:Chr2:14147821-14147921|-	ATGGTATCCTTTTTT	ATTTCTATATAGAAA	U12GTAG5SS 83.3416169361708	U12GTAG3SS 68.2409890378789	GT,AG
AT2G33385_P3	intron:Chr2:14147821-14147921|-	ATGGTATCCTTTTTT	ATTTCTATATAGAAA	U12GTAG5SS 83.3416169361708	U12GTAG3SS 68.2409890378789	GT,AG
AT2G34230.1	intron:Chr2:14456585-14456680|+	ATGGTATTCTTCTTC	TTTGTTTTGGAGTTC	U12GTAG5SS 75.2760168109282	U2GTAG3SS 70.1341125218092	GT,AG
AT2G34560.1	intron:Chr2:14562165-14562250|+	CGAGTATCCTTTTAC	TGAAACCATTAGATT	U12GTAG5SS 84.1832270696849	U12GTAG3SS 65.1540975240671	GT,AG
AT2G34560_ID1	intron:Chr2:14562165-14562250|+	CGAGTATCCTTTTAC	TGAAACCATTAGATT	U12GTAG5SS 84.1832270696849	U12GTAG3SS 65.1540975240671	GT,AG
AT2G34780.2	intron:Chr2:14669080-14669190|+	ATGGTATGCTTTAAA	TGAATCCTACAGAAT	U12GTAG5SS 76.4088266955167	U2GCAG3SS 66.021598053204	GT,AG
AT2G34780_P3	intron:Chr2:14669080-14669190|+	ATGGTATGCTTTAAA	TGAATCCTACAGAAT	U12GTAG5SS 76.4088266955167	U2GCAG3SS 66.021598053204	GT,AG
AT2G35110.1	intron:Chr2:14799062-14799144|-	ACTGTATACTTCCTG	GTTTTGTAAAAGGTT	U12GTAG5SS 77.3596011972251	U2GTAG3SS 68.3545076611956	GT,AG
AT2G35110_P2	intron:Chr2:14799062-14799144|-	ACTGTATACTTCCTG	GTTTTGTAAAAGGTT	U12GTAG5SS 77.3596011972251	U2GTAG3SS 68.3545076611956	GT,AG
AT2G35390.3	intron:Chr2:14896082-14896168|-	GAGGTATCCCTTTCT	CTTTCCTTTCAGGTC	U12GTAG5SS 76.5753853651867	U2GCAG3SS 70.906128533054	GT,AG
AT2G35390_P1	intron:Chr2:14896082-14896168|-	GAGGTATCCCTTTCT	CTTTCCTTTCAGGTC	U12GTAG5SS 76.5753853651867	U2GCAG3SS 70.906128533054	GT,AG
AT2G35390_P2	intron:Chr2:14896082-14896168|-	GAGGTATCCCTTTCT	CTTTCCTTTCAGGTC	U12GTAG5SS 76.5753853651867	U2GCAG3SS 70.906128533054	GT,AG
AT2G35390_P4	intron:Chr2:14896082-14896168|-	GAGGTATCCCTTTCT	CTTTCCTTTCAGGTC	U12GTAG5SS 76.5753853651867	U2GCAG3SS 70.906128533054	GT,AG
AT2G35690_ID2	intron:Chr2:15001697-15001778|+	TCTGTATGCTTTCAA	GTTGGTTAAAAGGAT	U12GTAG5SS 80.2139282817686	U2GTAG3SS 65.2381905522592	GT,AG
AT2G35690_P1	intron:Chr2:15001697-15001778|+	TCTGTATGCTTTCAA	GTTGGTTAAAAGGAT	U12GTAG5SS 80.2139282817686	U2GTAG3SS 65.2381905522592	GT,AG
AT2G35690_c1	intron:Chr2:15001697-15001778|+	TCTGTATGCTTTCAA	GTTGGTTAAAAGGAT	U12GTAG5SS 80.2139282817686	U2GTAG3SS 65.2381905522592	GT,AG
AT2G35770_ID2	intron:Chr2:15036033-15036122|-	AAGGTATTCTTTAAA	TAATGTATGCAGTGG	U12GTAG5SS 75.4976776923514	U2GCAG3SS 66.9752627999502	GT,AG
AT2G35770_P1	intron:Chr2:15036033-15036122|-	AAGGTATTCTTTAAA	TAATGTATGCAGTGG	U12GTAG5SS 75.4976776923514	U2GCAG3SS 66.9752627999502	GT,AG
AT2G36070_ID7	intron:Chr2:15147007-15147298|-	AAGGTATTCTTTAGT	TTGACGATGCAGGTC	U12GTAG5SS 75.4976776923514	U2GCAG3SS 68.85499248133	GT,AG
AT2G36070_P1	intron:Chr2:15147007-15147298|-	AAGGTATTCTTTAGT	TTGACGATGCAGGTC	U12GTAG5SS 75.4976776923514	U2GCAG3SS 68.85499248133	GT,AG
AT2G36660.1	intron:Chr2:15363784-15364167|-	ACGGTATACTCTTCT	TCAACTTTGCAGCTA	U12GTAG5SS 75.0576449959041	U2GCAG3SS 68.9319389447959	GT,AG
AT2G36720_ID24	intron:Chr2:15395026-15395175|+	TTGGTAACCTTTATT	TTGCCTTTTCAGGCC	U12GTAG5SS 76.6664346494697	U2GCAG3SS 69.9141001520287	GT,AG
AT2G36720_JS5	intron:Chr2:15395026-15395175|+	TTGGTAACCTTTATT	TTGCCTTTTCAGGCC	U12GTAG5SS 76.6664346494697	U2GCAG3SS 69.9141001520287	GT,AG
AT2G36720_c2	intron:Chr2:15395026-15395175|+	TTGGTAACCTTTATT	TTGCCTTTTCAGGCC	U12GTAG5SS 76.6664346494697	U2GCAG3SS 69.9141001520287	GT,AG
AT2G36810.1	intron:Chr2:15429552-15429671|-	GCTGTATCCTTCTCT	AATCACATGAAGATA	U12GTAG5SS 84.4823736481174	U12GTAG3SS 66.5695254257712	GT,AG
AT2G36810_JS15	intron:Chr2:15429552-15429671|-	GCTGTATCCTTCTCT	AATCACATGAAGATA	U12GTAG5SS 84.4823736481174	U12GTAG3SS 66.5695254257712	GT,AG
AT2G36810_JS16	intron:Chr2:15429552-15429671|-	GCTGTATCCTTCTCT	AATCACATGAAGATA	U12GTAG5SS 84.4823736481174	U12GTAG3SS 66.5695254257712	GT,AG
AT2G36810_JS17	intron:Chr2:15429552-15429671|-	GCTGTATCCTTCTCT	AATCACATGAAGATA	U12GTAG5SS 84.4823736481174	U12GTAG3SS 66.5695254257712	GT,AG
AT2G36810_JS1	intron:Chr2:15429552-15429671|-	GCTGTATCCTTCTCT	AATCACATGAAGATA	U12GTAG5SS 84.4823736481174	U12GTAG3SS 66.5695254257712	GT,AG
AT2G36810_JS20	intron:Chr2:15429552-15429671|-	GCTGTATCCTTCTCT	AATCACATGAAGATA	U12GTAG5SS 84.4823736481174	U12GTAG3SS 66.5695254257712	GT,AG
AT2G36810_JS23	intron:Chr2:15429552-15429671|-	GCTGTATCCTTCTCT	AATCACATGAAGATA	U12GTAG5SS 84.4823736481174	U12GTAG3SS 66.5695254257712	GT,AG
AT2G36810_JS24	intron:Chr2:15429552-15429671|-	GCTGTATCCTTCTCT	AATCACATGAAGATA	U12GTAG5SS 84.4823736481174	U12GTAG3SS 66.5695254257712	GT,AG
AT2G36810_JS31	intron:Chr2:15429552-15429671|-	GCTGTATCCTTCTCT	AATCACATGAAGATA	U12GTAG5SS 84.4823736481174	U12GTAG3SS 66.5695254257712	GT,AG
AT2G36810_JS7	intron:Chr2:15429552-15429671|-	GCTGTATCCTTCTCT	AATCACATGAAGATA	U12GTAG5SS 84.4823736481174	U12GTAG3SS 66.5695254257712	GT,AG
AT2G36810_JS9	intron:Chr2:15429552-15429671|-	GCTGTATCCTTCTCT	AATCACATGAAGATA	U12GTAG5SS 84.4823736481174	U12GTAG3SS 66.5695254257712	GT,AG
AT2G36810_P2	intron:Chr2:15429552-15429671|-	GCTGTATCCTTCTCT	AATCACATGAAGATA	U12GTAG5SS 84.4823736481174	U12GTAG3SS 66.5695254257712	GT,AG
AT2G36810_c2	intron:Chr2:15429552-15429671|-	GCTGTATCCTTCTCT	AATCACATGAAGATA	U12GTAG5SS 84.4823736481174	U12GTAG3SS 66.5695254257712	GT,AG
AT2G37025_ID4	intron:Chr2:15549233-15550016|+	TTGGTATCTTTTTTC	GGTTCTTTGCAGTGT	U12GTAG5SS 75.9416002835351	U2GCAG3SS 69.3543813261545	GT,AG
AT2G37025_ID5	intron:Chr2:15549233-15550016|+	TTGGTATCTTTTTTC	GGTTCTTTGCAGTGT	U12GTAG5SS 75.9416002835351	U2GCAG3SS 69.3543813261545	GT,AG
AT2G37025_ID6	intron:Chr2:15549233-15550016|+	TTGGTATCTTTTTTC	GGTTCTTTGCAGTGT	U12GTAG5SS 75.9416002835351	U2GCAG3SS 69.3543813261545	GT,AG
AT2G37025_P1	intron:Chr2:15549233-15550016|+	TTGGTATCTTTTTTC	GGTTCTTTGCAGTGT	U12GTAG5SS 75.9416002835351	U2GCAG3SS 69.3543813261545	GT,AG
AT2G37050.1	intron:Chr2:15571416-15571517|+	ACTGTATGCTTTTTT	TTATGATTGCAGGTA	U12GTAG5SS 81.8749683679186	U2GCAG3SS 72.7392763353634	GT,AG
AT2G37050.2	intron:Chr2:15571416-15571517|+	ACTGTATGCTTTTTT	TTATGATTGCAGGTA	U12GTAG5SS 81.8749683679186	U2GCAG3SS 72.7392763353634	GT,AG
AT2G37050_JC5	intron:Chr2:15571416-15571517|+	ACTGTATGCTTTTTT	TTATGATTGCAGGTA	U12GTAG5SS 81.8749683679186	U2GCAG3SS 72.7392763353634	GT,AG
AT2G37050_P3	intron:Chr2:15571416-15571517|+	ACTGTATGCTTTTTT	TTATGATTGCAGGTA	U12GTAG5SS 81.8749683679186	U2GCAG3SS 72.7392763353634	GT,AG
AT2G37050_P4	intron:Chr2:15571416-15571517|+	ACTGTATGCTTTTTT	TTATGATTGCAGGTA	U12GTAG5SS 81.8749683679186	U2GCAG3SS 72.7392763353634	GT,AG
AT2G37050_s1	intron:Chr2:15571416-15571517|+	ACTGTATGCTTTTTT	TTATGATTGCAGGTA	U12GTAG5SS 81.8749683679186	U2GCAG3SS 72.7392763353634	GT,AG
AT2G37500.1	intron:Chr2:15741666-15741755|-	ACGGTATGCTTTTGG	TTACCGTTGTAGCTA	U12GTAG5SS 78.608286485764	U2GTAG3SS 66.5805428928116	GT,AG
AT2G37500.2	intron:Chr2:15741666-15741755|-	ACGGTATGCTTTTGG	TTACCGTTGTAGCTA	U12GTAG5SS 78.608286485764	U2GTAG3SS 66.5805428928116	GT,AG
AT2G37500_ID7	intron:Chr2:15741666-15741755|-	ACGGTATGCTTTTGG	TTACCGTTGTAGCTA	U12GTAG5SS 78.608286485764	U2GTAG3SS 66.5805428928116	GT,AG
AT2G37770.1	intron:Chr2:15835494-15835582|+	CTGGTATCTTTTTTT	CAAATTGTGTAGGTG	U12GTAG5SS 75.2181114646452	U2GCAG3SS 66.2006085278205	GT,AG
AT2G37770_P2	intron:Chr2:15835494-15835582|+	CTGGTATCTTTTTTT	CAAATTGTGTAGGTG	U12GTAG5SS 75.2181114646452	U2GCAG3SS 66.2006085278205	GT,AG
AT2G39050_P1	intron:Chr2:16305097-16305335|+	TCTGTAAGCTTTTCT	TTGTCAATGCAGGAA	U12GTAG5SS 76.6290122415004	U2GCAG3SS 69.5262521430281	GT,AG
AT2G39810_JS3	intron:Chr2:16613557-16613843|+	ATTGTATCCTTCAGT	GAAAATTAATAGATA	U12GTAG5SS 82.617036613171	U12GTAG3SS 69.7117089515055	GT,AG
AT2G39810_P1	intron:Chr2:16613557-16613843|+	ATTGTATCCTTCAGT	GAAAATTAATAGATA	U12GTAG5SS 82.617036613171	U12GTAG3SS 69.7117089515055	GT,AG
AT2G39810_P2	intron:Chr2:16613557-16613843|+	ATTGTATCCTTCAGT	GAAAATTAATAGATA	U12GTAG5SS 82.617036613171	U12GTAG3SS 69.7117089515055	GT,AG
AT2G39810_c1	intron:Chr2:16613557-16613843|+	ATTGTATCCTTCAGT	GAAAATTAATAGATA	U12GTAG5SS 82.617036613171	U12GTAG3SS 69.7117089515055	GT,AG
AT2G39810_JS2	intron:Chr2:16613977-16614068|+	TCTGTATCCTTTTAG	ATTGGCCCTCAGATA	U12GTAG5SS 87.6708234879617	U12GTAG3SS 65.83880003032	GT,AG
AT2G39810_JS3	intron:Chr2:16613977-16614068|+	TCTGTATCCTTTTAG	ATTGGCCCTCAGATA	U12GTAG5SS 87.6708234879617	U12GTAG3SS 65.83880003032	GT,AG
AT2G39810_P1	intron:Chr2:16613977-16614068|+	TCTGTATCCTTTTAG	ATTGGCCCTCAGATA	U12GTAG5SS 87.6708234879617	U12GTAG3SS 65.83880003032	GT,AG
AT2G39810_P2	intron:Chr2:16613977-16614068|+	TCTGTATCCTTTTAG	ATTGGCCCTCAGATA	U12GTAG5SS 87.6708234879617	U12GTAG3SS 65.83880003032	GT,AG
AT2G40360_ID15	intron:Chr2:16856384-16856471|-	GATGTATTCTTCTTG	GGTGATTTTTAGAGT	U12GTAG5SS 77.2974269346168	U12GTAG3SS 65.9442419102142	GT,AG
AT2G40360_ID29	intron:Chr2:16856384-16856471|-	GATGTATTCTTCTTG	GGTGATTTTTAGAGT	U12GTAG5SS 77.2974269346168	U12GTAG3SS 65.9442419102142	GT,AG
AT2G40360_P1	intron:Chr2:16856384-16856471|-	GATGTATTCTTCTTG	GGTGATTTTTAGAGT	U12GTAG5SS 77.2974269346168	U12GTAG3SS 65.9442419102142	GT,AG
AT2G40360_P2	intron:Chr2:16856384-16856471|-	GATGTATTCTTCTTG	GGTGATTTTTAGAGT	U12GTAG5SS 77.2974269346168	U12GTAG3SS 65.9442419102142	GT,AG
AT2G40700_P1	intron:Chr2:16977080-16977182|+	TGTGTATCCTTTTCC	ATAAATGTATAGACT	U12GTAG5SS 86.1108666221959	U12GTAG3SS 66.7134976738101	GT,AG
AT2G40830_P3	intron:Chr2:17042783-17042881|+	GAGGTATTCTTTTGA	TTCTGTCTTTAGATT	U12GTAG5SS 76.5927810973336	U2GTAG3SS 67.8377815096673	GT,AG
AT2G40830_P4	intron:Chr2:17042783-17042881|+	GAGGTATTCTTTTGA	TTCTGTCTTTAGATT	U12GTAG5SS 76.5927810973336	U2GTAG3SS 67.8377815096673	GT,AG
AT2G40830_P1	intron:Chr2:17042783-17043524|+	GAGGTATTCTTTTGA	CCACTTTTGCAGGTT	U12GTAG5SS 76.5927810973336	U2GCAG3SS 71.7163028149585	GT,AG
AT2G40935_ID4	intron:Chr2:17083379-17083737|+	GCTGTATGCTACTAC	TCGTATGCACAGGTT	U12GTAG5SS 75.3383288279928	U2GCAG3SS 67.8611711593228	GT,AG
AT2G40935_JS10	intron:Chr2:17083379-17083737|+	GCTGTATGCTACTAC	TCGTATGCACAGGTT	U12GTAG5SS 75.3383288279928	U2GCAG3SS 67.8611711593228	GT,AG
AT2G40935_P8	intron:Chr2:17083379-17083737|+	GCTGTATGCTACTAC	TCGTATGCACAGGTT	U12GTAG5SS 75.3383288279928	U2GCAG3SS 67.8611711593228	GT,AG
AT2G40935_P9	intron:Chr2:17083379-17083737|+	GCTGTATGCTACTAC	TCGTATGCACAGGTT	U12GTAG5SS 75.3383288279928	U2GCAG3SS 67.8611711593228	GT,AG
AT2G41620_P1	intron:Chr2:17352633-17352816|-	CAGGTATCCATTTTT	TTCCTGTTCTAGGCT	U12GTAG5SS 76.4783103412696	U2GTAG3SS 67.8861273770207	GT,AG
AT2G41740_ID2	intron:Chr2:17416707-17416829|-	ACCGTATCCTTTCAG	TTTTGTTATTAGAGG	U12GTAG5SS 84.0977339554966	U2GTAG3SS 66.9796703002511	GT,AG
AT2G41740_ID4	intron:Chr2:17416707-17416829|-	ACCGTATCCTTTCAG	TTTTGTTATTAGAGG	U12GTAG5SS 84.0977339554966	U2GTAG3SS 66.9796703002511	GT,AG
AT2G41740_ID5	intron:Chr2:17416707-17416829|-	ACCGTATCCTTTCAG	TTTTGTTATTAGAGG	U12GTAG5SS 84.0977339554966	U2GTAG3SS 66.9796703002511	GT,AG
AT2G41740_P1	intron:Chr2:17416707-17416829|-	ACCGTATCCTTTCAG	TTTTGTTATTAGAGG	U12GTAG5SS 84.0977339554966	U2GTAG3SS 66.9796703002511	GT,AG
AT2G41740_P2	intron:Chr2:17416707-17416829|-	ACCGTATCCTTTCAG	TTTTGTTATTAGAGG	U12GTAG5SS 84.0977339554966	U2GTAG3SS 66.9796703002511	GT,AG
AT2G42240_ID1	intron:Chr2:17598838-17598930|+	GCAGTATCCTTCACT	AAGCAATATTAGATA	U12GTAG5SS 81.8489967542133	U12GTAG3SS 69.9025483909707	GT,AG
AT2G42240_ID3	intron:Chr2:17598838-17598930|+	GCAGTATCCTTCACT	AAGCAATATTAGATA	U12GTAG5SS 81.8489967542133	U12GTAG3SS 69.9025483909707	GT,AG
AT2G42240_ID5	intron:Chr2:17598838-17598930|+	GCAGTATCCTTCACT	AAGCAATATTAGATA	U12GTAG5SS 81.8489967542133	U12GTAG3SS 69.9025483909707	GT,AG
AT2G42240_ID9	intron:Chr2:17598838-17598930|+	GCAGTATCCTTCACT	AAGCAATATTAGATA	U12GTAG5SS 81.8489967542133	U12GTAG3SS 69.9025483909707	GT,AG
AT2G42240.3	intron:Chr2:17598838-17598939|+	GCAGTATCCTTCACT	TAGATATGCTAGATC	U12GTAG5SS 81.8489967542133	U12GTAG3SS 65.0859962870417	GT,AG
AT2G42750_ID2	intron:Chr2:17794251-17794329|+	TAGGTATTCTTTCTT	GGTGTTTAACAGGCT	U12GTAG5SS 75.2658637664844	U2GCAG3SS 68.3270126260666	GT,AG
AT2G42750_P1	intron:Chr2:17794251-17794329|+	TAGGTATTCTTTCTT	GGTGTTTAACAGGCT	U12GTAG5SS 75.2658637664844	U2GCAG3SS 68.3270126260666	GT,AG
AT2G42750_c1	intron:Chr2:17794251-17794329|+	TAGGTATTCTTTCTT	GGTGTTTAACAGGCT	U12GTAG5SS 75.2658637664844	U2GCAG3SS 68.3270126260666	GT,AG
AT2G42750_c2	intron:Chr2:17794251-17794329|+	TAGGTATTCTTTCTT	GGTGTTTAACAGGCT	U12GTAG5SS 75.2658637664844	U2GCAG3SS 68.3270126260666	GT,AG
AT2G42810_ID11	intron:Chr2:17814218-17814889|-	TAGGTATCCTTCATC	ATTTTATTGTAGAGG	U12GTAG5SS 78.731496767523	U2GTAG3SS 68.2670257926395	GT,AG
AT2G42810_P1	intron:Chr2:17814218-17814889|-	TAGGTATCCTTCATC	ATTTTATTGTAGAGG	U12GTAG5SS 78.731496767523	U2GTAG3SS 68.2670257926395	GT,AG
AT2G42810_P4	intron:Chr2:17814218-17814889|-	TAGGTATCCTTCATC	ATTTTATTGTAGAGG	U12GTAG5SS 78.731496767523	U2GTAG3SS 68.2670257926395	GT,AG
AT2G42810_P5	intron:Chr2:17814218-17814889|-	TAGGTATCCTTCATC	ATTTTATTGTAGAGG	U12GTAG5SS 78.731496767523	U2GTAG3SS 68.2670257926395	GT,AG
AT2G42810_s2	intron:Chr2:17814218-17814889|-	TAGGTATCCTTCATC	ATTTTATTGTAGAGG	U12GTAG5SS 78.731496767523	U2GTAG3SS 68.2670257926395	GT,AG
AT2G43010.2	intron:Chr2:17887812-17887905|+	GATGTATGCTTCCTT	TACATTTTGCAGGCA	U12GTAG5SS 75.3440958087948	U2GCAG3SS 71.7108942739396	GT,AG
AT2G43010_ID6	intron:Chr2:17887812-17887905|+	GATGTATGCTTCCTT	TACATTTTGCAGGCA	U12GTAG5SS 75.3440958087948	U2GCAG3SS 71.7108942739396	GT,AG
AT2G43010_JS1	intron:Chr2:17887812-17887905|+	GATGTATGCTTCCTT	TACATTTTGCAGGCA	U12GTAG5SS 75.3440958087948	U2GCAG3SS 71.7108942739396	GT,AG
AT2G43010_P1	intron:Chr2:17887812-17887905|+	GATGTATGCTTCCTT	TACATTTTGCAGGCA	U12GTAG5SS 75.3440958087948	U2GCAG3SS 71.7108942739396	GT,AG
AT2G43010_P3	intron:Chr2:17887812-17887905|+	GATGTATGCTTCCTT	TACATTTTGCAGGCA	U12GTAG5SS 75.3440958087948	U2GCAG3SS 71.7108942739396	GT,AG
AT2G43010_P4	intron:Chr2:17887812-17887905|+	GATGTATGCTTCCTT	TACATTTTGCAGGCA	U12GTAG5SS 75.3440958087948	U2GCAG3SS 71.7108942739396	GT,AG
AT2G43010_P5	intron:Chr2:17887812-17887905|+	GATGTATGCTTCCTT	TACATTTTGCAGGCA	U12GTAG5SS 75.3440958087948	U2GCAG3SS 71.7108942739396	GT,AG
AT2G43010_c1	intron:Chr2:17887812-17887905|+	GATGTATGCTTCCTT	TACATTTTGCAGGCA	U12GTAG5SS 75.3440958087948	U2GCAG3SS 71.7108942739396	GT,AG
AT2G43010_c2	intron:Chr2:17887812-17887905|+	GATGTATGCTTCCTT	TACATTTTGCAGGCA	U12GTAG5SS 75.3440958087948	U2GCAG3SS 71.7108942739396	GT,AG
AT2G43210_ID15	intron:Chr2:17961491-17961668|+	TATGTATCCTTTCTT	ATCAGTTTCTAGACC	U12GTAG5SS 84.0361097290101	U12GTAG3SS 66.3432286672601	GT,AG
AT2G43210_ID27	intron:Chr2:17961491-17961668|+	TATGTATCCTTTCTT	ATCAGTTTCTAGACC	U12GTAG5SS 84.0361097290101	U12GTAG3SS 66.3432286672601	GT,AG
AT2G43210_ID28	intron:Chr2:17961491-17961668|+	TATGTATCCTTTCTT	ATCAGTTTCTAGACC	U12GTAG5SS 84.0361097290101	U12GTAG3SS 66.3432286672601	GT,AG
AT2G43210_ID30	intron:Chr2:17961491-17961668|+	TATGTATCCTTTCTT	ATCAGTTTCTAGACC	U12GTAG5SS 84.0361097290101	U12GTAG3SS 66.3432286672601	GT,AG
AT2G43210_ID45	intron:Chr2:17961491-17961668|+	TATGTATCCTTTCTT	ATCAGTTTCTAGACC	U12GTAG5SS 84.0361097290101	U12GTAG3SS 66.3432286672601	GT,AG
AT2G43210_ID54	intron:Chr2:17961491-17961668|+	TATGTATCCTTTCTT	ATCAGTTTCTAGACC	U12GTAG5SS 84.0361097290101	U12GTAG3SS 66.3432286672601	GT,AG
AT2G43210_ID57	intron:Chr2:17961491-17961668|+	TATGTATCCTTTCTT	ATCAGTTTCTAGACC	U12GTAG5SS 84.0361097290101	U12GTAG3SS 66.3432286672601	GT,AG
AT2G43210_ID58	intron:Chr2:17961491-17961668|+	TATGTATCCTTTCTT	ATCAGTTTCTAGACC	U12GTAG5SS 84.0361097290101	U12GTAG3SS 66.3432286672601	GT,AG
AT2G43210_P2	intron:Chr2:17961491-17961668|+	TATGTATCCTTTCTT	ATCAGTTTCTAGACC	U12GTAG5SS 84.0361097290101	U12GTAG3SS 66.3432286672601	GT,AG
AT2G43210_P3	intron:Chr2:17961491-17961668|+	TATGTATCCTTTCTT	ATCAGTTTCTAGACC	U12GTAG5SS 84.0361097290101	U12GTAG3SS 66.3432286672601	GT,AG
AT2G43210_c1	intron:Chr2:17961491-17961668|+	TATGTATCCTTTCTT	ATCAGTTTCTAGACC	U12GTAG5SS 84.0361097290101	U12GTAG3SS 66.3432286672601	GT,AG
AT2G05090.1	intron:Chr2:1820453-1820558|-	AATGTATGCTTGAGT	CGTTTGATATAGGGA	U12GTAG5SS 75.8153280223827	U2GTAG3SS 65.9009279945116	GT,AG
AT2G44150_ID2	intron:Chr2:18259090-18259181|+	GCAGTATCCTTTTTT	GACTTGTTAAAGATA	U12GTAG5SS 85.8402589593678	U12GTAG3SS 67.4380013812949	GT,AG
AT2G44150_ID3	intron:Chr2:18259090-18259181|+	GCAGTATCCTTTTTT	GACTTGTTAAAGATA	U12GTAG5SS 85.8402589593678	U12GTAG3SS 67.4380013812949	GT,AG
AT2G44150_ID4	intron:Chr2:18259090-18259181|+	GCAGTATCCTTTTTT	GACTTGTTAAAGATA	U12GTAG5SS 85.8402589593678	U12GTAG3SS 67.4380013812949	GT,AG
AT2G44150_JS2	intron:Chr2:18259090-18259181|+	GCAGTATCCTTTTTT	GACTTGTTAAAGATA	U12GTAG5SS 85.8402589593678	U12GTAG3SS 67.4380013812949	GT,AG
AT2G44150_P1	intron:Chr2:18259090-18259181|+	GCAGTATCCTTTTTT	GACTTGTTAAAGATA	U12GTAG5SS 85.8402589593678	U12GTAG3SS 67.4380013812949	GT,AG
AT2G44150_c1	intron:Chr2:18259090-18259181|+	GCAGTATCCTTTTTT	GACTTGTTAAAGATA	U12GTAG5SS 85.8402589593678	U12GTAG3SS 67.4380013812949	GT,AG
AT2G44150_s1	intron:Chr2:18259090-18259181|+	GCAGTATCCTTTTTT	GACTTGTTAAAGATA	U12GTAG5SS 85.8402589593678	U12GTAG3SS 67.4380013812949	GT,AG
AT2G44350.1	intron:Chr2:18318326-18318406|+	AAAGTATGCTTTTGG	TTTTTCTTCCAGGTT	U12GTAG5SS 78.9894350011679	U2GCAG3SS 75.3484015805101	GT,AG
AT2G44350.2	intron:Chr2:18318326-18318406|+	AAAGTATGCTTTTGG	TTTTTCTTCCAGGTT	U12GTAG5SS 78.9894350011679	U2GCAG3SS 75.3484015805101	GT,AG
AT2G44350_ID34	intron:Chr2:18318326-18318406|+	AAAGTATGCTTTTGG	TTTTTCTTCCAGGTT	U12GTAG5SS 78.9894350011679	U2GCAG3SS 75.3484015805101	GT,AG
AT2G44350_ID45	intron:Chr2:18318326-18318406|+	AAAGTATGCTTTTGG	TTTTTCTTCCAGGTT	U12GTAG5SS 78.9894350011679	U2GCAG3SS 75.3484015805101	GT,AG
AT2G44350_ID57	intron:Chr2:18318326-18318406|+	AAAGTATGCTTTTGG	TTTTTCTTCCAGGTT	U12GTAG5SS 78.9894350011679	U2GCAG3SS 75.3484015805101	GT,AG
AT2G44350_ID81	intron:Chr2:18318326-18318406|+	AAAGTATGCTTTTGG	TTTTTCTTCCAGGTT	U12GTAG5SS 78.9894350011679	U2GCAG3SS 75.3484015805101	GT,AG
AT2G44350_ID82	intron:Chr2:18318326-18318406|+	AAAGTATGCTTTTGG	TTTTTCTTCCAGGTT	U12GTAG5SS 78.9894350011679	U2GCAG3SS 75.3484015805101	GT,AG
AT2G44350_ID93	intron:Chr2:18318326-18318406|+	AAAGTATGCTTTTGG	TTTTTCTTCCAGGTT	U12GTAG5SS 78.9894350011679	U2GCAG3SS 75.3484015805101	GT,AG
AT2G44350_P3	intron:Chr2:18318326-18318406|+	AAAGTATGCTTTTGG	TTTTTCTTCCAGGTT	U12GTAG5SS 78.9894350011679	U2GCAG3SS 75.3484015805101	GT,AG
AT2G44680_P1	intron:Chr2:18427031-18427200|-	GCAGTATCCTTTGCT	TGCTTATTGCAGACA	U12GTAG5SS 83.4545819802483	U2GCAG3SS 69.3568101751201	GT,AG
AT2G44680_c1	intron:Chr2:18427031-18427200|-	GCAGTATCCTTTGCT	TGCTTATTGCAGACA	U12GTAG5SS 83.4545819802483	U2GCAG3SS 69.3568101751201	GT,AG
AT2G45000.1	intron:Chr2:18566004-18566124|+	TGGGTATGCTTTTTT	GTTATTTATTAGGAC	U12GTAG5SS 77.3406206596701	U2GTAG3SS 66.9600139200898	GT,AG
AT2G45000_JC1	intron:Chr2:18566004-18566124|+	TGGGTATGCTTTTTT	GTTATTTATTAGGAC	U12GTAG5SS 77.3406206596701	U2GTAG3SS 66.9600139200898	GT,AG
AT2G46430_P1	intron:Chr2:19060316-19060376|+	AAGGTAACCTTTTAT	GTTTTGTTTCAGGTG	U12GTAG5SS 76.8922207669153	U2GCAG3SS 73.0031324406869	GT,AG
AT2G46430_P2	intron:Chr2:19060316-19060376|+	AAGGTAACCTTTTAT	GTTTTGTTTCAGGTG	U12GTAG5SS 76.8922207669153	U2GCAG3SS 73.0031324406869	GT,AG
AT2G46430_c1	intron:Chr2:19060316-19060376|+	AAGGTAACCTTTTAT	GTTTTGTTTCAGGTG	U12GTAG5SS 76.8922207669153	U2GCAG3SS 73.0031324406869	GT,AG
AT2G46440_P1	intron:Chr2:19063801-19063872|+	AAGGTAACCTTTTAT	GTTTTGTTTCAGGTG	U12GTAG5SS 76.8922207669153	U2GCAG3SS 73.0031324406869	GT,AG
AT2G46440_P2	intron:Chr2:19063801-19063872|+	AAGGTAACCTTTTAT	GTTTTGTTTCAGGTG	U12GTAG5SS 76.8922207669153	U2GCAG3SS 73.0031324406869	GT,AG
AT2G46440_s1	intron:Chr2:19063801-19063872|+	AAGGTAACCTTTTAT	GTTTTGTTTCAGGTG	U12GTAG5SS 76.8922207669153	U2GCAG3SS 73.0031324406869	GT,AG
AT2G46440_s2	intron:Chr2:19063801-19063872|+	AAGGTAACCTTTTAT	GTTTTGTTTCAGGTG	U12GTAG5SS 76.8922207669153	U2GCAG3SS 73.0031324406869	GT,AG
AT2G46980.3	intron:Chr2:19301546-19301651|-	TCAGTATGCTTCTTA	CTTCTGATTCAGGCC	U12GTAG5SS 78.401072629098	U2GCAG3SS 68.0238698287642	GT,AG
AT2G46980_ID2	intron:Chr2:19301546-19301651|-	TCAGTATGCTTCTTA	CTTCTGATTCAGGCC	U12GTAG5SS 78.401072629098	U2GCAG3SS 68.0238698287642	GT,AG
AT2G46980_ID3	intron:Chr2:19301546-19301651|-	TCAGTATGCTTCTTA	CTTCTGATTCAGGCC	U12GTAG5SS 78.401072629098	U2GCAG3SS 68.0238698287642	GT,AG
AT2G46980_ID4	intron:Chr2:19301546-19301651|-	TCAGTATGCTTCTTA	CTTCTGATTCAGGCC	U12GTAG5SS 78.401072629098	U2GCAG3SS 68.0238698287642	GT,AG
AT2G46980_P2	intron:Chr2:19301546-19301651|-	TCAGTATGCTTCTTA	CTTCTGATTCAGGCC	U12GTAG5SS 78.401072629098	U2GCAG3SS 68.0238698287642	GT,AG
AT2G46980_P4	intron:Chr2:19301546-19301651|-	TCAGTATGCTTCTTA	CTTCTGATTCAGGCC	U12GTAG5SS 78.401072629098	U2GCAG3SS 68.0238698287642	GT,AG
AT2G46980_P5	intron:Chr2:19301546-19301651|-	TCAGTATGCTTCTTA	CTTCTGATTCAGGCC	U12GTAG5SS 78.401072629098	U2GCAG3SS 68.0238698287642	GT,AG
AT2G46980_P6	intron:Chr2:19301546-19301651|-	TCAGTATGCTTCTTA	CTTCTGATTCAGGCC	U12GTAG5SS 78.401072629098	U2GCAG3SS 68.0238698287642	GT,AG
AT2G46980.3	intron:Chr2:19301798-19301897|-	CCTGTAACCTTCATA	ATTTATTTTCAGGAT	U12GTAG5SS 77.4178252978272	U2GCAG3SS 72.782151835558	GT,AG
AT2G46980_ID2	intron:Chr2:19301798-19301897|-	CCTGTAACCTTCATA	ATTTATTTTCAGGAT	U12GTAG5SS 77.4178252978272	U2GCAG3SS 72.782151835558	GT,AG
AT2G46980_ID3	intron:Chr2:19301798-19301897|-	CCTGTAACCTTCATA	ATTTATTTTCAGGAT	U12GTAG5SS 77.4178252978272	U2GCAG3SS 72.782151835558	GT,AG
AT2G46980_ID4	intron:Chr2:19301798-19301897|-	CCTGTAACCTTCATA	ATTTATTTTCAGGAT	U12GTAG5SS 77.4178252978272	U2GCAG3SS 72.782151835558	GT,AG
AT2G46980_P2	intron:Chr2:19301798-19301897|-	CCTGTAACCTTCATA	ATTTATTTTCAGGAT	U12GTAG5SS 77.4178252978272	U2GCAG3SS 72.782151835558	GT,AG
AT2G46980_P4	intron:Chr2:19301798-19301897|-	CCTGTAACCTTCATA	ATTTATTTTCAGGAT	U12GTAG5SS 77.4178252978272	U2GCAG3SS 72.782151835558	GT,AG
AT2G46980_P5	intron:Chr2:19301798-19301897|-	CCTGTAACCTTCATA	ATTTATTTTCAGGAT	U12GTAG5SS 77.4178252978272	U2GCAG3SS 72.782151835558	GT,AG
AT2G46980_P6	intron:Chr2:19301798-19301897|-	CCTGTAACCTTCATA	ATTTATTTTCAGGAT	U12GTAG5SS 77.4178252978272	U2GCAG3SS 72.782151835558	GT,AG
AT2G47140_s1	intron:Chr2:19351952-19352025|-	TTTGTAACCTTTCTG	TTTTTTTTCCAGATT	U12GTAG5SS 79.4090115660853	U2GCAG3SS 75.2667924082283	GT,AG
AT2G47470.2	intron:Chr2:19482133-19482246|+	AAAGTATGCTTTTTA	CTTATTGAATAGGTA	U12GTAG5SS 78.9894350011679	U2GTAG3SS 66.8420833718699	GT,AG
AT2G47470.3	intron:Chr2:19482133-19482246|+	AAAGTATGCTTTTTA	CTTATTGAATAGGTA	U12GTAG5SS 78.9894350011679	U2GTAG3SS 66.8420833718699	GT,AG
AT2G47470.4	intron:Chr2:19482133-19482246|+	AAAGTATGCTTTTTA	CTTATTGAATAGGTA	U12GTAG5SS 78.9894350011679	U2GTAG3SS 66.8420833718699	GT,AG
AT2G47470_ID1	intron:Chr2:19482133-19482246|+	AAAGTATGCTTTTTA	CTTATTGAATAGGTA	U12GTAG5SS 78.9894350011679	U2GTAG3SS 66.8420833718699	GT,AG
AT2G47470_P1	intron:Chr2:19482133-19482246|+	AAAGTATGCTTTTTA	CTTATTGAATAGGTA	U12GTAG5SS 78.9894350011679	U2GTAG3SS 66.8420833718699	GT,AG
AT2G05441.1	intron:Chr2:1994610-1994903|+	ATTGTATGCATTTCA	TTTTATTTTTAGGTA	U12GTAG5SS 75.5837749254363	U2GTAG3SS 72.9788162772036	GT,AG
AT2G01490_JC6	intron:Chr2:222145-222225|+	ATGGTATCTTTTTCT	TTGTTGGTGCAGCAC	U12GTAG5SS 75.6493092438631	U2GCAG3SS 68.4795272899458	GT,AG
AT2G01490_P1	intron:Chr2:222145-222225|+	ATGGTATCTTTTTCT	TTGTTGGTGCAGCAC	U12GTAG5SS 75.6493092438631	U2GCAG3SS 68.4795272899458	GT,AG
AT2G01490_P2	intron:Chr2:222145-222225|+	ATGGTATCTTTTTCT	TTGTTGGTGCAGCAC	U12GTAG5SS 75.6493092438631	U2GCAG3SS 68.4795272899458	GT,AG
AT2G05910_P1	intron:Chr2:2258871-2259161|-	AAGGTATCCTTTTAA	TGGTTGGTGTAGGGA	U12GTAG5SS 82.4304679330055	U2GTAG3SS 66.9872985058999	GT,AG
AT2G05910_ID2	intron:Chr2:2258893-2259161|-	AAGGTATCCTTTTAA	ATTGGTTTATAGAAT	U12GTAG5SS 82.4304679330055	U12GTAG3SS 67.3421879660154	GT,AG
AT2G06530_ID3	intron:Chr2:2589406-2589486|-	CAGGTATGCTTTATT	TTGTTATTTCAGACT	U12GTAG5SS 75.0664799131336	U2GCAG3SS 70.8935164928022	GT,AG
AT2G06530_P1	intron:Chr2:2589406-2589486|-	CAGGTATGCTTTATT	TTGTTATTTCAGACT	U12GTAG5SS 75.0664799131336	U2GCAG3SS 70.8935164928022	GT,AG
AT2G06530_P2	intron:Chr2:2589406-2589486|-	CAGGTATGCTTTATT	TTGTTATTTCAGACT	U12GTAG5SS 75.0664799131336	U2GCAG3SS 70.8935164928022	GT,AG
AT2G10350.1	intron:Chr2:3989640-3989740|+	AAGGTATTCTTTTTC	AATTTTGTACAGCTG	U12GTAG5SS 76.9269038526344	U2GCAG3SS 68.9623255740026	GT,AG
AT2G13370_JC10	intron:Chr2:5549984-5550342|-	TTGGTATGCTTTCTT	TATTTTTTGCAGGGC	U12GTAG5SS 76.1770127696497	U2GCAG3SS 74.5003571231885	GT,AG
AT2G13370_JC7	intron:Chr2:5549984-5550342|-	TTGGTATGCTTTCTT	TATTTTTTGCAGGGC	U12GTAG5SS 76.1770127696497	U2GCAG3SS 74.5003571231885	GT,AG
AT2G13370_P1	intron:Chr2:5549984-5550342|-	TTGGTATGCTTTCTT	TATTTTTTGCAGGGC	U12GTAG5SS 76.1770127696497	U2GCAG3SS 74.5003571231885	GT,AG
AT2G13370_P2	intron:Chr2:5549984-5550342|-	TTGGTATGCTTTCTT	TATTTTTTGCAGGGC	U12GTAG5SS 76.1770127696497	U2GCAG3SS 74.5003571231885	GT,AG
AT2G13800_ID15	intron:Chr2:5753777-5753934|+	CTTGTATGCTTCATC	TCTTAATGACAGGGA	U12GTAG5SS 76.682274753582	U2GCAG3SS 67.5798159961556	GT,AG
AT2G13800_ID4	intron:Chr2:5753777-5753934|+	CTTGTATGCTTCATC	TCTTAATGACAGGGA	U12GTAG5SS 76.682274753582	U2GCAG3SS 67.5798159961556	GT,AG
AT2G13800_ID6	intron:Chr2:5753777-5753934|+	CTTGTATGCTTCATC	TCTTAATGACAGGGA	U12GTAG5SS 76.682274753582	U2GCAG3SS 67.5798159961556	GT,AG
AT2G13800_ID9	intron:Chr2:5753777-5753934|+	CTTGTATGCTTCATC	TCTTAATGACAGGGA	U12GTAG5SS 76.682274753582	U2GCAG3SS 67.5798159961556	GT,AG
AT2G13800_JS6	intron:Chr2:5753777-5753934|+	CTTGTATGCTTCATC	TCTTAATGACAGGGA	U12GTAG5SS 76.682274753582	U2GCAG3SS 67.5798159961556	GT,AG
AT2G13800_P1	intron:Chr2:5753777-5753934|+	CTTGTATGCTTCATC	TCTTAATGACAGGGA	U12GTAG5SS 76.682274753582	U2GCAG3SS 67.5798159961556	GT,AG
AT2G13800_P2	intron:Chr2:5753777-5753934|+	CTTGTATGCTTCATC	TCTTAATGACAGGGA	U12GTAG5SS 76.682274753582	U2GCAG3SS 67.5798159961556	GT,AG
AT2G13800_P3	intron:Chr2:5753777-5753934|+	CTTGTATGCTTCATC	TCTTAATGACAGGGA	U12GTAG5SS 76.682274753582	U2GCAG3SS 67.5798159961556	GT,AG
AT2G13800_c2	intron:Chr2:5753777-5753934|+	CTTGTATGCTTCATC	TCTTAATGACAGGGA	U12GTAG5SS 76.682274753582	U2GCAG3SS 67.5798159961556	GT,AG
AT2G13800_c3	intron:Chr2:5753777-5753934|+	CTTGTATGCTTCATC	TCTTAATGACAGGGA	U12GTAG5SS 76.682274753582	U2GCAG3SS 67.5798159961556	GT,AG
[truncated: 1,374 more rows]
