# Supplementary material for: A high quality Arabidopsis transcriptome for accurate transcript-level analysis of alternative splicing
Source: Nucleic Acids Res. 2017 Apr 11;45(9):5061–73. doi: 10.1093/nar/gkx267 (PMC5435985; doi:10.1093/nar/gkx267)
Supplement: Supplementary Data [file gkx267_Supp.zip › nar-03123-z-2016-File010.xlsx]

## Sheet: Supplementary Table S6
A high quality Arabidopsis transcriptome for accurate transcript-level analysis of alternative splicing
Supplementary Table S6. Predicted peptides of ≥ 7 amino acids generated by in silico trypsin digestion of 72,724 proteins (from 27,433 different genes) from AtRTD2.
Peptide	Transcript ID	Info
TNNLGVGASAPGEVKPEDDIYEQYK	AT3G52120_ID17,AT3G52120_P1
TLNVPLALPWLWFGSAVELIGAVVGLLIK	AT1G57670.1	unique
VMVTPEEVITR	AT5G20490.1,AT5G20490_ID2,AT5G20490_P2,AT5G20490_P3
LHNFTLPYLR	AT3G18295.1,AT3G18295_ID2
GLSLHSR	AT5G63640.1	unique
EVHNAVK	AT1G15910_P1,AT4G00380_c1,AT4G00380_P1
SVVSFFGER	AT1G52430_P1,AT1G52430_P2,AT1G52450_P1,AT1G52450_P2
QAVVQFMK	AT3G60050_ID1,AT3G60050_P1,AT3G60050_P2
MAAIDYTVCLHSEVFVTTQGGNFPHFLMGHR	AT1G14970_P1,AT2G01480_P1,AT2G01480_P2
SIVQHLGFQGNRPITACIIYK	AT1G08730.1,AT1G08730_P2
LNGNGQEHDHSSTSPK	AT1G21080.3,AT1G21080_P1,AT1G21080_P2
WMLESVEIDSMGESSSK	AT5G60010_P1	unique
SLLSTPCYITFVADR	AT3G05850.1,AT3G05850_ID2
TEMVSPPHLNFTEEVTSASSFSR	AT1G18580_JC4,AT1G18580_P1
TLAHAFSPPTGHFHLDGEENWIVSGEGGDGFISVSEAVDLESVAVHEIGHLLGLGHSSVEGSIMYPTIR	AT1G24140_P1	unique
FADYFGR	AT1G23170.2,AT1G70770.2,AT1G70770_P1
SSHYVHVK	AT2G38255.1	unique
MAYVDHAFSISDEDLMIGTSYTVSNRPPVK	AT2G19350_P1	unique
MGVIDLITR	AT3G61450.1,AT3G61450_ID4,AT3G61450_P2,AT3G61450_P3,AT3G61450_P4,AT3G61450_P5,AT3G61450_P6
EDQIQNAIK	AT5G62810.1,AT5G62810_ID2,AT5G62810_JS1
TFFFAGHETTANLLTWSTMLLSLHQDWQEK	AT2G46950_ID2,AT2G46950_P1,AT2G46950_P2
GELVTSFEDHLLWHPDCNTNNIYITSDQDLIISYCK	AT2G38630.1,AT2G38630_P2,AT3G54190.1
INGMSAELK	AT5G01270.2,AT5G01270_c1,AT5G01270_ID6,AT5G01270_ID7,AT5G01270_P1
HGIICVEDLIHEIMTVGPHFK	AT2G44120_P2,AT3G13580.1,AT3G13580_ID3,AT3G13580_ID4,AT3G13580_P3,AT3G13580_P4,AT3G13580_P5,AT3G13580_P6,AT3G13580_P7,AT3G13580_P8,AT3G13580_P9
MASNGVTNCNANANVWR	AT2G24850_c1,AT2G24850_P1
EGVVSIPVVLEFSMEK	AT1G56380.2	unique
NLSSLHADFDDYR	AT1G78730_JC15,AT1G78730_JS2
GMVDILLQIR	AT1G07280_P4	unique
AEQVIMR	AT5G67170_ID11,AT5G67170_ID17,AT5G67170_ID5
TACLTIK	AT3G56570_c1,AT3G56570_c2,AT3G56570_P1,AT3G56570_s1,AT3G56570_s3
MEALTSDNESASNQIK	AT1G11330.1,AT1G11330_c1,AT1G11330_ID1,AT1G11330_P2,AT1G11330_P3
DNSPTALITVGLLNACSAGLLIYMALVDLLAAEFMGSMLQR	AT5G45105.2	unique
CGDACDYVSR	AT3G58950_P1	unique
LYVYLIR	AT3G42560.1	unique
AQGFYTVTCHPK	AT5G58860_P1	unique
IWHFLLTITCLK	AT5G13940_P1	unique
GPFTSFPQILKPDILAPGTLILSAWPSVEQITGTR	AT5G67090_P1	unique
LSEATQCCQQALSLNPLLVDAHSNLGNLMK	AT3G04240_c1,AT3G04240_JS2,AT3G04240_P1
SDETFVK	AT1G76740_JC1,AT1G76740_P1
YDIGDSCSLDYLIDSIFPLFR	AT2G01460.1,AT2G01460_JC17,AT2G01460_JC21,AT2G01460_P2,AT2G01460_P3
MSGQENHDHGR	AT1G28200_P1,AT1G28200_P2
GVSDLHLVIDMNEWTSLPAK	AT3G59160_P1	unique
MAALTAHVGSVDGETVVSK	AT1G07910_JC3,AT1G07910_P1,AT1G07910_P2
ETISSVMESLEEYFQFTIELMPMSSR	AT3G60990_P1,AT5G48190_P1
VAHAVIVALIK	AT3G07290_P1	unique
CLSVEYTEK	AT1G08630.2,AT1G08630.4,AT1G08630.5,AT1G08630_JC3,AT1G08630_P1,AT1G08630_P7,AT1G08630_s1
QSQVQVVK	AT1G53800.2,AT1G53800_P1,AT1G53800_P3
IVLVPLPLLGHFTPMMQLGQALILK	AT3G46700_ID2,AT3G46700_P1
YLSDAIEIDVDTLTDSYGNVVIGGIMEHIEQAGVHSGDSACMLPTQTIPASCLQTIR	AT1G29900_P1	unique
NISVVAGIEAR	AT4G22570_ID2,AT4G22570_P1,AT4G22570_P2
NWMDSSSSSDESEDDDDDEK	AT1G55380_P1	unique
DICSDSCEK	AT3G19800.2,AT3G19800_P1
CGAQCCNQNCAQK	AT4G30074.1	unique
VIQSEFSK	AT2G16960.1,AT2G16960.2,AT2G16960_P1
ACSSTMLLTR	AT3G47220_P1,AT3G47290_P1
FQNQQPLEQEEE	AT2G41750_P1	unique
IVDNGPVPVPK	AT3G43670_P1	unique
LIVVVLAVR	AT5G53870_P1,AT5G53870_P2
TVHDFTVK	AT2G25080_ID1,AT2G25080_P1
LFRPAAIPAQVTHTQQIPVPR	AT2G32910.1,AT2G32910_c1,AT2G32910_ID3
NLPMIVIK	AT5G45240.1,AT5G45240_P2
LESSGFEK	AT1G66730.1,AT1G66730_JC34,AT1G66730_JC36,AT1G66730_JC39
SGEEEEPR	AT1G18950_c2,AT1G18950_P1,AT1G18950_P2,AT1G18950_P3
LGSFDGNTCVWENFATDSESVSVLR	AT4G32990_P1,AT4G32990_P2
ITSYIIFMDNLINSSEDVSYLHHYGIIENWLGSDSEVSDLFNGLGK	AT3G50160.1	unique
MTEEPEK	AT4G29960_ID1,AT4G29960_P1
GLPYPCIVSSDSGK	AT3G28950_ID2,AT3G28950_ID3,AT3G28950_P1
IEFIQAYIGAMLNAIK	AT4G27830_P1,AT4G27830_P2
ANLLQPLK	AT4G17380.1,AT4G17380_P2
HPNIVQFLGAVTQSNPMMIVTEYLPR	AT4G18950_P1,AT4G18950_P2
VANGTLAPNSMSSNR	AT3G21650_P1,AT3G21650_P2
IISEPFPGVFVFK	AT1G48700.1,AT1G48700_P4
IHWGDGR	AT4G30290_P1	unique
TFTIEAYQQFVISNLK	AT5G45960_P1	unique
ESTISVHSESSVSGEVVTEAGSSSR	AT5G24870_P1,AT5G24870_P2,AT5G24870_P3
SVEFLEEENR	AT3G49055_P1	unique
TSTITQVRPVISVDEDEIAFDDDSK	AT5G14490_P2,AT5G14490_P4
EVLPHVPDEIIFQDLQR	AT5G51450_P1,AT5G51450_P2
EVVEAYAEQADK	AT4G26420.1,AT4G26420_P3
SSSFNVQLLVGGYLYK	AT4G13960_P1,AT4G13960_P2
ALYLTNGPQRPVLSLSPPVR	AT5G26160.1,AT5G26160_P2
FSVANHQVR	AT4G14103_c2	unique
VLDETGIYK	AT3G26932.1,AT3G26932.2,AT3G26932_ID3
LTHWLSLNPSSHR	AT1G64790.2	unique
EYYHKPSLILDLK	AT1G53163_P1	unique
LPDIMLGQTFIEEYADHDDPVTVIDQK	AT4G16130_ID6,AT4G16130_P1
DAYQLTK	AT3G24929.1,AT3G24929_ID1,AT3G24929_ID2
TLPQMAMAGFLPFSAIYIELYYIFASVWGHR	AT5G37310_P1,AT5G37310_P2
LQEHYGVNTGTWLWNIAR	AT5G44740_JC2,AT5G44740_JS9,AT5G44740_P2
DYDNVITVSEK	AT1G49130_ID2	unique
FAATLMVGSLPTMTALIWLTNK	AT5G26820_ID6,AT5G26820_P1
VYICEHDTSPPEGQLIK	AT5G63460.2,AT5G63460_P1
IWDDVEDFRPER	AT1G01280.1	unique
NGQYYLGK	AT1G10455.1	unique
NQNGQLGLGDTEDSLVPQK	AT5G63860_P1	unique
NLVHLFGYCAEGDQR	AT3G26940_P1	unique
INPENQNLFPNEMAR	AT3G44680_ID10,AT3G44680_ID2,AT3G44680_ID4,AT3G44680_ID5,AT3G44680_P1,AT3G44680_s1
ENLDSSLFQSQFFIFLFR	AT3G04480_ID24,AT3G04480_ID27,AT3G04480_ID33
SLQELVDLAQNYYTEVAIPK	AT1G01320.1,AT1G01320.2,AT1G01320_ID7,AT1G01320_JC2,AT1G01320_JC3
ESEDGCLEGEGATER	AT5G08450_c2,AT5G08450_ID5,AT5G08450_ID8,AT5G08450_JS3,AT5G08450_JS4,AT5G08450_JS6,AT5G08450_P1,AT5G08450_P2
VVESILYGCVPVIISDNFVPPFLEILNWESFAVFVPEK	AT5G11610_ID1	unique
INELSEK	AT4G27500_P1,AT4G27500_P2
LRPFVHSFLK	AT5G58003_ID2,AT5G58003_JS1,AT5G58003_P1
SMASTEENK	AT5G48790_JC6	unique
VVDLVLEK	AT5G10690.1,AT5G10690_JS16
HYNEGSEALFSTCFPGCEVPSWFGHEAVGSLLQR	AT5G45060_P1,AT5G45060_P2
DSEISIAK	AT4G19160.3,AT4G19160_c1,AT4G19160_ID14,AT4G19160_ID15,AT4G19160_ID25
MWNLNDSPDHHEESDSR	AT5G67180.1,AT5G67180_P2,AT5G67180_P3
FFNQLLTSQCFIEIISTRPPLNLLALRPPHHHHSHR	AT1G76920_P1	unique
VIAANLSEEEIK	AT4G04695_JC3,AT4G04695_P1
CFTDAWQHHR	AT3G58580.1,AT3G58580_c1
CDAAMDLMQK	AT1G19720.1,AT1G19720_ID1
SVADAEENLMTCLADLFSQISSQK	AT4G39910_P1	unique
MLVYQDILTGDELLSDSFPYK	AT3G05540.1	unique
MCYCTDR	AT1G76954.1	unique
FPYFPETDVR	AT4G10540.1	unique
AIGFYGR	AT3G59590.1	unique
IQALPSLYQETR	AT3G54650_c1,AT3G54650_P1
HVSMQLSR	AT4G37040_ID13,AT4G37040_ID7,AT4G37040_JC10,AT4G37040_P1
ASQIVGNMCSLVTEPK	AT1G64790.2	unique
EDGGIVNELAYDVLVK	AT1G72270_P1	unique
NSLNQMLQSLK	AT5G19620_ID2,AT5G19620_JC13,AT5G19620_JC2,AT5G19620_JS1,AT5G19620_JS2,AT5G19620_JS3,AT5G19620_JS4,AT5G19620_JS6,AT5G19620_P1,AT5G19620_s2
LGIDEELVALLGNYSPVSNNMQFLMIR	AT2G36230_JS6	unique
ITYMDETTNEQEILGENLEGR	AT1G79830.2,AT1G79830.4,AT1G79830_ID1,AT1G79830_ID13,AT1G79830_ID15,AT1G79830_ID3,AT1G79830_ID32,AT1G79830_ID8,AT1G79830_P1,AT1G79830_P3,AT1G79830_P5,AT1G79830_s1,AT1G79830_s2,AT1G79830_s5,AT1G79830_s7
SLDNVGK	AT4G14310.2,AT4G14310_P1
QSEAENEAK	AT4G39190_P1	unique
AAADAGIR	AT4G16130_P1	unique
EAMELFCLQLLGK	AT4G19510_JC4,AT4G19510_s2
EFIPVIEEVYNNLVEITK	AT4G22590.1	unique
RPSLICYIFLVILTLIFMAAVGFLITWLETKPK	AT5G22870_P1	unique
GESNMGR	AT3G52170_P1,AT3G52170_P2,AT3G52170_P3,AT3G52170_P4
SAAPVSTSPLPQNVTLPNVK	AT3G02170_c1,AT3G02170_P1,AT3G02170_P2,AT3G02170_P3
NNTDSENISCMIQTISLVSSMDLK	AT1G44020_P1	unique
NNSTSYDIVQETYSCK	AT4G24610.1,AT4G24610.2,AT4G24610_c3,AT4G24610_JS2
FVIECTK	AT3G52780.2	unique
ASDVFPSFMRPTASSNR	AT1G55550_P1	unique
DGLIDAVMGSTGITISNNFFSHHNEVMLLGHSDHYEPDSGMQVK	AT3G53190_ID3	unique
CNNGVSVK	AT3G08750.1	unique
CMDNDAALQLFNQLAFK	AT1G72860.1,AT1G72860_P2,AT1G72860_P3
DLVKPLLNLFHSENGNSLWK	AT3G63510.1,AT3G63510_ID40
FGDLSFSGNEGLCGSDPLPVCTITNDPESSNTDQIVPSNPTSIPHSPVSVR	AT2G36570_P1	unique
MPIAINTETAK	AT4G33120_P1	unique
VFAMDDSDR	AT4G31200.2,AT4G31200_c1,AT4G31200_ID1,AT4G31200_JC7,AT4G31200_JS6,AT4G31200_P1,AT4G31200_P2,AT4G31200_P3
VSEFIDLTMSPNFIES	AT2G30350_P2	unique
LGSVVIK	AT5G25510_P1	unique
EGVFFAIEALLSSDR	AT5G02880_c1,AT5G02880_JC3,AT5G02880_JC8,AT5G02880_JS2,AT5G02880_P1,AT5G02880_P2
WPVVVLGVLILVVSATGFIGAYK	AT2G19580.1	unique
QAVSQAPPGPPMYGTPAIGQPAVGTPVNLPAPPHMAYGVHAAPVPGSVVPGAAMNIGQMPYTMPR	AT5G08520_P1	unique
SYNVPDDIDEDDLLGELDALEADMGNETEADGVPSYLQPDK	AT5G04850.1,AT5G04850_s1
ATNDMLIGPDWAINIELCDIINMEPR	AT1G21380_ID11,AT1G21380_ID7
VAAGNVR	AT4G36020_P1,AT4G36020_P2,AT4G36020_P3
FGLPMAFTVTMLSWSVIEYGDSLASTGELSHALEAIK	AT2G32990_P1	unique
ALPPNGK	AT2G38880.6,AT2G38880.7,AT2G38880_ID3,AT2G38880_JC8,AT2G38880_P1,AT2G38880_P11,AT2G38880_P2,AT2G38880_P3,AT2G38880_P4,AT2G38880_P5,AT2G38880_P6,AT2G38880_P8,AT2G38880_P9,AT2G38880_s1
TILMCSDSSSQSWNVPVLSSYEVGER	AT5G57850_P1	unique
VPNSRPNIFTVSIAVAAAAAVK	AT4G37170_P1	unique
SVIKPYQLDSFHVVAHSMGCLIALALAAK	AT5G17780.1,AT5G17780_ID3,AT5G17780_JC5,AT5G17780_JC6,AT5G17780_P2
QNNYDGDGK	AT3G45730_P1	unique
QNQETTNTR	AT1G57990_c1,AT1G57990_P1
YAIYTLIPVAAAETGMLFSMIY	AT2G35070_JS1	unique
DSEESLLLDSR	AT2G32040.1,AT2G32040_ID10,AT2G32040_ID11,AT2G32040_ID2,AT2G32040_ID21,AT2G32040_ID22,AT2G32040_ID23,AT2G32040_ID26,AT2G32040_ID30,AT2G32040_ID32,AT2G32040_ID34,AT2G32040_P2,AT2G32040_s1,AT2G32040_s2
DHGVNFFDNAEVYANGR	AT1G04690_P1	unique
DDTPDSFYFNVLPFAEDVR	AT1G48050_ID10,AT1G48050_P1,AT1G48050_P2
LAGLTSVTK	AT1G65430_P1,AT2G31510_c2,AT2G31510_ID15,AT2G31510_P1
ISHLHINPK	AT1G55040_P1	unique
IGLGGITQTLR	AT1G52325.1	unique
QELGLPR	AT3G44695_P1	unique
TSSSFDQETAIVAHNQSFHQDDDYSK	AT1G22120.1	unique
HWITLNEPLTVVQQGYVAGVMAPGR	AT2G25630.1	unique
VDQDMIFDLVK	AT1G02540.1	unique
HMAAPAFTR	AT1G67110_P1	unique
YISYLYV	AT3G12320_P2	unique
FVAGDSSHPQSEK	AT3G57430_P1	unique
FDYEFGK	AT2G41480.1	unique
LCVEILDQGWINK	AT1G05690_JC11,AT1G05690_P1
FGAAIDAYTEAHYMLGLALLQK	AT3G07370_ID1	unique
NVSYPAGNIFNR	AT5G56325.1	unique
WALMVLLFLSVSTVCMILVR	AT1G75420_ID3,AT1G75420_P1,AT1G75420_P2
VLGSCSELGFLEQAK	AT3G01580_P1	unique
VSIFGDFFR	AT5G54840_c4,AT5G54840_ID1,AT5G54840_ID5,AT5G54840_ID8,AT5G54840_P1,AT5G54840_P2,AT5G54840_P3
MADVVQYR	AT4G28200_P1	unique
GTPDEQTAEFLSELGIIAHVDHPNTAK	AT3G05140_P2	unique
HLDSGLDYHGK	AT2G30770.1	unique
AEPDFSVLGK	AT4G10320_P1,AT4G10320_s1
IGMNQNLKPSEVIADPEAVTSEDILIK	AT1G08540_ID3,AT1G08540_P1
LGLLPAR	AT1G13980.2,AT1G13980_P1
NLIVDSLR	AT1G11420.1	unique
MVVVYTK	AT5G38720_P2	unique
DLSLLTASAWK	AT5G41920_P1	unique
LSTDLEWFK	AT2G26670.2,AT2G26670_c1,AT2G26670_ID2,AT2G26670_P1
LDPNTAQSTHIVNAFQR	AT2G30240_P1	unique
DSLAIEASFLQR	AT1G31480_ID1,AT1G31480_ID2,AT1G31480_ID6,AT1G31480_P1
GGSLDSR	AT4G25835_JS1,AT4G25835_P1,AT5G57480_P1
YMLTVEGR	AT4G30870_JC8,AT4G30870_P1,AT5G39770.1
CFSTGAEPSK	AT5G06540_P1	unique
ALLSSSESEAEVAAYGVNSGLSAGLGVGIGGGPGGGSGYGGGSGEGGGAGYGGGEAGGHGGGGGYAAASGYGHGGGAGGGEGSGGYVP	AT2G36120_s12	unique
TEEQYQTMVL	AT5G61440_c1,AT5G61440_P1
GSYGTTYK	AT3G08680.1,AT3G08680_P2
HCGECNHSCLVGEFCVYGLCNYA	AT1G50720_P1	unique
QYTNAER	AT2G03210_P2,AT2G03210_P3
ILSSYNSNVLLAALVFLLLVVLFVLLLHFYAR	AT5G58580_P1	unique
AELCDER	AT1G19650_ID21,AT1G19650_ID23,AT1G19650_ID31,AT1G19650_JC6,AT1G19650_P1
AACEASLK	AT1G60680_P1,AT1G60690_ID2,AT1G60690_P1,AT1G60710.1
EDNTDNSTCK	AT4G22165.1	unique
VSATSEPLLLR	AT2G40490_c1,AT2G40490_ID3,AT2G40490_P1
GAGRPPLNWEVR	AT3G17840_P1	unique
HFSVYAFAGK	AT3G51050_c2,AT3G51050_P1
TLNDEIVSLSSCR	AT5G46310.1	unique
SIPAHSGILASVSPVLTNIIEKPR	AT5G63160_c1,AT5G63160_ID3,AT5G63160_ID8,AT5G63160_JC10,AT5G63160_JS6,AT5G63160_P1,AT5G63160_P2,AT5G63160_s1,AT5G63160_s2,AT5G63160_s3
TDPFGEQIFAEGSPPK	AT4G10550.3	unique
LRPGLPK	AT5G56680_P1	unique
LGGSCCR	AT5G03870_P1	unique
ECGILTAGGVAIEGSDFR	AT3G57330_P1,AT3G57330_P2,AT3G57330_s2
SVYLTEHSK	AT3G25680.1,AT3G25680_ID5
WVHLNWGDDGLITLFSK	AT5G51130_ID2,AT5G51130_P1,AT5G51130_P2
ILSTGKPEICNYPFTTR	AT1G80770_P1,AT1G80770_P6
VQNMLLKPYPYYSMIYLYALLGEK	AT1G28000.1	unique
MAIQAQLNYNAPNANQIGFGGSEFSLINNNGVIGIGNDQSYLVNNLQLQK	AT4G35070_P1	unique
QCSEVDIGFWVR	AT5G56370_P1,AT5G56370_P2,AT5G56370_P3
LAVIISSPTAAEECFLTK	AT4G37310_JS3,AT4G37310_P1,AT4G37310_s1
TAASAASSPRPSGMISAPK	AT1G58220_P1	unique
SLNQAIAVAAMCLHEEPTVRPLMSDVITALSFLGASSNSSNTGSNHLQQNR	AT3G24790_P2	unique
AYDVAAIK	AT2G47520_P1	unique
FHHFSDGHCSCGDFW	AT5G04780_P1	unique
NENFHSAK	AT2G41830_ID2,AT2G41830_ID4,AT2G41830_P1
VPGTSGR	AT3G44530.1,AT3G44530.2,AT3G44530_P2
NPTCVTSDQTTDVSEVSLPDIESLAQLQEK	AT4G31160.1,AT4G31160_JS1
LGNVQNQLIQFQLLLTAATFVAAIFAAVTAVFGMNLQDSVFQNPTTFQYVLLITGIGCGFLYFGFVLYFK	AT2G03620_ID2,AT2G03620_ID4,AT2G03620_s3
WIPTSTDYIIAAEK	AT4G24160_c1,AT4G24160_c2,AT4G24160_P1,AT4G24160_P2
MMFAYLPPDLESEILSR	AT3G17265.1	unique
LLTSGQSSTLSNVCFLLACMMMEDASVCSSVLTADAIPLLQYLIQSGPPR	AT2G22125_s1	unique
EEESQNVIQYPEVK	AT4G37900_P1,AT4G37900_P2
STSNVFECDDDGSYPIHMAVEK	AT4G03450_P1,AT4G03450_P2
ALDNGQKPFQSK	AT3G06660_ID4,AT3G06660_P1
LCENSCQNLK	AT5G44440_P2	unique
AIGEAVIHSK	AT3G56700_P1,AT3G56700_P2
LEEASNTIQK	AT5G50780.1,AT5G50780_c2,AT5G50780_JS1,AT5G50780_JS2,AT5G50780_JS3,AT5G50780_P2
VLILDSETVSNVSIVYSQSELLQK	AT1G77140_c1,AT1G77140_ID2,AT1G77140_JS2,AT1G77140_JS5,AT1G77140_P1
LSEENALGESFNSVK	AT1G02990.3,AT1G02990_P4,AT1G02990_P5,AT1G02990_P6
WAMLGAAGIFIPEFLTK	AT3G61470_JS1,AT3G61470_P1
FDTTYQATIGIDFLSK	AT2G22290_P1,AT5G10260_P1
QFVFIDPAAVSSCSGYWETVSYLSCLDGR	AT2G17580_JS7,AT2G17580_JS9
NSEILSWAHCESTKPGR	AT1G55980_P1,AT1G56000_P1
VIEQLFLR	AT5G57035_P1	unique
QGQNILHIAAK	AT4G03450_P1,AT4G03450_P2
ALVPGCGTK	AT2G43940_c1	unique
NLGQDGLPSSTASNILWSTGSLSEPIPNGFYSVIPDNR	AT3G58640_c1,AT3G58640_c2,AT3G58640_P1,AT3G58640_P2,AT3G58640_s1
SDDDDQSTS	AT1G75470_P1	unique
TFAYHFEDVNDDDWITR	AT4G33110.1,AT4G33110.2,AT4G33110_JC2
LIEFGDTEAASLTADELSK	AT2G45100_c1,AT2G45100_P1,AT2G45100_P2,AT2G45100_s1
HLDLLSR	AT1G22060_JC2,AT1G22060_P1
WALDNDESDLMVISR	AT3G61100_P1	unique
CVNTCIR	AT1G78995_ID2,AT1G78995_ID3,AT1G78995_P1
TENESTGGDAAGGNNK	AT3G22370_P1	unique
SLAVEDSAR	AT3G19960.2,AT3G19960_P4,AT3G19960_P5,AT3G19960_s1,AT3G19960_s2
HYVCLIDLLAR	AT3G25060_P1	unique
GVFCAPALDDPSVLVVAGIDLNHADIAGYLPPELGLLTDVALFHVNSNR	AT3G19020_P1,AT3G19020_P2
MVQEAEK	AT1G56410.1,AT3G09440.1,AT3G09440.2,AT3G12580_P1,AT5G02490_P1,AT5G02500.2,AT5G02500_P1
LGSQYFFYMETQTALALPDEDNCLVVYSSTQAPEFTQTVIATCLGIPEHNVR	AT1G04580_P1	unique
CFHNDLR	AT2G20030_P1	unique
TVWGLSQVLSLETFNDLENGYTFEGEQCEFGVDVMVASPITK	AT2G15710.1	unique
LLTFVDLSR	AT3G49670_P1,AT5G65700.2,AT5G65700_P1
EVSFVLTEMNR	AT5G39710_P1	unique
SESTDAEITGK	AT1G80810.1,AT1G80810.2,AT1G80810_c1,AT1G80810_P3,AT1G80810_P5
MYIGSTGSR	AT3G10270_ID2	unique
ASGSETPDLTVATR	AT5G42650_P1	unique
IPLPHPLINPTVDSPEICLIIDDRPK	AT3G58660_P1	unique
QSPTEKPAMFAFCFKPR	AT4G32620_P1,AT4G32620_P2
IYQMEAAFIPEVNDDLDTQNFEK	AT1G03920_JC3,AT1G03920_P1,AT1G03920_s1
NPDFVADRPFLFTVR	AT2G25240_P1	unique
QKPYGYGK	AT1G33050.1,AT1G33050.2,AT1G33050.3,AT1G33050.4,AT1G33050_ID1,AT1G33050_ID3,AT1G33050_P1,AT1G33050_P6
VGLQMNEIDK	AT5G45113_P1	unique
VALLLHLLPLPYHDNAYVTSR	AT1G76020_c1,AT1G76020_JS1,AT1G76020_P1
TWFSLFQS	AT1G43730.1	unique
DVEDATYGFSDALK	AT1G72760.1,AT1G72760_P2,AT1G72760_P3
LLMFFSK	AT3G56860.5,AT3G56860_c2,AT3G56860_ID7,AT3G56860_JS12,AT3G56860_P1,AT3G56860_P10,AT3G56860_P3,AT3G56860_P4,AT3G56860_P6,AT3G56860_P7,AT3G56860_P8,AT3G56860_P9,AT3G56860_s1,AT3G56860_s2,AT3G56860_s3,AT3G56860_s4,AT3G56860_s5
DLSPNMGSK	AT2G35160_P1,AT2G35160_P2,AT2G35160_P3,AT2G35160_P4,AT2G35160_P5
VGSGEATLIGADK	AT4G00930_c1,AT4G00930_P1,AT4G00930_P2,AT4G00930_P3,AT4G00930_P4,AT4G00930_P5,AT4G00930_s2
QVNASDVIILEGILVFHDSR	AT5G40870_ID3,AT5G40870_JS1,AT5G40870_P1
ILAVPGLSLGAQQLQLK	AT4G36105_P1	unique
AESTEEDR	AT4G00490_P1	unique
QLLVGDVVTGPLQVFNGIEK	AT5G33280_ID2,AT5G33280_P1
LVDEHNPPQYMDTEFATFLEYVFSR	AT2G06960.1	unique
IEQPSFEAEDR	AT4G31680.1	unique
VSPLIFGDPLR	AT1G27320_ID2,AT1G27320_JS2,AT1G27320_P1
FSEWLVFEGISVDESGK	AT4G37550.3,AT4G37550_P1,AT4G37550_P2,AT4G37550_P5
VPVEGVLK	AT3G02750.1,AT3G02750_JC8,AT3G02750_P2
SAFTKPDSLSEAGTR	AT5G01640_P1	unique
VNNPATGEIIADVACMGTK	AT1G79440_JS1,AT1G79440_P1
EDGETINSDLTEEETVIK	AT5G66750_ID4,AT5G66750_ID8,AT5G66750_ID9,AT5G66750_P1
MMTSMEGMMEMGVLDDIIR	AT3G05580_P1,AT3G05580_P2,AT3G05580_s2,AT3G05580_s3
SLSFNSWEIVTEVETEPMNK	AT2G26190_ID3,AT2G26190_ID4,AT2G26190_ID5,AT2G26190_P1,AT2G26190_P2,AT2G26190_s1,AT2G26190_s2
VSWGHIPFDCQK	AT5G47310_ID1	unique
CGSSMHR	AT3G09110.1	unique
QQEALNGLPK	AT4G18290_ID1,AT4G18290_ID2,AT4G18290_ID4,AT4G18290_ID5,AT4G18290_ID7,AT4G18290_JC10,AT4G18290_P2,AT4G18290_s1
GLEGVISK	AT5G53890_P1	unique
SLKPAGAGATASK	AT1G04160_P1,AT1G04160_P2
QLQAGEEPVSSPLSSPALLGSGK	AT1G52370_ID4,AT1G52370_P1,AT1G52370_P2,AT1G52370_P3,AT1G52370_P4
CGLIVSAR	AT2G45350_P1	unique
TTTTAILQYK	AT5G09360.1	unique
TDAGVHALSNVCHVDVER	AT1G09800_P1,AT1G09800_P2
HNSDIWVLHLFLSVFLIYTFLTK	AT1G77765.1,AT1G77765.4
FACSDTVPCSHIVLNNVNLEGNDGQVEAYCNSAEGFGYGVIHPSADCLYSHDDK	AT1G23460_P1	unique
VADLMAFVASASAPWEENSSNFIDSFGSQCLSVFR	AT1G42440_P1	unique
DFSTTVIMK	AT5G04960_P1	unique
VLTSEANAALEILVSK	AT1G07200_P2,AT1G07200_s1
LTDGVSVNFNAQFVNDK	AT4G01870_P2	unique
TSYSHHDHVR	AT5G45850_P1	unique
VAVCGTVGSGK	AT1G04120.2,AT1G04120_c1,AT1G04120_JS1,AT1G04120_JS2,AT1G04120_P1,AT1G04120_P3,AT3G13080.2,AT3G13080.3,AT3G13080.4,AT3G13080_ID8,AT3G13080_P1,AT3G13080_P5,AT3G13080_s1
TGNAIVEYNCYLLHY	AT1G58170_P1	unique
NEIGWFDK	AT1G10680.1	unique
ESLLEATLVASCLHLFHGFISPNSQDLVLVLLAHPR	AT4G03090_P3,AT4G03090_P5
SGLQEYLNEQGFNIVGYGCTTCIGNSGEINESVGAAITENDIVAAAVLSGNR	AT2G05710_ID13,AT2G05710_P1
NDLGNSNFNPESFVSR	AT3G25680.1,AT3G25680_c1,AT3G25680_ID1,AT3G25680_ID5,AT3G25680_ID8
SFLVSFVR	AT1G55230_P1	unique
VKPDTPSK	AT5G46840_P1	unique
DLSPSSGTTR	AT4G31710.1,AT4G31710_P1,AT4G31710_P2
NDFLGITYLVVGSSSIVISIIFMLLHLK	AT5G46150_P1,AT5G46150_P2,AT5G46150_P3
TPDHVLQEWSEGSK	AT4G28570_JS1,AT4G28570_JS3,AT4G28570_P1,AT4G28570_P2
SGCFVVVDPSK	AT5G63230.1	unique
ILLQCTSPLLWSNNSAVVLAAAGVQWIMAPLEDVK	AT3G55480.2	unique
DNEANNSSDSK	AT1G67020_P1	unique
VYELGFPHCTK	AT2G21630_ID10,AT2G21630_ID11,AT2G21630_ID4,AT2G21630_ID7,AT2G21630_P1
RPVLHKPVLK	AT4G32790_c1,AT4G32790_P1,AT4G32790_P2,AT4G32790_P3
DGGLDAIETYVFWNAHEPK	AT5G20710_P1	unique
SLWVMQGMFR	AT3G55940_P1,AT3G55940_s1
NGHDYGVVSWIEVFR	AT5G23830.2,AT5G23830_P1
TGCYNTLCPGFVQVSTDIPLGYLLQPVSTYGGK	AT4G23370.1	unique
MPDSAFTR	AT2G15890.2,AT2G15890_P1
QCELEEICR	AT2G38720.1,AT2G38720_c1,AT2G38720_JC2
FPFSFSQPPR	AT3G63170_P1	unique
LLGAILPLSSAAMALPPLSIR	AT1G57770_JC4,AT1G57770_P1
ASINENDQDYR	AT1G60070.1,AT1G60070.2,AT1G60070_c3,AT1G60070_JC6
GLVYFDVPVYQDDR	AT1G35220_P1,AT1G35220_P2,AT1G35220_P3,AT1G35220_P5,AT1G35220_s1
VLVVGNPCNTNALICLK	AT5G58330.1,AT5G58330.2
NGHAEVVK	AT5G60070_P1	unique
ATGLQFACK	AT5G19360.1	unique
NGEDFAR	AT5G49040.1	unique
HGEHDYYPPLANGHR	AT1G63680_P1,AT1G63680_P2,AT1G63680_P3,AT1G63680_s1
NANWMGYVAVSDDNEATR	AT1G06800.1,AT1G06800_P2
VPIDDDDDSTDQLVDEEIVHFEER	AT4G00490_P1	unique
DSINHSHK	AT1G55970_P1,AT1G55970_P2
TVDQVPADVEDNAAAGEDDADIAASAPSK	AT1G13220_P3	unique
SIASSSSWMHSNGDEGSSRPGVDAEESECSQASTVFSQSTNDLQDEVQR	AT4G32730.1,AT4G32730.2
MVVDVESR	AT1G73870_P1	unique
YGSANGVSNSDR	AT3G61570_ID2,AT3G61570_JC4,AT3G61570_P1,AT3G61570_P2
LAEYSSQNQDGATDESDIK	AT4G16200.1	unique
MGDNSGR	AT3G46450.1,AT3G46450.2,AT3G46450_c1,AT3G46450_c2,AT3G46450_ID2,AT3G46450_ID3,AT3G46450_ID4
MCPCVER	AT4G20900.1,AT4G20900_P2
MAPVNGR	AT5G19025_P1,AT5G19025_P2
GILEQER	AT4G10840.2,AT4G10840_P1
VNLHEFFTGYTDGR	AT3G07610.3,AT3G07610_c1,AT3G07610_P1,AT3G07610_s1
VHGANFLVAK	AT4G27310_P1,AT5G54470_P1
YIASGNIDNISKPIGSFEDEPR	AT5G05330.2,AT5G05330_P1,AT5G05330_P3
QMDVMAFSLSYMIYDLICCHFDQVFSIDNAVHHFVSILGFIAGLAYQK	AT1G45010_P1,AT1G45010_P3,AT1G45010_P4
EGIRPDK	AT3G29230_P1	unique
CDVYSFGVVLLEILSGR	AT1G74490_P1	unique
SDVYSYGMLVLEMIGAR	AT1G67000_P1,AT5G38250.1,AT5G38250_P1
QLFYYLCAFAGGIPFFVLR	AT1G54350_ID1,AT1G54350_ID3,AT1G54350_P1
FYSGDCYILQYSYPGEDR	AT5G57320_P2	unique
SMFTCFMQEPFK	AT4G01210_P1	unique
LGHVIVMLLLIGLFDK	AT4G19390_P2	unique
LNYVTAPSAA	AT2G47180_P1	unique
IIFFGGR	AT1G64210_P1	unique
KPAFLVQGTLYPDVIESCPPPGTDR	AT1G63660.2,AT1G63660_P1
GQTISLIHVLCR	AT1G78940.2,AT1G78940_P3
QPIGTSAQTDK	AT1G01620.2,AT1G01620_ID2,AT1G01620_JC3,AT1G01620_P1
ILSTVYR	AT3G14075.2,AT3G14075_P1,AT3G14075_P3,AT3G14075_s1
QMMHQPQQMMYQR	AT1G23000_ID2,AT1G23000_ID3,AT1G23000_ID5,AT1G23000_ID6,AT1G23000_P2
LVHPSNGNLIWFMDK	AT1G13700.1,AT1G13700_ID3,AT1G13700_ID4,AT1G13700_P2
SVVNNVVVCFAESLDSNWLQK	AT1G03100_P1	unique
TWNYFNWYYFCMGAAVLLAVTVLVWIQDNVGWGLGLGIPTVAMFLSVIAFVGGFQLYR	AT1G68570_P1	unique
AAMDQYFIHPSR	AT2G07673_P1	unique
HLYSGFTVWVSQTEATDEESAK	AT2G35500_c1,AT2G35500_P1
VSNFLLWQLAYTELFFAQELWPDFGR	AT5G58770.1	unique
DDFIVGDEDTYVASDEDELDDEDDDFFESVCAICDNGGEILCCEGSCLR	AT5G55390_P1,AT5G55390_P2,AT5G55390_P3
AGLPFACASNAIDK	AT5G02940_ID8,AT5G02940_P1,AT5G02940_P2
EELAIWPEQDDR	AT3G26690_P1,AT3G26690_P2
LPLVATFHLK	AT4G17895_ID2,AT4G17895_P1
DLRPSLEWSLEDGWTVPFSK	AT5G42670.1,AT5G42670_ID7,AT5G42670_JC2,AT5G42670_JC9,AT5G42670_P1
VDIGPVGITIDMSVGLR	AT5G17080.1	unique
DTTLSQLTHK	AT1G16870_ID2,AT1G16870_P1
YNSVLPLLELLYR	AT1G43190_JS2,AT1G43190_JS3
SIMSDESMTDK	AT1G04200_P1,AT1G04200_P2,AT1G04200_s1
FGGSLDSK	AT5G66680_P1	unique
MVHYNFLSLIIFACFFAVFVLLVR	AT2G19210.1	unique
DLVLYAK	AT2G44450_P1	unique
QIITSLR	AT5G01920_P1	unique
NFTSEEAYK	AT1G53460_c1,AT1G53460_P1
QMVLYGIQLCGISMMPVFGACSLLPSLR	AT1G18485_P1	unique
SLVMPFDGYIVYGVAHQHAGGIGGALYR	AT5G61820.1,AT5G61820_s1,AT5G61820_s2
VATVDLGAAR	AT1G09170_P1,AT1G09170_P2,AT1G09170_P3,AT1G09170_P4,AT1G09170_P5,AT1G09170_P7
YLYLDMLK	AT2G46450_ID12,AT2G46450_P1,AT2G46450_P4
MAYATSTYAR	AT4G09350_JS1,AT4G09350_P1
SFSYNSR	AT2G41660_P1	unique
LVENNGAEINPDVGEQDSSISNNR	AT5G08230_P1	unique
IYLENPWLK	AT5G54880_P1	unique
LTTLDVSYCEELASYITIR	AT1G72860.1,AT1G72860_P2,AT1G72860_P3
GTILSTMAQFSFYMTLR	AT3G44540_ID3,AT3G44540_P1
GVGYSCK	AT2G01330_P1	unique
SVSNFAIFLILFLVTSGK	AT2G43530_ID1	unique
ADHLQGLK	AT2G33793.1,AT2G33793_P1
EIAELNK	AT1G09860_P1	unique
STGSLLLAFLIGSVATIVGTVVAFMLVPMR	AT5G24000_c4,AT5G24000_ID11,AT5G24000_ID2,AT5G24000_JS2,AT5G24000_P1,AT5G24000_s4
NTTVILTK	AT3G11650_P1	unique
GTLSTGSEIAVLAVASGSLQDWSEDHETQFQEK	AT5G07150.1,AT5G07150_ID14,AT5G07150_P1,AT5G07150_P2
SSFEGNAGLCGLPLQETCFDSSVPPIQPK	AT2G33020_P1	unique
LEAFLLK	AT4G36400.1,AT4G36400_ID19,AT4G36400_ID20,AT4G36400_ID82,AT4G36400_P1,AT4G36400_P2,AT4G36400_s1
EVDMEQEHPLPKPPMNMESVK	AT5G37450.1,AT5G37450_P2,AT5G37450_P3,AT5G37450_P4
VVLDGFLGR	AT5G08240_P1	unique
ADLVHTIQFQLK	AT1G30610_P1	unique
KPTPITLNAVPCILGVNLSDVDLLEFLQQLADTDGSSTIPPSVLR	AT4G35520_P1,AT4G35520_P2,AT4G35520_P3,AT4G35520_P4,AT4G35520_P5,AT4G35520_P7,AT4G35520_P8,AT4G35520_P9
AYWECLALYGK	AT1G58120.1	unique
QTMEMYSTACK	AT2G24370_P1,AT4G31230.1
QLLSDITGALKPGVLTSLMGVSGAGK	AT4G15230.1,AT4G15230_c1
ILTLFMK	AT1G31810_P1,AT1G31810_P2
ASWFQPLEAVER	AT5G12310_JC1,AT5G12310_P1
QATIGFYFTCYNFLIPFVISCSQLVLGTTPNSGNAMDWR	AT1G22970_ID3	unique
GHGLCLVPISSTFPVANETTADFWTPTFGGNNFR	AT1G61660.3,AT1G61660.4,AT1G61660_P1,AT1G61660_P7
VAEEQVSR	AT3G14172_c2,AT3G14172_P1,AT3G14172_P2
LVDVVVSAMSGVHFR	AT1G32100_c1,AT1G32100_P1
YWALGFDLDVAGDR	AT2G24640.2	unique
SVLENDEEPTK	AT1G18335_ID10,AT1G18335_P1
LTYSSTPSTIVDVSSLSEANLNIISDR	AT3G28410.1	unique
EVIVEEEDDDGIDHQQLCCLQALK	AT3G25130_P1	unique
QDAFTLDVLEVPQGSGSGFVWDK	AT3G27925_c1,AT3G27925_c3,AT3G27925_P1,AT3G27925_P2
CILDTQGGVVSLLTVDHR	AT1G09160_c2,AT1G09160_ID2,AT1G09160_P1,AT1G09160_P2
MFLFLLLLSASR	AT3G18070.1,AT3G18070_ID2,AT3G18070_P2,AT3G18070_P3,AT3G18070_P4,AT3G18070_P5
LEETEQYWK	AT4G10050_JS2,AT4G10050_P1
HPFHAQHPLK	AT1G55700_P1	unique
LGVPQLAK	AT2G14120.2,AT2G14120.3,AT2G14120_JS3,AT2G14120_P1,AT2G14120_P4,AT4G33650_JS2,AT4G33650_P1,AT4G33650_P2
FSEIGQVGAR	AT2G37790_ID2	unique
MATDTTTFPEGDAEAELNPGQNK	AT3G52620_P1	unique
CGDANCDEPVTGVNFISEVSEELSVHLQSGIMK	AT5G42400.1,AT5G42400_c1,AT5G42400_JC10,AT5G42400_JC18,AT5G42400_JC19,AT5G42400_JC28,AT5G42400_JC35,AT5G42400_JC37,AT5G42400_JC39,AT5G42400_JC9,AT5G42400_JS10,AT5G42400_JS15,AT5G42400_JS16,AT5G42400_JS17,AT5G42400_JS2,AT5G42400_JS21,AT5G42400_JS24,AT5G42400_JS25,AT5G42400_JS28,AT5G42400_JS3,AT5G42400_JS33,AT5G42400_JS34,AT5G42400_JS40,AT5G42400_JS41,AT5G42400_JS42,AT5G42400_JS46,AT5G42400_JS49,AT…
TEDPSPAVCDIADSMDIEIISEDQDASIK	AT1G63980_c1,AT1G63980_ID2,AT1G63980_P1
LPSSISSSSSGSSPASNGTTTASNAAANALASEIGQGDGNFLEQMK	AT4G13450_P1,AT4G13450_P2
NWYDLSK	AT3G20710_P1	unique
LIMVGSQR	AT1G08840.2,AT1G08840_P1,AT1G08840_P3,AT1G08840_P4
ILLLHVQVVDEDGFDDVDSIYASPEDFR	AT3G01520.1,AT3G01520_ID1
MFHHPSCVPSATLQIFQQFR	AT3G05775_P1	unique
NDYSSSPPTR	AT4G01290.1,AT4G01290_c1,AT4G01290_ID10,AT4G01290_ID12,AT4G01290_ID5,AT4G01290_ID6,AT4G01290_ID7,AT4G01290_ID8
VVSLFIHDR	AT4G03490_c1,AT4G03490_P3
YPVPMCDIWFIK	AT3G20740.1,AT3G20740_ID2
AEATDVANAVLDGTDCVMLSGESAAGAYPEIAVK	AT5G08570_c1,AT5G08570_JC10,AT5G08570_P2,AT5G08570_P3,AT5G63680_c1,AT5G63680_P1,AT5G63680_P2,AT5G63680_P3
YSDALDDLNAAIEADPALSEAYFK	AT5G03160_ID2,AT5G03160_P1
TDGNFLLPDLNIVPCDENSDHYTSLGVETTLYGIR	AT5G25210_c1,AT5G25210_P1,AT5G25210_P2
EALQDIVNNSK	AT4G28470_JC8,AT4G28470_P1,AT4G28470_s1
SHSSVTVK	AT3G47860_ID4,AT3G47860_P1
IDSYEGHYDVIYCIYDPK	AT5G35180.4,AT5G35180_c1,AT5G35180_JC1,AT5G35180_JS6,AT5G35180_P1,AT5G35180_P2,AT5G35180_P3,AT5G35180_P5
LSDGSFDNNPTFR	AT1G59650_ID2,AT1G59650_P1
ILQSEGYR	AT4G33810_c1,AT4G33810_c2,AT4G33810_P3,AT4G33810_s1,AT4G33810_s2
VSPFTVVNYSTLGYLDGAR	AT3G29305.1	unique
CQGLLLPHR	AT1G60340.1	unique
TSVLEGDDMADANVK	AT3G54540_ID12,AT3G54540_ID5,AT3G54540_P1,AT3G54540_s1
DASLLQILR	AT4G22463_P1	unique
EAVGELGGHIAR	AT2G15420.1	unique
SITFANSYNFPSK	AT3G24130.1	unique
LGEIILPMK	AT3G12980_JC1,AT3G12980_P1
EPVHLTER	AT4G16340_P1	unique
EADIIISAVGQPNMVR	AT4G00620.1	unique
TNDSITVFTGVPTMYTR	AT3G16170_P1,AT3G16170_s1
DDPKPEEAGIIIVNAMIYR	AT3G13228.1	unique
LEENLGILDGTATR	AT1G09720.1	unique
LVEPLASK	AT3G52820_P1	unique
QEVFQPFK	AT1G04200_c2,AT1G04200_P1,AT1G04200_P2,AT1G04200_s1
LHWVEFMGK	AT2G28520_P1	unique
SSSSLSDSLSSK	AT1G60590_P1	unique
ALVTNSR	AT5G11030.3,AT5G11030_c1,AT5G11030_c3,AT5G11030_ID37,AT5G11030_ID39,AT5G11030_JC3,AT5G11030_JC7,AT5G11030_P1,AT5G11030_P10,AT5G11030_P2,AT5G11030_P6,AT5G11030_P7,AT5G11030_P8,AT5G11030_P9
LASLPDLPCSIK	AT1G63750_P3	unique
NWYPIPLVFCRPWGQLPENVPCHPK	AT1G30450.2,AT1G30450_P1,AT1G30450_P3,AT1G30450_P4
QFLSHISPEIRPTR	AT3G26490_P1,AT3G26490_P2,AT3G26490_P3,AT3G26490_P4
DLELAEK	AT3G03230_P1	unique
DGGLSSFDMQGTLSLQILNQEDGFVQVQIATGENPEILFK	AT5G05010.2,AT5G05010_c1,AT5G05010_JC6,AT5G05010_P1
VGFQQYSGYVTVDDK	AT1G28110.1,AT1G28110_ID2,AT1G28110_P2
GIVPLIK	AT4G22240_JC2,AT4G22240_P1
EWLDNGHETSPMTNLK	AT1G01660.1,AT1G01660_c1,AT1G01660_P2
YTEYSPQYLVDNVGK	AT4G29770.2,AT4G29770_P1
IPDTVASEAIK	AT3G60320_P1	unique
CVSSIWYIASK	AT4G12810.1	unique
IHQFLRPLSR	AT5G25270.1,AT5G25270_ID37,AT5G25270_P1
QQHGLSQR	AT2G33860_P1,AT2G33860_P2
AASTSILSK	AT5G40050.1	unique
EMCTIIH	AT3G54650_c1,AT3G54650_P1
IFCCGSDLSDFFER	AT3G50340_P1	unique
VTDLVTCGGCQSAHTAAVAVSCAER	AT3G26115.2,AT3G26115_JC6,AT3G26115_JS3,AT3G26115_P1,AT3G26115_P4
FDYVGEVGEK	AT1G79220.1	unique
DSASVTNISVEEHFSVSQSSPGGQFVGPTEEISTAAEALIGR	AT5G53260.1	unique
VTYGNISPLGIPQR	AT4G38420_c2,AT4G38420_ID1,AT4G38420_P1,AT4G38420_P2,AT4G38420_P3,AT4G38420_s1
TMHLEAVK	AT1G80470.1	unique
NMAAASSK	AT5G53460.2,AT5G53460.3,AT5G53460_P1
TTMAQNGSNTTVK	AT1G69920_P1	unique
SLASPPMLMILLSLVIASFFNHTAGQIGVCYGMLGDTLPSPSDVVALYK	AT3G57260_P2	unique
QWGDSYAETSDDLMK	AT3G60860_P1	unique
KPSILNAK	AT5G67150_P1	unique
SEATYSGYTCYTGIADFIPADIESVGYR	AT5G67030.2,AT5G67030_c1,AT5G67030_c2,AT5G67030_c3,AT5G67030_P1
CSIDFDNDNHAPSLFK	AT5G14890.1,AT5G14895_P1
DNGTVYALK	AT3G10540.1,AT3G10540_JS3
VCLIWIVTAFFLGR	AT5G05310_P8	unique
GLLNLIAIDEAHCISSWGHDFRPSYR	AT4G35740_JS3,AT4G35740_JS8,AT4G35740_P1
IWELPAHAMTGLVGK	AT2G40840_P1	unique
MWNPGITSETFAVK	AT1G47389_P1	unique
EDLSDFNCGLAHVFCEISLSLTTHK	AT1G21065_ID3	unique
DQQTGEK	AT1G50240_JC3	unique
YLQLAHTYVCNFFLFAR	AT1G27320_ID2	unique
LVGFTNSMGRPRPIIHLVTLEDSDIIK	AT5G04050.1,AT5G04050_JC5
SCLVFGINNISSSVAIK	AT1G49360.1,AT1G49360_c1,AT1G49360_ID2,AT1G49360_ID7
FPVQHLAK	AT5G51530_P1,AT5G51530_P2
GCLCAVVYGNYGK	AT3G07870_P1	unique
LILPFYSFTLFCIILPLTMFVPEAELPVWVICYIPVFMSFLNLLPSPK	AT4G31590_P1	unique
VAMQSTEASGSLSEQTLTQALATAR	AT3G09800_ID3,AT3G09800_ID6
CPVFLFFSVNASGQFCGVAEMIGR	AT1G79270.1,AT1G79270_ID5
TISLCTGMQSSTLAGLLASQFLGSSQAVPAACSVVVMAIMGLCLASFWGNGFR	AT3G25410.1	unique
LIAERPSSSTGYLPSITELK	AT1G79190_c3,AT1G79190_P1,AT1G79190_P2
GGTVSSVIVCVTFGGTSLGQSLSNLK	AT3G28390.1	unique
FFFFAQK	AT5G11490.2,AT5G11490_P1
IVAYVSEELFCFTSSTDFEDLLGLEAHVANLK	AT5G17970_P1	unique
LGLVMFTFLMGVK	AT5G22910.1	unique
ASSSIYLVFEYMEHDLAGLSSNPDIR	AT5G39420_ID2,AT5G39420_P1
WWWIGNHNTTNFSPWLHSTLSELDEK	AT1G03470.1,AT1G03470_ID1,AT1G03470_JS1,AT1G03470_P1,AT1G03470_s1,AT1G03470_s2
ETIPLFR	AT5G17520_s1	unique
EDIVSFTELLALQSHLMDVR	AT2G41440_JS2,AT2G41440_P1,AT2G41440_P4,AT2G41440_s1
SSDLVLMVLDASK	AT1G17470.2,AT1G17470_JS5,AT1G17470_P1,AT1G72660.1,AT1G72660.2,AT1G72660.3
SISVDALKPSDTFPR	AT2G26080_P1	unique
SAVYQVSFK	AT5G39430.1	unique
LASELLLK	AT4G36480_c1,AT4G36480_P1,AT4G36480_P2
EAVLIGIALDDEK	AT5G65620.1	unique
KPGDHPPFSK	AT3G14110.2,AT3G14110.3,AT3G14110_P1
LFADLKPEK	AT2G03410.1	unique
VFMGFDHGEYPK	AT5G41500.1,AT5G41510.1
MLDPSTSR	AT1G20110_c1,AT1G20110_JC4,AT1G20110_P1
VVWLNESSTR	AT2G47430.1	unique
CLPECEHCFHTECIDAWLK	AT2G25410.1	unique
DTDMMDVLLAAYADENAEYK	AT3G20960_P2	unique
SGELTNFEYTASPYISYYNNNIDNK	AT5G39140.1,AT5G39200_P1
YMFLTHR	AT4G33540_c1,AT4G33540_P1,AT4G33540_P2,AT4G33540_P3
AGTYNFSFSIGNSIK	AT5G24280.1,AT5G24280_P2
AGFVEMLVK	AT5G58450.1,AT5G58450_P2
ICHPNEFDFYLNSHAGIQGTSRPAHYHVLLDENGFTADQLQMLTNNLCYTYAR	AT2G27880_P1	unique
LYGAHFK	AT1G31970_ID13,AT1G31970_P1
CDEYCSITLHIECMLGVALYIRPGSSWICFNNK	AT4G26380.1	unique
ICSDILK	AT5G16100_P2	unique
FSSPGQAAAVSALWR	AT3G16310_c1,AT3G16310_P1
LLFAGVVDGR	AT5G20980.2,AT5G20980_c1,AT5G20980_JS3,AT5G20980_P1
LGDQIESIPDATSR	AT1G51300_P2,AT1G51300_P3
MDASSSPSPSEESLK	AT5G20910_ID2,AT5G20910_P1
METVIITLMHLAYHSENIELQAVFMMCAVSAK	AT3G48190_P1,AT3G48190_P2,AT3G48190_P3
DNDLTGIVPPTLLTLASLK	AT3G23750_JC2,AT3G23750_P1
NTPMSRPGFQGMASSAMPNTGSMLSSGMVEIPNTGNIHSGGGASQGNSMIRPR	AT3G24880_JS5,AT3G24880_P1,AT3G24880_P2
VSPVGVGLMGYMGNK	AT4G18010.2,AT4G18010_P1,AT4G18010_P2,AT4G18010_s1
SGFSYLVILAVVSFNGGVFLAAIFGHALGFAVFR	AT2G37925_P1	unique
NIACTETQLWAGQENGIR	AT1G05630_P1,AT1G05630_P2,AT1G05630_P3
NLVNEWAK	AT2G24190_P1,AT2G24190_P2
GSIDELGEDVGLGYNLNVPLPNGTGDR	AT1G08460_P1,AT1G08460_P2
HLYVQVIDDTK	AT1G48350_P1	unique
MSSFGLVSSQTQYLLSALLSDK	AT3G49700_P1,AT5G65800.1
YVYQDVIR	AT2G01818_ID2,AT2G01818_P1,AT2G01818_P2
RPTDVPDSGLLCDLLWSDPSK	AT5G59160.2,AT5G59160.3,AT5G59160_P1
EIVHVEDK	AT2G01360_P1	unique
QIVTALCYRPDGK	AT5G42010_JS2,AT5G42010_P2,AT5G42010_s1
HHGGGTPR	AT1G48540.1,AT1G48540.2,AT1G48540_JC10,AT1G48540_s2
NPNDPQAAHNFQVLGEAYQVLSDSGQR	AT1G76700_ID1,AT1G76700_P1
GLDLGVEGMR	AT3G10060_P1	unique
SPPTSASK	AT3G05330_P1	unique
YLPPFEEFEVDLCDLPSGASTVFPSVPGPSLLLVLQGEGR	AT3G02570_P1	unique
YPISAILISDSDPTPQK	AT2G22140_ID6,AT2G22140_P1,AT2G22140_P2
MESLGLK	AT1G20230_P1	unique
ESVITELR	AT2G44440_P1	unique
AHECVMDGFER	AT1G08420.2,AT1G08420_P1,AT2G27210.2,AT2G27210_P1,AT4G03080_P1
LILSKPPVWALISCHFCHNWGTFILLTWMPTYYHQVLK	AT2G29650.1,AT2G29650.2,AT2G29650.3
GMNEIPPGATFELNIELLR	AT1G20810.1	unique
CDSTIEK	AT2G38440_JC5,AT2G38440_P1
LTQDGCIVCPSTDSTFDLR	AT1G71500.1	unique
SFSTTVK	AT1G65870_P1	unique
NVADLYTEENVSSGAILAQFVIDPR	AT2G47300_P2,AT2G47300_P4
DAEHANR	AT5G64160.1	unique
SYYWHCTFTGLWPHQFS	AT5G27730_c4,AT5G27730_ID7,AT5G27730_ID8,AT5G27730_ID9
SEHLVESR	AT5G54560_P1,AT5G55270_P1,AT5G55880.1,AT5G55890.1
LLQWEAYPR	AT5G38850_P1	unique
AVGLYASIVNINAYHQPGVEAGK	AT4G24620.2,AT4G24620_P1
CTPAQIR	AT5G26670_ID3,AT5G26670_P4
LNLSNINTVK	AT5G62570_ID11,AT5G62570_ID12,AT5G62570_ID13,AT5G62570_ID14,AT5G62570_ID15,AT5G62570_ID7,AT5G62570_P1,AT5G62570_P3,AT5G62570_P4
TYHLGHGDWECGVCR	AT5G45730_JC2,AT5G45730_JS1,AT5G45730_P1,AT5G45730_s1
ALSSPSR	AT1G49890_ID1,AT1G49890_P1
EVPLYVVGMGLYAESK	AT2G35800_P1	unique
ATFVNLSCLPAFLTSSCIHLISTLSQISK	AT3G17030_P1	unique
GQLLGSLDDSHR	AT1G26170_c1,AT1G26170_ID2,AT1G26170_JS2,AT1G26170_JS4,AT1G26170_P1
QVCPCYNNWK	AT1G74670_P1,AT3G10185.1,AT3G10185_ID2
EHLMSEMNFEK	AT5G17420_P1	unique
NDFLGIAYLTVGGICFILALAFTIMYLVKPR	AT1G54320_P1	unique
SGWGAVILAEIIALIAAGTVHR	AT1G77350_c2,AT1G77350_c3,AT1G77350_P1,AT1G77350_P2
ELAIATNSFR	AT3G26940_P1	unique
DMMDIEFTVQEER	AT4G15530.3,AT4G15530.4,AT4G15530.6,AT4G15530_c1,AT4G15530_c2,AT4G15530_ID6,AT4G15530_JC1,AT4G15530_P1,AT4G15530_P2
IPVDSLLR	AT2G27480_ID3,AT2G27480_ID4,AT2G27480_P1
LHPPLPLLAPHESIQDVILGDYHIPAGTQVMINAWAIGR	AT3G48320.1	unique
SLEFGTSTR	AT4G26450_JC6,AT4G26450_P2,AT4G26450_s1
VYNHLCLSDVSLALLGLFVFCCVR	AT1G13140.2,AT1G13140_P1
GTTDAYCVAK	AT1G51570_P1,AT3G57880_P1,AT3G57880_P2,AT3G57880_P3,AT3G57880_s1,AT4G20080.1,AT5G12970.1,AT5G12970_s1,AT5G44760.1
DQVTIPDSGWLSGMQTPQSGPSSPTFSLVSR	AT4G18890_P1	unique
GFPYSTATEPLK	AT3G55605.1	unique
SFAQSSSVSDTESAESNSTGSWDCANR	AT3G47890_P1,AT3G47890_P2
ALYDDMSR	AT4G23470.1,AT4G23470.3
QSSPTCPHMR	AT5G12400_P1	unique
NICSLTCMDPSETPQASIISSMDIVDDMDFLSSR	AT3G54280.2,AT3G54280_P1
HLIGSGGPSGFGSR	AT1G64590_P1,AT1G64590_s1
WIFFWGDSNHVDSIR	AT3G06150.1,AT5G19060_P1
SFFQDFNVDSNTA	AT1G07030_P1	unique
VDFGSTIGK	AT1G08840.2,AT1G08840_P1,AT1G08840_P3,AT1G08840_P4,AT1G08840_P5
SLVTNPQEDDPLR	AT4G20140_P1	unique
VVADQVTVALDHAAVLEESQLMR	AT3G23150_P1,AT3G23150_P2
AEDESTGYVLPNK	AT5G35910_ID2,AT5G35910_P1,AT5G35910_s1,AT5G35910_s2
IGFFGLDGLESDFGALGVPWCR	AT3G16200_P1	unique
NGMDNQTK	AT5G49580_ID4,AT5G49580_JC2,AT5G49580_JS1,AT5G49580_P1,AT5G49580_P2
TAQEAAH	AT3G60510_JC4,AT3G60510_JS3
SLNRPESQK	AT1G78660.3,AT1G78660_P1
MGSDHHHR	AT4G34135_P1,AT4G34135_P2
FTYTYVLK	AT3G46790_P1	unique
LDAMLIDCLENFK	AT1G79860_P1	unique
LFHETCK	AT2G35160_P1,AT2G35160_P2,AT2G35160_P3,AT2G35160_P4,AT2G35160_P5
AGTAVLEYESSK	AT3G13950_c1,AT3G13950_P1
LGLMCTNTLPSHRPSMK	AT5G25930_P1	unique
TECPVVFVTK	AT2G47090.2,AT2G47090_P1,AT2G47090_P3,AT2G47090_P4,AT2G47090_P5
FLLPISVMLR	AT1G18030_ID1	unique
LFDYLKPYVLK	AT5G27820_P1	unique
EILMSISNEK	AT5G25310_P1	unique
CSVIAAANPVGGR	AT1G44900_P1,AT1G44900_P2
HVSSAVWDGQER	AT2G04865_JS2,AT2G04865_P1
GKPVTGSSDSLR	AT5G65100_P1	unique
EDAGYLATDR	AT1G53430.1,AT1G53430_s1
NEPTEQGTSDQLK	AT3G15120_P1,AT3G15120_P2
ANCGFCPSIPK	AT4G31160.1,AT4G31160_JS1
ANDLDSK	AT1G03310_P1,AT1G03310_P2
LPEQISGLVSLQFLDLSNTSIEHMPIGLK	AT1G61180_c1,AT1G61180_P1,AT1G61180_P2
LVSISINLDDGISNSGSAENFDAQTSLDSSDDIVCVTEK	AT2G46560_P1,AT2G46560_P2,AT2G46560_P3
NSYGCNNENLEPYGGYAPSAK	AT5G14310_c1,AT5G14310_P1
FVTGDDDKPPEK	AT4G36030_P1	unique
SVGEASTTNFVAARPSAK	AT4G30340_c1,AT4G30340_ID6,AT4G30340_P1,AT4G30340_P2
FGLGDGSSSSFDATLVLATMLVSQLQEGIPAEPPEAANSTGGHAAEQVGSRPQER	AT3G05480.2,AT3G05480.3,AT3G05480_P2,AT3G05480_s1
NPGATPMIR	AT3G47430_P1	unique
SLQMEDVQNLEICIQDLEDGIGSLSK	AT4G35210.1	unique
DVDIVLER	AT3G15200.1	unique
LVGVEDLGNLK	AT5G07400_P1,AT5G07400_P2,AT5G07400_P3,AT5G07400_P4,AT5G07400_P5,AT5G07400_P6,AT5G07400_P7,AT5G07400_P8
QDVGYFDLHVTSTSDVITSVSSDSFVIQDVLSEK	AT3G28345_P1	unique
TYFSGGTVAASIADIDFVK	AT1G16540_ID7,AT1G16540_P1,AT1G16540_P2,AT1G16540_P3
AIHGGNFQGTPIGVSMDNTR	AT2G37040_c1,AT2G37040_P1,AT3G53260_c1,AT3G53260_P1
SEESFEPR	AT2G05230_P1,AT2G05250_P1
RPCPLDSLWAPYDLFR	AT1G13250_P1	unique
VYADGCSSLVQLPSSIGNNTNLK	AT5G44510_P1,AT5G44510_P2,AT5G44510_P3,AT5G44510_P4
LSFSLPSK	AT1G33520_P1	unique
TDASGVSMLK	AT3G59980.1	unique
YGNMTPLQNGMIVSNEPGYYEDHAFGIR	AT3G05350.1,AT3G05350_JC3
IHVVQNK	AT2G02570.3	unique
ILLFLQQSSVEWCSSLWLDAVR	AT1G53140_P1	unique
MYSFVSVDEFNPLMEQIHAFLVK	AT3G46790_P1	unique
DGNLFFFSSPQLQNPYENSSAISLK	AT5G65850_P1	unique
FGLHFSR	AT2G28320_c1,AT2G28320_ID2,AT2G28320_ID6,AT2G28320_ID7,AT2G28320_ID9,AT2G28320_P1
SSVGLSEDGIK	AT4G38160.2,AT4G38160.3,AT4G38160_ID2,AT4G38160_ID3,AT4G38160_P1,AT4G38160_P4
VNFALQLFEK	AT5G61370.1	unique
SRPIASVHR	AT1G47657_P1	unique
MTSLSETDLYVSVPK	AT1G48090.1,AT1G48090_P2,AT1G48090_P3,AT1G48090_P4,AT1G48090_P5,AT1G48090_P6
NQNSVPNDPFQSK	AT5G39440.1	unique
QLKPLPGLK	AT1G67650_P1,AT1G67680.1
KPVQSENGSVNGNTSKPNSPPPQPQSQAPSNGER	AT3G52950.2,AT3G52950_c1,AT3G52950_P1
ALAVAAR	AT3G17100_P1,AT3G17100_P2
HYSVDVVVAWYTVNLVVFCLDK	AT2G37940_JS8,AT2G37940_P1,AT2G37940_P2
EIVSGIVQR	AT1G02080.1,AT1G02080_P2,AT1G02080_P3
HESDASK	AT1G59820_P1	unique
IEVIDFSSYIDVSTDPGHYAIFWEISGETNEDVLQDCCNCLDR	AT2G46370.1,AT2G46370.3,AT2G46370.4,AT2G46370_P2
YPHMNMK	AT2G02300_P1	unique
VDMSSQQK	AT4G31900.1,AT4G31900.2,AT4G31900_P3
STNVEVIQHGACLGLGLSALGTADEEIYDDVK	AT2G32730_P1	unique
IPTLILGMDVSHGPPGR	AT2G32940_P1	unique
DFWMMLVFLVGALVTR	AT1G23840_P1	unique
FNHSAALSTSQYGVK	AT2G26910_JC5,AT2G26910_JC6,AT2G26910_P1,AT2G26910_s2
HMGYDCAVFGFAPYSAFWR	AT4G31970_P1	unique
NQYLAIQEISDETSLVAHNLIGR	AT5G40520_P2	unique
YIQDVWK	AT2G43820_P1,AT2G43840_P1,AT2G43840_P2
EVDVQSVDQILNVAIR	AT4G27010.1,AT4G27010.2
QEEEVSR	AT3G25410.1	unique
NGHVDQAVELFNGVPK	AT5G18390_P1	unique
LDQVAESNIISFTWR	AT2G17060_P1,AT2G17060_P2
SNSPPAKPEHNGSYGSR	AT1G11660_JS2,AT1G11660_P1,AT1G11660_P2,AT1G11660_P3,AT1G11660_P4
LGVCANVLSGLLNVQLGQPSAQPCCSLIQGLVDLDAAICLCTALR	AT4G12500_P1	unique
IVTGDGGFGR	AT5G40800_P1	unique
LIQNYENR	AT5G07000_P1	unique
SSSPSLQTLWISNLPLLTSLYSSK	AT4G19050.1	unique
DGKPAAV	AT4G29210_ID1,AT4G29210_s1
DEDGEIHVTHK	AT5G56060.1,AT5G56060_P1
VGPTTVGMFSR	AT3G19040_P1,AT3G19040_P2
MESDLIDLFEGAK	AT2G38560_P1	unique
CLVSFDGINLNAMNK	AT1G05640_P1	unique
AALLLGTHHVVEDQSSSGNQGPR	AT3G57410_c3,AT3G57410_P1,AT3G57410_P2,AT3G57410_P3,AT3G57410_P4,AT3G57410_P5,AT3G57410_P6,AT3G57410_P7,AT3G57410_P8,AT3G57410_P9,AT3G57410_s2
IIICYGDSK	AT5G58760_P1	unique
SNVIGGAAEGLPHSVVGK	AT1G80620_P1	unique
LANNELPVEIQK	AT3G02250_c1,AT3G02250_JS2,AT3G02250_JS6,AT3G02250_P1,AT3G02250_s2
MPVIIPR	AT1G01970_ID1	unique
DQPPHHQHPSQFTSAIIPAFLP	AT4G35480_P1	unique
TIPELIIADLNLTILK	AT4G02300_P1	unique
EEANLDDVDAVFK	AT5G21326.1,AT5G21326_c2,AT5G21326_ID1
NNMLHNSHHLDPASVFK	AT3G25720.1	unique
IGWAEYDCSLEVNVSASR	AT1G08210_P3	unique
MSSFQRPNLLDYDDVVAR	AT1G52315_P1	unique
VVDLCAAPGSWSQSGR	AT5G01230.2,AT5G01230_ID5
ENGVEDEDK	AT5G14440.1,AT5G14440.2
EAIQMQMK	AT3G55250.1	unique
DLKPQNLLLSSK	AT3G61960.2,AT3G61960_P1
QPHVLDIEDFGMQGEGLGYSWMSISPR	AT5G04560_c2,AT5G04560_P2
GSYENLQAIMEAGVK	AT5G48220.1	unique
SPSPVPTRPVHKPQPPK	AT2G15880_P1	unique
KPGGIIAVWSYNTDMVVNPEFDSVMTR	AT4G22530.1	unique
FDSTGTGTCETGSCGSTLK	AT1G77700_P1,AT1G77700_P2
TYDDPLVFNPWR	AT1G65670_P1	unique
LIPLTTEDLEQR	AT5G13370_c1,AT5G13370_ID2,AT5G13370_P1
LSGENNHLASMNWDQPK	AT3G26930.1,AT3G26930_P2
SMGPPGFPGIGGPPGFPGTPFGGGGTGPTLGDGYANPGFGYGNR	AT1G64450_P1	unique
ILAAPALPAPQR	AT1G03780.3,AT1G03780_ID4,AT1G03780_P2
SIDFVGLER	AT1G01040.2,AT1G01040_P1
NQLHTGALWAAQAQESGK	AT1G08300.1,AT1G08300_P2,AT1G08300_P3
QLMAMSCYIEFTR	AT4G38290_ID1	unique
MVCFACLK	AT5G61380_JC2,AT5G61380_JC4
FIVDLDFSSR	AT3G07350_P1	unique
LLVSIAITTAITIAVITTITNNTTTIR	AT4G26880_P1	unique
GLFVDGMDFPIHIPVSDTETSPPSR	AT3G50280_P1	unique
ASSVTATQTAEFQESGNGNQTSSPGIPSYMQATK	AT1G18840_c1,AT1G18840_c2,AT1G18840_c3,AT1G18840_JS1,AT1G18840_P1,AT1G18840_P2,AT1G18840_P3
LMDPPTPTYPDMVSGR	AT1G53470_P1	unique
QTTSATSEDTFHPLTVYTFR	AT3G07520.1	unique
FVLHNVDEGEK	AT3G63370_c1,AT3G63370_c2,AT3G63370_c3,AT3G63370_P1,AT3G63370_s1
VFVHGGASIGCPK	AT5G47020_c3,AT5G47020_JS15,AT5G47020_JS2,AT5G47020_JS4,AT5G47020_JS6,AT5G47020_JS7,AT5G47020_P1
VIEPALDCSFK	AT4G38200_P1,AT4G38200_P2
ESLSIKPSSGNMTK	AT2G24690.1,AT2G24690_c2,AT2G24690_c3,AT2G24690_ID17,AT2G24690_ID22,AT2G24690_ID5,AT2G24690_P2,AT2G24690_s1,AT2G24690_s3
EDGCHHVIMYK	AT5G61510_P1,AT5G61510_P2
SLIGTPR	AT2G19470_ID7,AT2G19470_JS1,AT2G19470_P1
SLVADMDDHILK	AT1G14930_P1	unique
LLVSEDQCEGR	AT1G48650.2,AT1G48650_P1
EAELETVEDPAK	AT5G27140.1,AT5G27140_P2
IFDVSFTGEFIVK	AT1G31490.1	unique
EEQVAAR	AT2G41470.1,AT2G41470_P2
VIDVANDISK	AT3G14790_P1,AT3G14790_P2
VPTPTNSYTGIR	AT1G20620.2,AT1G20620.5,AT1G20620_P1
LQFVSHQVK	AT2G40955_P1	unique
GTMCYVAPECCGNNIDDVSEK	AT5G51770_P1	unique
KPYSPPSWASHLRPLPSHTFSLAHLPTPIHR	AT1G48420_P2,AT1G48420_P3,AT1G48420_s1,AT1G48420_s2
GDTSGAAK	AT4G11690_P1,AT4G11690_P2
AECLNNCQCQAYSYEEVDILQSNTK	AT4G03230.1,AT4G03230_P4,AT4G03230_P7,AT4G03230_P8
LLEFVGQK	AT3G44190.1,AT5G22140_P1
AFQICALPMILGAFVSGVSNSLAVMLLGR	AT1G67300_c1,AT1G67300_ID10,AT1G67300_ID15,AT1G67300_ID3,AT1G67300_ID5,AT1G67300_ID8,AT1G67300_JC5,AT1G67300_JS3,AT1G67300_P1,AT1G67300_P2,AT1G67300_P3,AT1G67300_P4,AT1G67300_P6,AT1G67300_P7,AT1G67300_s2,AT1G67300_s3,AT1G67300_s4
FSHYVPAFR	AT5G18750.1	unique
VSNILLDDK	AT1G11280.4,AT1G11280_P1,AT1G61550_P1
VLEGMQIPLL	AT5G36140_P1	unique
LLGVAEK	AT4G11440.1,AT4G11440_ID1
FEITPQFNECVQSAR	AT5G43890_P1	unique
LATLHPK	AT5G11980_ID1,AT5G11980_ID5,AT5G11980_P1,AT5G11980_P2
LPTDDGPTFNESCK	AT1G77310.1,AT1G77310_c1
GTPEVYTIAVNSCSK	AT4G34830_P1	unique
CATIVHDLEDGR	AT3G54600_JC2,AT3G54600_P1
NFFITISVTPK	AT5G28000_P1	unique
SLLSLIQNCWESDPSK	AT2G40860_c1,AT2G40860_P1,AT2G40860_P2,AT2G40860_P3
NHVQSLICLLSR	AT3G02440.1,AT3G02440_P2
SIGLLSELLHLNLSGNAFTGNIPPSLASITK	AT3G23110.1	unique
GEIPPGINYMEALTELWLDDNELTGTLPDMSK	AT1G67720_JS4,AT1G67720_JS5,AT1G67720_P1,AT1G67720_s2
DTVTVSPVFLR	AT3G18010_JC13,AT3G18010_P1
ATLSCCDVVTEEYVDELK	AT2G21380_c3,AT2G21380_JC1,AT2G21380_P1,AT2G21380_P2
ESGNVYDDK	AT2G45500_P3,AT2G45500_P5
SHYVPNCDER	AT2G48160_P1,AT2G48160_P2
FVSAGVPLPNAGNVGR	AT3G54890.2,AT3G54890.3,AT3G54890.4,AT3G54890_JC6,AT3G54890_P1
GGEQGWAAHPLWADADTWFER	AT1G13690_P1	unique
DRPSMDK	AT3G59420_P1	unique
MSDFENIVLPSSCDSQVTAWPVLELDFNQDTSTYVAFIR	AT1G48095.1	unique
HFANNDR	AT3G23430_c1,AT3G23430_c3,AT3G23430_JC4,AT3G23430_P1
ECPVCDGTFFPELLK	AT1G02860.1,AT1G02860.2,AT1G02860_JS4
DINQHATLDSSGLEMGETR	AT2G18120_P1	unique
SLDVHLSENLSK	AT2G10615_P1	unique
CGNLPTETFVLGSNQYIITSIHENWFAAR	AT4G19400.1	unique
LAILEDK	AT3G49601_P1	unique
LNAVSSEK	AT4G39050_P1	unique
VNLEATTWVTR	AT1G24470_ID1,AT1G24470_P1
SVSQWSAGTSQVEESIHSAYR	AT3G16785_c3,AT3G16785_c4,AT3G16785_ID32,AT3G16785_JC3,AT3G16785_P1,AT3G16785_P2,AT3G16785_P3,AT3G16785_P4,AT3G16785_P5,AT3G16785_P6
GTLEFGNISSPSNLYELDIGNNNFIGPIPSSISK	AT5G27060.1,AT5G27060_c1
MSFLNSCVGHR	AT5G09950_JC23,AT5G09950_JC26,AT5G09950_JS4,AT5G09950_JS5
YVPLTSR	AT3G48330_c1,AT3G48330_ID1,AT3G48330_ID3,AT3G48330_P1,AT5G50240.1,AT5G50240.2,AT5G50240.3
NNLCCGK	AT1G53935.1	unique
VFWDWSSWR	AT5G39770.1	unique
VTGEPALSK	AT1G67230_P1	unique
NRPNMTR	AT3G62980_P1	unique
LSPLVPLK	AT4G14790_c2,AT4G14790_ID2,AT4G14790_JS1,AT4G14790_P1,AT4G14790_P2
TMQDEGK	AT3G49740_P1	unique
CIDLDANGIITR	AT5G28850_ID5,AT5G28850_P2,AT5G28900.1,AT5G28900_JC2
TLCLAYMDIEGGFSPDDAIPASGFTCVGIVGIK	AT4G37640_P1	unique
DPPDSPLAPQWYR	AT1G74720_P1,AT5G17980_P1
IDAEDFADVFGGPPR	AT1G30280_P1,AT1G30280_P2,AT1G30280_P3
TGISVQQMMR	AT1G10240_ID4,AT1G10240_P1,AT1G10240_P2,AT1G10240_s1
GTIGYAAPEYGMGGQPSIHGDVYSFGVLVLEMFTGK	AT3G47090_P1	unique
ANAAWDILSDLMK	AT3G61520_P1	unique
ITEISLLSSR	AT4G25750_P1	unique
LHCLDVFR	AT3G50200_P1	unique
LYLDSER	AT1G02970_P1	unique
LGHQRPLSSTKPLR	AT4G37860_P1,AT4G37860_P2
IAGGCDPGK	AT2G47700_P1,AT2G47700_P2
WNLMVPAILRPAVYLPVR	AT5G55350_P1	unique
SNNINHK	AT3G09400.2,AT3G09400_P1
CVPYPFPPPHTEK	AT3G11300.1	unique
GLSLYYVDR	AT3G05625_P1,AT3G05625_P2
EVSAYSFGIYNQWQILMEMILSSSNLSTIFVIIAGSKPTTTHSFSFQTSYVIFVSSISSIYSPEPPTPSIYIPK	AT2G02148_P2	unique
MVFTGFGGWVSQNNK	AT1G23570_P1,AT1G23570_P2,AT1G23570_P3
ESGSSTSDNR	AT2G29580_P1	unique
NALAFATHSFFQEHSFLYIHTPIITTSDCEGAGEMFQVTTLINHTER	AT1G70980_c2,AT1G70980_ID2,AT1G70980_P1
HSLLIMLMTFR	AT4G10190.1	unique
MELQTMK	AT1G26540_P1	unique
FYEGGFQATMNR	AT3G09700_P1	unique
AWLSVLGVYEWSGCKPIPPEFWFFPSYFPINGGTLWIYLR	AT5G36150_P1	unique
YEMTCLLEEECK	AT5G61200_P3,AT5G61200_P4
IDEESDK	AT1G60010_P1	unique
LENFLGGGASTTTTRPMQQVQSLGGVVFSSDLQPPLHPPSAAEIYDSELK	AT5G57390_JS1,AT5G57390_P1,AT5G57390_s1
HYGCMADLLGR	AT5G61800.1	unique
AIVDSGFEHPSEGNK	AT5G11170_JS3,AT5G11170_JS4,AT5G11200_s1,AT5G11200_s2
VIEEECSGLDLCEGINLDDAPLNFNASNDIIGCSSLDNTK	AT4G15250_P1	unique
AAPSPLYLK	AT2G21850_P1	unique
SVVQEPEAGTSYFMDK	AT1G55350.1,AT1G55350.2,AT1G55350.3,AT1G55350.5,AT1G55350_JC14,AT1G55350_JC7,AT1G55350_JS1,AT1G55350_JS2,AT1G55350_P1,AT1G55350_P4,AT1G55350_P6
FPFPSLSTTDYYTPIPK	AT2G40280_ID2,AT2G40280_ID3,AT2G40280_ID4,AT2G40280_P1,AT2G40280_s1
FTPLPDGDLR	AT4G01320_P1	unique
YVPAQAGDK	AT4G14070_ID4,AT4G14070_P1
IFGSTTMIFSNVVGPDEEISFFGHR	AT1G72110.2,AT1G72110_P1
VTESGAVR	AT4G21350_s1	unique
ALQDLLVK	AT2G41500.1,AT2G41500_ID1,AT2G41500_ID2,AT2G41500_ID3,AT2G41500_P2
LFDEMPDK	AT3G51320_P1	unique
VWDDAAPK	AT4G30600_JC1,AT4G30600_P1,AT4G30600_s1
FDFDVVGHYSRPEVFSLNIR	AT5G22300_P1	unique
HPEVIILLENR	AT4G21323_P1	unique
TLDSFLK	AT4G04320_c1,AT4G04320_ID12,AT4G04320_ID9,AT4G04320_P1
AQNCGAFK	AT5G57930_P1,AT5G57930_P2
QSPDGDMIDCVPITDQPAFAHPLLINHTVQMWPSLNPESVFSESK	AT2G44210.2	unique
MTVENESGSTFSIDIGLQDTVLTFK	AT4G03370.1	unique
HVSLDFVLFQPNQGFTDPGSNFHYDNMLFAQVDAVYHALDAVGISYK	AT5G42100_P1	unique
IYDAVYSVK	AT5G57300.3,AT5G57300_ID14,AT5G57300_ID15,AT5G57300_ID16,AT5G57300_ID5,AT5G57300_ID7,AT5G57300_P1
IFNGLVNIDCNDSSSETNPWR	AT2G40960_P1,AT2G40960_P2
QVIGQTILQVK	AT2G03730_P1,AT2G03730_P2
GPNTVTPEILKPDVIGPGVNILAGWSDAIGPTGLDK	AT2G05920_P1	unique
VQVQHVHHQQQSDDAAEVFK	AT3G12400_c1,AT3G12400_JC1,AT3G12400_P1
KPSMPSWLEWGFWLSPLSYAEIGLTSNEFFAPMWR	AT4G15236_P1	unique
LSNVTVFDASK	AT4G33970_P1	unique
DESVPLESTATVST	AT5G64050_P1	unique
GTIGLSSDTPNLSQVLTLEPIR	AT5G22450.1,AT5G22450_c2,AT5G22450_c3,AT5G22450_c4,AT5G22450_c5,AT5G22450_JC5,AT5G22450_s1
LFFTCSFHFDCM	AT1G10360_ID1	unique
ASVTQYK	AT4G32551_ID6	unique
GWDSGFQR	AT5G58690_JC4,AT5G58690_P1,AT5G58690_P2,AT5G58690_P3
AAAACNTIMIVSFMSTCTIEEVASSCNAVR	AT3G14130.1,AT3G14130_ID9,AT3G14130_JS1,AT3G14130_JS2,AT3G14130_P3
DVTGVPSPTIK	AT5G48390_P1	unique
DVNWPLGWPIGGFPGPQVPYYCSIGADK	AT1G66200_ID9	unique
DNHQMVCPYR	AT2G27050_c1,AT2G27050_P1
NGVVYGHSLGPGDVK	AT5G60050.1	unique
FDYQGGSGAQLWDDGTNYNGVR	AT1G33790.1,AT1G33790_P2,AT1G33790_P4,AT1G33790_s1,AT1G33790_s2
SISVYIQMLR	AT5G08305_P1	unique
MGRPPCCDK	AT1G08810_ID1,AT1G08810_P1,AT1G08810_P2,AT3G28470.1,AT3G47600_P1,AT3G47600_P2
VNYQETR	AT2G42600.2,AT2G42600_P1,AT2G42600_P3
ISDSHKPR	AT3G62900.1,AT3G62900_P2,AT3G62900_P3
HAASIVEIFR	AT4G11670_P1,AT4G11670_P2,AT4G11670_P3,AT4G11670_P4
MWLLSMPLK	AT2G43430_JS2,AT2G43430_P3
MSEEAYEETQESSQSPRPVPK	AT2G46860_P1	unique
GGDVGLMVGNPWEGIER	AT5G67570_c1,AT5G67570_ID1,AT5G67570_ID2,AT5G67570_ID3,AT5G67570_ID4,AT5G67570_ID7,AT5G67570_P1
DVMLPSIVVR	AT5G37230_P1	unique
GSLRPAQK	AT4G19130_P2	unique
HSKPPASVTTDPTSLESHNAASNALALALPDPPPPVNTTK	AT2G38410_JC1,AT2G38410_P1
QSDVGIGFQTFIGLIDK	AT1G61090.1	unique
TIMDLLLDILPEDIVISGHVR	AT3G25180_P1,AT3G25180_P2
LVGSTNEVMSLHLSGSLVPLIKPYQSILY	AT2G47880_P1	unique
VCTFTSSGSNFMEQHWYFCYTCDLTVSK	AT3G02260.1,AT3G02260_JS7,AT3G02260_P3,AT3G02260_P4
MASSSLLVTIFLCISVFFFSSVNANEVTVGGK	AT4G31840_P1	unique
DHFLAAYFGGTR	AT5G57700.1,AT5G57700.4,AT5G57700_P2,AT5G57700_s1
SDGEADDDDDYQSDFAQSYAQGNDYYGAINLDEVDHIYGSHEAHDVGVK	AT4G33240.3,AT4G33240_c1,AT4G33240_c2,AT4G33240_JC31,AT4G33240_JC32,AT4G33240_JS4,AT4G33240_JS7,AT4G33240_P1,AT4G33240_P2,AT4G33240_P5,AT4G33240_P6,AT4G33240_P7,AT4G33240_s2
EMMTSHNR	AT1G23260_P1	unique
GYIPLSTYLR	AT1G09590_P1,AT1G09690.1,AT1G57660_P1,AT1G57860_c1,AT1G57860_P1
VLGVTAK	AT1G09830_P1	unique
HENVSPDHISFLALLYACSHAGLLDEGR	AT3G63370.1,AT3G63370_c1,AT3G63370_c2,AT3G63370_c3,AT3G63370_P1,AT3G63370_s1
DISIGEETK	AT2G14695_P1	unique
IFDTAGFPSDIGTSILAVILVPQSIIVMFAVDR	AT1G08890_P1	unique
NQENGNLHDHGE	AT1G21790_P1	unique
HPYACIMR	AT3G03300.3	unique
NQYEESLFK	AT1G24190.1,AT1G24190_ID1,AT1G24190_P2,AT1G24190_P3,AT1G70060_ID2,AT1G70060_P1,AT1G70060_P2
LAAHSSQK	AT1G61620_P1	unique
GSLYTNSSCATIPDSK	AT3G28150_ID4,AT3G28150_P1
WISTLVQTCGFPILYLPLCFLPASHSSSSSCSFK	AT4G08700_P1	unique
FFPEYPLPTK	AT1G80820.1	unique
YEQEIFDFGTSSSMFLPLTTVAIVNLLAFVWGLYGILFCGGELYLELMLVSFAVVNCLPIYGAMVLR	AT4G24010_P1	unique
DSTDQMVK	AT1G67040.1,AT1G67040_P2
MGCVCSK	AT4G01420_P1,AT4G01420_P2
WCPWPLK	AT2G07215.1	unique
DTLVGNLTLPSSTLPAK	AT3G05975_P1	unique
SCENVSFAEHMILK	AT4G23770_P1,AT4G23770_P2
DDDFEQVSLGDQEK	AT2G45540_c2,AT2G45540_JS3,AT2G45540_JS5,AT2G45540_JS7,AT2G45540_JS9,AT2G45540_P1,AT2G45540_P2,AT2G45540_P3,AT2G45540_P4,AT2G45540_P5
LWGDPNEDLTVK	AT3G27470_c2,AT3G27470_c3,AT3G27470_ID11,AT3G27470_ID15,AT3G27470_ID7,AT3G27470_JC16,AT3G27470_JS13,AT3G27470_P1,AT3G27470_P2,AT3G27470_P3,AT3G27470_P4,AT3G27470_P5
FSDNTSR	AT5G48010.1,AT5G48010_ID2,AT5G48010_P2,AT5G48010_s1
DVTGPQLIESLAATSIDFVACGEFHTCAVTMTGEIYTWGDGTHNAGLLGHGTDVSHWIPK	AT5G42140_JS4,AT5G42140_P2
CGGEEEATK	AT4G13810_P2	unique
IDIESVSACK	AT3G55880_P2,AT3G55880_P3
NQEGPTSMPNIK	AT2G40520.1,AT2G40520_c2,AT2G40520_JS5,AT2G40520_JS6,AT2G40520_P2,AT2G40520_P3,AT2G40520_P4,AT2G40520_s1
DSMALLIK	AT5G14990.1,AT5G14990.2
MPCDVFER	AT3G29410_P1	unique
NETEGQESTGLR	AT1G76780_P1,AT1G76780_P2
QQWIVACSAGR	AT5G07950.1,AT5G07950_ID1,AT5G07950_ID2,AT5G07950_ID4
GNPMVAETR	AT5G23850_c1,AT5G23850_ID2,AT5G23850_ID3,AT5G23850_ID4,AT5G23850_P1,AT5G23850_s1
YQLVNQFR	AT1G55680.1,AT1G55680_ID3
ENLHWNPELVSESPAPDEK	AT4G40100.1	unique
SLLLKPR	AT1G32500_P1	unique
CNITNIMLEMDR	AT1G77260_P1	unique
STIVLVITGLPMTLLFIFSKPLLISLGEPADVASVASVFVYGMIPMIFAYAVNFPIQK	AT1G11670_P1	unique
RPLLLASAVGMSIGSLLIGVSFTLQEPFTYLR	AT3G05160_ID147	unique
IGGIYWWYK	AT5G55700.2,AT5G55700_c1,AT5G55700_ID7,AT5G55700_P1
SCSASLAPVILSR	AT3G48990_c2,AT3G48990_P1
QQLTQTGLNSK	AT5G23050_P1	unique
AFDDDTFDFYTGDIFAATYAISSSEGEESDGDYALNVVTETTAQK	AT4G18270_JC17,AT4G18270_JC20,AT4G18270_JC8,AT4G18270_JS1,AT4G18270_JS2,AT4G18270_JS3,AT4G18270_P1,AT4G18270_s1,AT4G18270_s2
GGVFDEYTVTR	AT2G30840_c1,AT2G30840_P1,AT2G30840_P2,AT2G30840_P3
FNLEIIK	AT2G31990_c1,AT2G31990_P3
ESELTILWQIPQYVLVGASEVFMYVGQLEFFNGQAPDGLK	AT5G19640_P1	unique
DLVQITDPAEIEK	AT1G48520_P1	unique
EVQGNNQEENVQLSNDDVLGDEIPYDQEVSYQNSINHMLNISMQFPGSHPLSLGR	AT5G28210.1	unique
SSPSQAGFR	AT3G24230_P1	unique
VDFGDADSLEK	AT5G46180_c1,AT5G46180_ID1,AT5G46180_P1
EGLSEEVEK	AT2G32500.1,AT2G32500_ID15,AT2G32500_ID4,AT2G32500_ID8,AT2G32500_JC11,AT2G32500_s1
GTHLSNLYPQANPLAIDLLQR	AT2G18170_P1	unique
LAAPIAPFFVGR	AT1G29120.3,AT1G29120.4,AT1G29120.5,AT1G29120_c1,AT1G29120_c3,AT1G29120_ID12,AT1G29120_ID2,AT1G29120_JC5,AT1G29120_P1,AT1G29120_P2,AT1G29120_P3,AT1G29120_P6,AT1G29120_P7,AT1G29120_P8,AT1G29120_s1
SNISGANVPNVPK	AT2G22560_P1	unique
SNVAALAASSSASQLPSLGAATPTR	AT1G75260_P1	unique
VEGHWNYTPGEAMK	AT4G01210_c1,AT4G01210_P1
TNLVVNK	AT5G07820_P1	unique
DYADTIMSER	AT2G21630_P1	unique
SNSSESDVNAK	AT1G22520.2,AT1G22520_JC1,AT1G22520_P1
SANSDSSPIELPAAAAATATAAAVVATAAAVSR	AT1G73660_P1	unique
AIDLAEAR	AT1G22650_c1,AT1G22650_P1
LCPLCQSPC	AT5G58410.1,AT5G58410_P2
MMTGTTLILEPVMDSK	AT1G21810_c1,AT1G21810_P1,AT1G21810_P2
YAFEYAHFSK	AT1G32480.1	unique
NTEGQTMLASTLIPQPHPTSR	AT3G27530.1	unique
IGNLLVPNDNYCK	AT5G05920.2,AT5G05920_ID6,AT5G05920_P1
AIASQLVNVWLDLYR	AT4G16310_c1	unique
NGYYGGLWSSAVIPSNVGLAVAVTVMAVAVAFTVYSR	AT5G41940_P1	unique
ILIESPIKPGGITLSLLK	AT5G41470_P1	unique
SLMVVLAISL	AT1G51590.2	unique
EFGNITTLTSLVLEANQLSGELPLELGNLPNIQQMILSSNNFNGEIPSTFAK	AT1G53420.1	unique
GYGIPQLNSAIAAR	AT1G77670_P1	unique
TTPFISSLELRPLINNIYIAESGSMVLQNR	AT1G51870.1,AT1G51870_P2
TQMILSR	AT5G54880_P1	unique
MVVSELK	AT3G04260_c3,AT3G04260_P1
MFTQFHNFMEVEYLPVIYPSEK	AT2G45670_P1	unique
SQLSLSMDVSLPPIGLSDDEEDDAFETLR	AT3G18100.1,AT3G18100.2,AT3G18100.3
DFSAQVTGQELVPNEGDEVK	AT5G60150_P1,AT5G60150_P2
TNNTLFTLDTHNFTNSFWSK	AT3G15870.1	unique
NSIEQQLR	AT5G59800_P1	unique
NGSADLEHR	AT1G09040_JS1,AT1G09040_P1,AT1G09050_JC4,AT1G09050_P2
MHSSMCLELK	AT4G36550.1,AT4G36550_ID2
QLLTQLGATFK	AT5G63030_P1	unique
FTSNVSLLNVVSFPDSVEFVLVLVN	AT5G48520_ID3,AT5G48520_ID6
VAQLLHVK	AT1G02270_P1	unique
HGAVDLTCSICSK	AT4G33945_ID1,AT4G33945_ID3,AT4G33945_P1
TNPSNIQQVVSAVASDDDGDDDDDWGTK	AT1G21560_JS5,AT1G21560_P2,AT1G21560_P3,AT1G21560_P4,AT1G21560_P5,AT1G21560_P6,AT1G21560_s1
DNLLSTLEGIEILNR	AT2G34680_P1,AT2G34680_P2
GIMTCLR	AT5G20220.2,AT5G20220_ID1,AT5G20220_ID11,AT5G20220_ID12,AT5G20220_ID13,AT5G20220_ID14,AT5G20220_ID15,AT5G20220_ID3,AT5G20220_ID6,AT5G20220_ID8,AT5G20220_ID9,AT5G20220_P1
LAPIKPLAK	AT1G77220_P1,AT1G77220_P2,AT1G77220_s1
GTAYDFLQLRPIK	AT5G15140_P1	unique
FSDALQGSVK	AT3G28360.1	unique
GNLTAPVIFALER	AT1G78510.1	unique
TDCTAQPNTELVVQR	AT1G21610.1,AT1G21610.2,AT1G21610.3
SFEDMLR	AT2G46480_P1,AT2G46480_P3,AT2G46480_P4
QIGTCLSLSVQVDMFQETITNNLK	AT2G03980_c1,AT2G03980_JS1,AT2G03980_P2,AT2G03980_P3
GPFNPEK	AT1G33170_P1,AT4G10440_P1
SNTPPLNFTAPSSPPPFEYSQGPNGK	AT5G12340_P2	unique
DPDSWQDPDEFKPER	AT4G15330_P1,AT4G15330_P2
SLEEIEALFQR	AT4G36670_P1	unique
ADFVATQSLEEVK	AT2G46915_ID25,AT2G46915_ID29,AT2G46915_ID31,AT2G46915_ID33,AT2G46915_ID41,AT2G46915_ID9
MDNHTPR	AT1G65920_P1	unique
IPSKPLEAPEPEK	AT1G14650.2,AT1G14650_JS9,AT1G14650_P1
AAQHFIYIENQYFIGSSYDWNAHK	AT4G00240_c1,AT4G00240_P1,AT4G00240_P2
DLDSLLQDASKPSHNSK	AT1G64050.2,AT1G64050_P1
EAGPSIIFSQR	AT4G24231.1	unique
DFGHLFR	AT2G35630_c1,AT2G35630_JC1,AT2G35630_JS2,AT2G35630_P1,AT2G35630_P2,AT2G35630_s1,AT2G35630_s2,AT2G35630_s3,AT2G35630_s4,AT2G35630_s5
ILQHLVPNGTK	AT2G14760.3,AT2G14760_P1
GPHLAGYVDFAQSITEHHPDHHQSYPWTSWTSVDPPLLSNCK	AT2G31340.1,AT2G31340_ID1,AT2G31340_JC7
ALLQFMYK	AT5G21010_P1	unique
INDDQFDDDEGTINVFDPSVHYAK	AT5G61940_P2	unique
IADNILK	AT1G48790_ID3,AT1G48790_P1,AT1G48790_s1,AT1G48790_s2
LQGVSSLSQPGANSVEK	AT2G38160_P1,AT2G38160_P2,AT2G38160_P6,AT2G38160_s1,AT2G38160_s2
TALSVFTGK	AT1G21170.1,AT1G21170_P2,AT1G21170_s1
VPSIDEENGENGGR	AT1G66610.1,AT1G66610.2
WIASGIGETMLTSRPWLDPTQMGEAK	AT5G28823.1	unique
ALPSALVTLR	AT4G14090.1	unique
TVAAGHSLEELQK	AT2G04270.1,AT2G04270_P5
DYVTGFPK	AT3G03080_P1	unique
GVSELDLSMIFDTSYHMYPQVFENK	AT5G38386_P1,AT5G38386_P2
DWVLVCDALNTIR	AT3G01450_P1,AT3G01450_P2
SNDHAPCSSLLFPSADFK	AT4G35520_P1,AT4G35520_P2,AT4G35520_P3,AT4G35520_P4,AT4G35520_P5,AT4G35520_P7,AT4G35520_P8,AT4G35520_P9
IGVVVPR	AT3G01750_c1,AT3G01750_P1
CVTMCLPEHMR	AT2G43945_P1	unique
ENQLETTNCGVNDHDCPPVK	AT5G63780_P1,AT5G63780_P2
ENPTPESTTNGVSSVYLFR	AT5G08770_P1	unique
NVSEDVTTR	AT1G50910.1,AT1G50910_ID1
TMETTNLTSGGR	ATMG00630.1	unique
EAWELFCHNVGEVANSDNVKPIAK	AT4G27220_P2	unique
SSSLEFNDISMLLTNVMTYQDTCLDGFSTSDNENNNDMTYELPENLK	AT4G02300_P1	unique
VLDTGLGYEVIAAEYDGGGVVEPPWVK	AT2G44260.2,AT2G44260_ID1
MSISEIDAK	AT1G04650_P1,AT1G04650_P2
WSEEYLNESLFSTQVYVK	AT1G57560_c1,AT1G57560_P1
VEYLVLDESDK	AT3G09720_ID2,AT3G09720_P1,AT3G09720_P2
SQFGCSSSESGDAIHHYMK	AT5G24740.1,AT5G24740_P2,AT5G24740_P3,AT5G24740_P4,AT5G24740_P5,AT5G24740_P6
QEVQEMEQLLQR	AT1G10520_c2,AT1G10520_ID3,AT1G10520_ID4,AT1G10520_P1,AT1G10520_P2,AT1G10520_s1
SSSLPMR	AT1G26700.1	unique
SSPAASSSSMAAVNILR	AT4G36870_c1,AT4G36870_P1,AT4G36870_P2,AT4G36870_P3,AT4G36870_P4
IVGVTNTVLIYQEEEIEELIEYESGIVANLGWYTSPLETNAHILLNPR	AT5G37200.1	unique
ANSTLEDFVLFHVSSVGY	AT5G10320_c2,AT5G10320_ID21
VYMGDGWR	AT2G40116_P1	unique
FEAIIYVLK	AT4G20360_P2	unique
YQDFNAIAGV	AT1G30360_c1,AT1G30360_P1
RPLPRPITCSASPSTAEPASVEVK	AT5G13650_P2	unique
LATEGGQSFP	AT2G18330_P1	unique
QLIGNYAHLAR	AT5G43110.1	unique
SLADYGQQK	AT2G27120_P1,AT2G27120_P2,AT2G27120_P3
LCLQETEER	AT1G14740_P1	unique
SNSNTDMDTNNTEDDEEIK	AT1G23600.2,AT1G23600_ID5,AT1G23600_P1
HPLLVWLGTFDTAETAAR	AT5G25390.1	unique
LANDEEAEILFVSFAEFEER	AT5G45990_P2	unique
MEYVSGGQLSDR	AT5G57565_JC6,AT5G57565_JS4,AT5G57630_P3
TVDQLTLK	AT3G16480_c1,AT3G16480_P1
MIVDTMVK	AT3G23150_P1,AT3G23150_P2
FMDSSVDYR	AT3G26180.2,AT3G26180_P1
SDSAFTR	AT1G04730_P1,AT1G04730_P3
AEVGVHR	AT1G56350_P1	unique
GAFAFIK	AT1G64090_c1,AT1G64090_P1,AT1G64090_P2
LPTDGTMDPNILK	AT5G16280.2,AT5G16280_c2,AT5G16280_JC3,AT5G16280_JS10,AT5G16280_JS14,AT5G16280_JS15,AT5G16280_JS8,AT5G16280_P1,AT5G16280_s1,AT5G16280_s2
VVQDDLPLVEEEDK	AT5G40620_P1	unique
SGFPEPVSFSFLQSLR	AT4G03960_P1	unique
EAGFSWIDVGDTEGSLTMQGFSSGDK	AT4G32430_P1	unique
AMNEINAASR	AT1G69840.6,AT1G69840.7,AT1G69840_ID4,AT1G69840_P1,AT1G69840_P2,AT1G69840_P3,AT1G69840_P4
IVSTFFTSSETAVEGDNLSAVLDEVLELILCTINTVNEMETVASLWAPIFALK	AT4G30990.2,AT4G30990_P1,AT4G30990_P2,AT4G30990_P3,AT4G30990_s1,AT4G30990_s2
VEQLGGF	AT5G50240.1,AT5G50240.2,AT5G50240.3
GSSSLSSSSITSETPLEEANSSK	AT1G17230_P1,AT1G17230_P2
IYDSQNGK	AT1G67270.1,AT1G67270_P1
AFYETWK	AT4G19530.1,AT4G19530_ID1,AT4G19530_ID2
SIASEGSMGQDPNNNLYSPLWNNQSNDSTQNR	AT2G37260_c1,AT2G37260_ID2,AT2G37260_JC3,AT2G37260_JS1,AT2G37260_P1
NIEVENEAFDR	AT1G32730_P1	unique
YLIQWLWSHVVSYCTGPNALD	AT5G51550_P1	unique
CQTLDYQEASLLTAPCDPR	AT1G09910.1,AT1G09910_P3
QIPGSNK	AT5G16820_ID1,AT5G16820_ID3,AT5G16820_P2
VLQIGLLCVQSSVELRPSMSEIVFMLQNK	AT1G19090.1	unique
QALEDDVLPDGTR	AT1G24540_P1	unique
TQDETQPQNH	AT5G16210_JC5,AT5G16210_P1
GVLLHGPPGTGK	AT5G64580_c1,AT5G64580_c2,AT5G64580_c3,AT5G64580_P1
EEKPEDLLFK	AT1G76970_P1,AT1G76970_P2,AT1G76970_P3,AT1G76970_P5,AT1G76970_P6
ENLQEETVNGNCSINLADVK	AT5G22820.2	unique
AIIGGSEGR	AT1G64790.2	unique
MASSVSSLAGR	AT5G18210_P1,AT5G18210_P2
SLLYSLLMPVMSQFVPGLENGK	AT4G27260_P1	unique
QEPHGATSFTEMFEHCSQEDNLCIGSCSENSYISCSEFSTK	AT2G23740.1,AT2G23740_JC3,AT2G23740_P2,AT2G23740_P3,AT2G23740_P4,AT2G23740_P5,AT2G23740_P6
AADLGVESIVIGMSHR	AT3G55410_ID4,AT3G55410_ID6,AT3G55410_JS2,AT3G55410_P1,AT3G55410_P2
ALTDPLYTK	AT5G06440.4,AT5G06440_c1,AT5G06440_ID1,AT5G06440_P2
SSGLVVSGSVR	AT3G03350.2	unique
FLDMFGDVVMGIPHAK	AT4G15530.3,AT4G15530.4,AT4G15530.6,AT4G15530_c1,AT4G15530_c2,AT4G15530_ID6,AT4G15530_JC1,AT4G15530_P1,AT4G15530_P2
VKPLLEASGHR	AT2G23590_c1,AT2G23590_ID2,AT2G23590_P1
LLFCWCWFA	AT3G29760_JS3	unique
VQVNGLNLR	AT3G58050.1,AT3G58050_ID4,AT3G58050_JS11,AT3G58050_JS6,AT3G58050_JS9,AT3G58050_P1
SWVMNVIPTINK	AT4G18030_JC2,AT4G18030_JC3,AT4G18030_P1
LSDQLGGYPDGYLGGYGR	AT4G16900_P1	unique
VHDDDSVSVLGLLGR	AT4G01820_P1,AT4G01820_P2
IGSGSNLTLPIQSNLSFPNQPSQNEER	AT5G07210.1,AT5G07210_P2
ECLCGYINNPLYSTFVSSPVAR	AT5G38195.1	unique
TQTWEALPDPGSELR	AT5G28180.1	unique
RPNGFGR	AT1G49930.1	unique
QAECEQLQQR	AT4G36730.1,AT4G36730.2,AT4G36730_ID6
FSDISYGEPEDLLSSFMK	AT4G39500_P2	unique
NNGSFGR	AT2G19710.1,AT2G19710_c1
LVQRPTPLVALLTFLWLPVGFVLSIIR	AT2G38110_P1	unique
GISMTEVVLDDSDVAK	AT5G26150_P2	unique
GVFINPALVEPFGLTLIEAAAYGLPIVATR	AT4G10120_ID5,AT4G10120_ID6,AT4G10120_P2,AT4G10120_P5
SVDFSVGDHLAVITTDHFVGTSSAIHVK	AT2G46290_P1	unique
FQLTASSGGMGSSVR	AT3G02050_P1	unique
DIIISEGTAGEGGK	AT5G16890_ID8,AT5G16890_P1
ILWQFTVSR	AT4G00760.1,AT4G00760_JC5,AT4G00760_JC9
LENLCFK	AT1G54130_P1	unique
SLITLDLSDNNLNGSIPPCMGNLK	AT3G05650_P1	unique
EWLSEMILAGK	AT1G14230_P1,AT1G14250_JC1,AT1G14250_JC2,AT1G14250_JC5,AT1G14250_P1
ALLELLVAYK	AT3G59020.1,AT3G59020_P2
SHQPDINK	AT1G16800.1,AT1G16800_c2
QVSWPVLNSFHNAVDLLPVFIGSVTPNNVSIEWK	AT1G70160_ID1,AT1G70160_P1
YPLMVALSYSPQILEDGSIPVTPNDVLIDALVTPSGVVPITPR	AT5G13050.1,AT5G13050_ID4
GAPQGFLAQCFMHR	AT4G02100_JS1,AT4G02100_P1
EAYDTEDK	AT1G77290.1,AT1G77290_ID2
DLAGFLAK	AT5G27889.1	unique
LVYEELDPEAAK	AT5G12240.1,AT5G12240_P2
TSTTSPTIAHK	AT3G48430_P1	unique
HLTSSATR	AT2G33700_JS1,AT2G33700_P1
EFSITDLK	AT3G09830_JC3,AT3G09830_P1,AT3G09830_P2,AT3G09830_P3
SLEAALANTLSVK	AT3G13110_P1	unique
YALSVWLTLDVAPLNEYER	AT5G53910.1	unique
ASMHGYFINYHLYK	AT3G56990_ID1,AT3G56990_ID3,AT3G56990_P1,AT3G56990_P2,AT3G56990_P3
GLQHQVEVRP	AT2G43140.1,AT2G43140_ID4
MEMESYAPVGVESCILAPTPLR	AT5G43530_P1	unique
LDNYTALVDAIYSVEDENK	AT3G04380_P1,AT3G04380_P2,AT3G04380_P4,AT3G04380_P6
CDNTFCK	AT2G29000_P1	unique
FSTSHFK	AT3G30842.1	unique
ENDLSGQIPPELSNGLSLK	AT4G18640_P1	unique
LYFNYENQEWLQK	AT4G33240.3,AT4G33240_c1,AT4G33240_c2,AT4G33240_JC31,AT4G33240_JC32,AT4G33240_JS7,AT4G33240_P1,AT4G33240_P2,AT4G33240_P5,AT4G33240_P6,AT4G33240_P7,AT4G33240_s2
MQEVIVAIQDAIR	AT1G67720_P1,AT1G67720_s2
NGTGGAGGAAGSSDDSSGK	AT3G04360_P1	unique
VFIVLDNIDQSIQLDAIAK	AT1G65850.1,AT1G65850_P2
AIPPTQAVMAVSNTYGR	AT1G48090.1,AT1G48090_P2,AT1G48090_P3,AT1G48090_P4,AT1G48090_P5,AT1G48090_P6
LRPDPLVSTNPGLNPIPDSSMDFQMFSLYNNSLENDNNQFGFSVPLSSSSSSNEVCNPNHILEYISENSDTR	AT2G32460_P1	unique
AEYVSIAENGSK	AT4G19050.1	unique
EESLPIFK	AT2G45540_c2,AT2G45540_JS3,AT2G45540_JS7,AT2G45540_P1,AT2G45540_P2,AT2G45540_P3,AT2G45540_P4,AT2G45540_P5,AT3G60920_P2
SVLSFFLAK	AT4G06643_P1	unique
GGYHAVR	AT2G17530.2,AT2G17530.3,AT2G17530_ID1,AT2G17530_ID3,AT2G17530_ID4,AT2G17530_P1,AT3G53030_c1,AT3G53030_P1,AT4G35500.2,AT4G35500_P1,AT4G35500_s1
SAGFADTVIMKPLR	AT2G01830_JS7,AT2G01830_P2
QTSHDLLANEDMQQLLFSMGGGK	AT4G25800.2,AT4G25800_P1
QETEALVLDADDESDNAK	AT3G20010_P1,AT3G20010_P4,AT3G20010_P5,AT3G20010_P8
DTGTDAK	AT3G52600_P1	unique
FSGSESSNAVVVHPR	AT1G66150_P1	unique
DTPANLSTTYR	AT2G01270_c1,AT2G01270_ID1,AT2G01270_ID7
GYAFVAFK	AT4G00830_ID2,AT4G00830_ID4,AT4G00830_JC4,AT4G00830_JS1,AT4G00830_P1,AT4G00830_P2,AT4G00830_P3,AT4G00830_P4,AT4G00830_P5,AT4G00830_P6
EWFPEDFNR	AT5G56960_P1,AT5G56960_P2
SNMLLVHIFAFSVR	AT1G28090_P5	unique
LDLHPLVSINPK	AT5G39000_P1	unique
DYDVIAELK	AT3G42390.1	unique
MSSSFDFLNPDKPPSGGSEVHTIMK	AT1G72270_P1	unique
DATHGFK	AT2G39180_P1	unique
GMAYTLLLLNFVFACQLLLLQPLVSALDGQSVDAAELFER	AT5G03160_ID2,AT5G03160_P1
VLFTSILFGYICLPL	AT2G43440_P1	unique
GDSMSPTFNPQR	AT3G08980_ID3,AT3G08980_ID4,AT3G08980_P2,AT3G08980_P3,AT3G08980_P5
SHSFGPSR	AT3G04810_P1,AT3G04810_P2,AT3G04810_P3
YSYAMGPEIGQGVVLIQLLLAR	AT3G21310_ID3	unique
HHHQQQQHSQAFFQPLECEPILQIGGNK	AT1G24260_ID17,AT1G24260_ID18
SVIVIAHR	AT1G70610_P1	unique
DATKPPLIVNALPR	AT2G18540_P2	unique
HLASVGESYAQTALDDAAWSLWPMNPSQASTSSTTVPPGNGGR	AT4G25230_c3,AT4G25230_c5,AT4G25230_JS6,AT4G25230_P1,AT4G25230_P2,AT4G25230_P3
RPNASENQSSGDRPSLHPSSASAFTR	AT5G24470.1,AT5G24470_JC3,AT5G24470_JC4,AT5G24470_s1,AT5G24470_X6
ATLNLSLAPLLLVFLFLLSCVVHGVDEK	AT1G79720.1	unique
CGHGLNFVTLCSMLSACAQSGNLVVGR	AT5G15340_P1	unique
FVVSLGNK	AT1G66900_P1	unique
IINPAFHFEK	AT3G14630_P1	unique
HEEHTIAHAIQTSYK	AT1G64880_JC5,AT1G64880_P1
EHTYCAR	AT5G61100_P1,AT5G61100_P2
QQAQAGR	AT1G44750_JS7,AT1G44750_P1
AEQTPDELDMEDGDEIDAMLHQTGGSGGGATA	AT4G26840_P1	unique
TIESHFIVWQVYDDTNEGQK	AT4G14245_P1,AT4G14250.1,AT4G14250.2
NLSSLVR	AT2G02220_c1,AT2G02220_P1
LNEWDAK	AT2G03160.1	unique
MMQYLVTHFSDFQLACIGSFILHESVFFLSGLPYIFLER	AT2G29390_P3	unique
HWLGTFDTAHEAALAYDR	AT5G18560_P1	unique
FDQDGVAWDK	AT5G32460_P1	unique
QVFDELPKPTLSAYNYMISGYLK	AT1G28690.1	unique
STLPPLLNALEVYTVIQFPR	AT5G59670_ID3,AT5G59670_JS15,AT5G59670_JS4,AT5G59670_JS9,AT5G59670_P1,AT5G59670_P2
LELPEEFAK	AT2G32340.1,AT2G32340_ID2,AT2G32340_P1,AT2G32340_P2
NVTENTLMAIK	AT2G44860.1,AT2G44860_ID1
TVSLPCLK	AT2G26860.2,AT2G26860_P1,AT2G26860_P2,AT2G26860_s1
EIEESLK	AT5G44630_ID5,AT5G44630_P1
LSGPGEESLGMSR	AT1G59890.3,AT1G59890_P1,AT1G59890_P2,AT1G59890_P4
GILWVDEK	AT2G14500.1	unique
FCIWQFNFR	AT5G10960_P1	unique
NLYFFFVFVFYVFILCAR	AT1G77480_ID4,AT1G77480_P1,AT1G77480_P2
HTFTHCHLR	AT3G44170.1	unique
VSQILISR	AT2G34990_P2	unique
TPYIPFVADAAGR	AT2G47840.1	unique
AIISGLTMVPSVGDIYR	AT3G03710_c2,AT3G03710_P1
ESFTDYEEENEEEEIDGPLDSPESVEELHEK	AT1G74250_P1	unique
CSINEPLK	AT5G35170.2,AT5G35170_c2,AT5G35170_c3,AT5G35170_c5,AT5G35170_c6,AT5G35170_ID5,AT5G35170_P1,AT5G35170_s2,AT5G35170_s3
WVILELP	AT5G51170.2	unique
YYLNNFADGTK	AT3G51460_P1,AT5G66020_P1
CLSENVLHASQTHDK	AT5G03995_ID2	unique
ALFEGWSSQMWTK	AT1G09010_P1	unique
FSFETETLHAFATVLAK	AT5G66631_P1	unique
GQLDQAK	AT1G80150_ID1,AT1G80150_P1
DHAAQNVNDK	AT3G47340.1,AT3G47340.2,AT3G47340_ID253,AT3G47340_ID323
HFLTLLPDAPAGTDVTMNCDICR	AT2G21850_P1	unique
SMHFIFLFMVLGNTVCCNALIFEFLNSISCNCSMFH	AT4G29200.1	unique
QVYGVSER	AT1G01040.2,AT1G01040_P1
TGSGHYTVYR	AT4G39370.3,AT4G39370_P1
FVVNHANLQAIFCVPQTLNILLSFLAEIPSIR	AT5G27600_ID2,AT5G27600_P1
EPNDFPVALR	AT3G60030_c1,AT3G60030_ID2,AT3G60030_ID3,AT3G60030_P1,AT3G60030_s1
SHLVNLMLVLCSR	AT4G12460_c3,AT4G12460_c4,AT4G12460_ID14,AT4G12460_ID16,AT4G12460_ID31,AT4G12460_ID32,AT4G12460_ID33,AT4G12460_JS3,AT4G12460_s1
ANYAQAGLKPIVQAYLGPDLTHK	AT4G26420.1	unique
TLVVNFIFANFFVIALTVSLLFFLLTLFHFGVPGPISSR	AT5G14950_P1,AT5G14950_s1
EKPANNLIR	AT2G31870.2,AT2G31870_ID4
VSAYDLMVVDSDLEGLDQR	AT3G04960_P3	unique
TAVEMLR	AT5G16120_JC6,AT5G16120_JS1,AT5G16120_JS2,AT5G16120_s1
YGKPDGGNGGR	AT1G07615_P1	unique
LHSQDLSLPPLGEIFLIL	AT4G16070_s2	unique
LATLNGILK	AT5G65370.1	unique
TNELMFPSFDEFK	AT2G05330_P1	unique
DASDAAAEEER	AT1G75660_ID1,AT1G75660_P1
GQVYALDLTGAIWWISLSPLSLLQFTPSIPMDYDGYDSCNK	AT2G26160.1	unique
DHYSGTFK	AT4G24890.1	unique
TTNYQCNNQLLPYL	AT4G17040_ID6	unique
GNGIDIHVAIQGPSDGTIVLLLHGFPELWYSWR	AT2G26750_P1	unique
IGLAEAITSSILSAGR	AT5G43500_ID7,AT5G43500_P2,AT5G43500_P3,AT5G43500_P4
VWLDPNEGSDISMANSR	AT4G02230.1	unique
ISPTLSEECTHVLLEPR	AT3G02680_ID2,AT3G02680_P1
WFSSLPSSTQPNR	AT3G03520_JC4,AT3G03520_P1,AT3G03520_P2
MGCYSSK	AT4G04695_JC3,AT4G04695_P1
GWTARPGVPIPAVMMQ	AT2G45520.1	unique
DRPYLHGLGGGGGR	AT4G28500_P1	unique
YDYGVLIFILTFALISVSGFR	AT1G08440_P1	unique
NFLVAIEEMGLPSFEASDMEK	AT5G27000_P1	unique
NLLPSMLLHSLWNGFVFMELMR	AT5G60750_P1	unique
LSCELLK	AT1G78790_ID2,AT1G78790_JC1,AT1G78790_JC3,AT1G78790_P1,AT1G78790_P3,AT1G78790_P4
ANADIIQISGYDGGTGASPISSIK	AT2G41220_P1	unique
GSIMYLGR	AT2G19490.1,AT2G19490_ID3
SESTSAQPNLH	AT1G19380_P1	unique
FAGVTDEEEEK	AT1G64970.1,AT1G64970_c1,AT1G64970_ID15
LDYVLALTVENFLER	AT5G15200_P1,AT5G39850_P1
EGTILAFLTSQAEVEWACER	AT4G01020_P1,AT4G01020_s1,AT5G10370_c1,AT5G10370_JC6,AT5G10370_P1
IPISSSSIR	AT5G40850.1,AT5G40850.2,AT5G40850_ID4,AT5G40850_P3
GIDIYFENVGGK	AT3G59845_P1	unique
TEFESAR	AT5G22505_P1	unique
QALGFNGETSEGK	AT4G15890_P1,AT4G15890_P2,AT4G15890_s1
LVQQLNLLSQMYVLHCLCLQR	AT2G04845_P3,AT2G04845_P4,AT2G04845_s2
MIGHVDTDGDGNVNFEEFQK	AT1G73630_P1	unique
YTGEGESEEAK	AT2G21330.3,AT2G21330_ID23,AT2G21330_P1,AT4G38970_P1
LCQACIMPIYSGNFYSCMQCDYILHEK	AT1G62030_P1	unique
GGTTWLK	AT2G03750_P1	unique
TEQADLQHAIEVELQR	AT1G51520_JS6,AT1G51520_P1
GSAVLSGGGAQGK	AT5G22450.1,AT5G22450_c2,AT5G22450_c3,AT5G22450_c4,AT5G22450_c5,AT5G22450_JC5,AT5G22450_s1
MGTYLSVAAASANPHHFIHLVYKPASGSAR	AT5G13940_P1	unique
YSFDYEYETLLK	AT2G17650.1	unique
ALEEIEQK	AT3G07050_JC4,AT3G07050_P1
VLDFELPSYGYR	AT5G61300_P2,AT5G61300_s1
LCLAFSAMGK	AT1G12300_P1	unique
SLTETIVYEK	AT2G39580.1,AT2G39580_c1,AT2G39580_JC7
NYATLFIVFFACALYQMPLALVGLLGSLALWELFK	AT4G27540_P1	unique
VIVLSLLFLWCK	AT1G73590_P1	unique
QGIDVYMLSGDK	AT4G33520.3,AT4G33520_P2
LVPTCVAALVEPNFCQVACGHSLTVALTTSGHVYTMGSPVYGQLGNSHADGK	AT5G12350_P1,AT5G12350_s1
VLLACNVAYPTC	AT1G66850_P1	unique
WMSMESCFDSLIDVK	AT1G25375.1,AT1G25375_ID4,AT1G25375_ID6,AT1G25375_JC10
LGCGQVEELIEEAR	AT5G52840_P1	unique
MGIQTNSVLIIVSILTMMFSAHIAQPNGITMCVK	AT1G34930.1	unique
CSDSVLLGIGAFENLQILR	AT5G07670_P1	unique
GSNGLNTSLASR	AT3G50370.1,AT3G50370_c1
IISAHWSK	AT1G09470_P2,AT1G09470_P3
VTHLWVVPPVFLALSK	AT4G05160_ID2,AT4G05160_ID3,AT4G05160_P1
KPEDVPK	AT2G47500_P1,AT2G47500_P2
IGELGDDHK	AT5G22310_c1,AT5G22310_P1
SLTSQVN	AT5G20540_ID2	unique
FLTLTVTPSSIR	AT4G31650.1,AT4G31650_c1,AT4G31650_ID2,AT4G31650_JC23
NYFGEDGPIVR	AT5G61470.1	unique
DGDWMLVGDVPWEIFTETCQK	AT2G22670.3,AT2G22670.4,AT2G22670_c1,AT2G22670_c2,AT2G22670_ID8,AT2G22670_P1
EQAGGIVEHK	AT1G51745.1,AT1G51745_P1
INDTFPSWLK	AT4G13920.1	unique
FPDTNPPNWYILHR	AT1G19460.1	unique
DGGFEEALSLLPMMR	AT3G02490_P1	unique
SSNALSYSMISPK	AT3G10150_ID2,AT3G10150_P1
IIEPLASR	AT1G21690.2,AT1G21690.3,AT1G21690.4,AT1G21690_P1
VLVATAFIVLGNVFLVAFGNHQSPVFTPEQLAEK	AT3G26670.2,AT3G26670_c1,AT3G26670_ID11,AT3G26670_ID12,AT3G26670_ID13,AT3G26670_ID14,AT3G26670_ID8,AT3G26670_s1
MEDGTGLLLPIIVLEMPSVLLMAAMTNVQIARPTMYQVVK	AT1G19660_ID4,AT1G19660_P1,AT1G19660_P3,AT1G19660_s1,AT1G75380.1,AT1G75380.3,AT1G75380_ID14,AT1G75380_ID16,AT1G75380_JS3,AT1G75380_P2,AT1G75380_P4
TCTVCIMSTR	AT2G29390_JC7,AT2G29390_JS5
LWLLLEK	AT1G50140_ID7	unique
VLLLMESGVR	AT5G49930_c1,AT5G49930_ID2,AT5G49930_ID3,AT5G49930_ID4,AT5G49930_P1,AT5G49930_s1
AISDEGMPIYQRPFMK	AT3G44110.2,AT3G44110_P1,AT5G22060_P1
NQWESLICLIVSSAPSTR	AT5G58600_c1,AT5G58600_P1,AT5G58600_P2
VNSYLQVAVSIAQYEGYLYPFVDELLYNK	AT3G60740_P1,AT3G60740_P3
LTFTSVR	AT2G47620_P1,AT2G47620_P2
IHGSCPLCR	AT2G46493.1,AT2G46494.1,AT2G46495_P1,AT2G46495_P2
TYNILLSLHADAGDIEAALEYYR	AT1G73710_P1	unique
DVILIAIGALLAILLLLCCILLCCLIK	AT3G51740_P1	unique
VAAFADTVNELVYDVLISK	AT5G51430_P1	unique
ENQCTSVLVK	AT4G01026_c1,AT4G01026_ID1,AT4G01026_P1
ADPHNLPFFDGVFDFAFTAHLAEALFPWQFVEEMER	AT2G16030_P1	unique
GEGYGLSDSVK	AT1G13340_P1	unique
SLCAICFDAPR	AT2G38195.2,AT2G38220.1,AT2G38220_P2
LTLSLSK	AT1G13640_P1,AT1G13640_P2
MLAPSISSFSAR	AT5G03620_P1,AT5G03620_P2
VEPFLPK	AT4G38050.1,AT4G38050_JC2,AT4G38050_JC7,AT4G38050_JS2
LDFESQPWPLISFK	AT4G04710_P1,AT4G04710_P2,AT4G04710_P3,AT4G04710_P4
HLDVAGGTGDVAFR	AT5G57300.3,AT5G57300_ID14,AT5G57300_ID15,AT5G57300_ID16,AT5G57300_ID5,AT5G57300_ID7,AT5G57300_P1
IDTSNVHQEVVISMVNNGDNIVQDVMQQQEGCDYAVLIR	AT5G33393.1	unique
NSSHDALIR	AT2G41830_P1	unique
MSMGGGSNHEFGQWLDQQLVPLATSSGSLMVELLHGR	AT4G11830.1,AT4G11830_c1,AT4G11830_JC4
IHTCLNIESLLSL	AT1G50880.1	unique
NDDVLCTR	AT1G18485_P1	unique
MAITATQNDGVSLNANK	AT5G63160_c1,AT5G63160_ID3,AT5G63160_ID8,AT5G63160_JC10,AT5G63160_JS6,AT5G63160_P1,AT5G63160_P2,AT5G63160_s1,AT5G63160_s2,AT5G63160_s3
LVECSALK	AT4G09140_P1	unique
AIIGNQSYVLFTLEK	AT5G15020.1,AT5G15020_JC8,AT5G15020_P2
SMISMLR	AT2G33770_P1	unique
EGNTVDVR	AT2G24120_P1	unique
AHASAIEDLVPGLVAVK	AT2G10950_P1,AT2G10950_P2,AT2G10950_P3
SEMVVYEK	AT5G14960_c1,AT5G14960_JS1,AT5G14960_P1
AMSEMVEAEGAAINPIVEAEDGAMNPIVEK	AT1G50620_P1	unique
MASEDVK	AT4G01100.1,AT4G01100.2,AT4G01100_P3
HEFCYTCGAPCK	AT2G19610.2	unique
VTVSGIVQIDIQVRPIGK	AT5G60520_P1	unique
EADFPIGQDQSSFGLSLVK	AT4G02510.1	unique
YLYCGSLSQSHILR	AT3G51450_P1	unique
EASDENK	AT5G63070_P1	unique
EEWEEQSK	AT5G24670_ID9,AT5G24670_JC1,AT5G24670_P1,AT5G24670_P2,AT5G24670_P3,AT5G24670_P4,AT5G24670_P5
FDSINTVYYMAPFATMILGIPALLLEGSGILSWFEAHPAPWSALIIILSSGVLAFCLNFSIFYVIHSTTAVTFNVAGNLK	AT1G77610_c1,AT1G77610_P1
IIQQSISILSDAGLGMAMFSLGK	AT1G70940_s1	unique
QHPGLDTFSR	AT5G46410_ID8,AT5G46410_JS8,AT5G46410_P1,AT5G46410_P3,AT5G46410_s2,AT5G46410_s3
TSAPEATTER	AT1G49340_JC14,AT1G49340_JS12,AT1G49340_JS5,AT1G49340_JS7,AT1G49340_JS8,AT1G49340_JS9,AT1G49340_P1,AT1G49340_P2,AT1G49340_P3,AT1G49340_s1
SNEDTFK	AT2G35610_c2,AT2G35610_c3,AT2G35610_P1
IHSICAVR	AT3G18020_P1	unique
LYANMFALSK	AT1G58450.1	unique
LSTATTPSTTTSSAATTLHHR	AT1G53700_P1	unique
TGYSMAYYVINYSK	AT4G26250_P1	unique
SADSSPAAASNATR	AT1G04100_ID1,AT1G04100_ID2,AT1G04100_P1
LMPFYLDGTVNMYLRPIEGMTIIVNLDEMK	AT1G31710_c1,AT1G31710_JC1,AT1G31710_P1
NTFLSDGFTVIK	AT4G01360_P1	unique
VVDLSGTQVETPELPADTK	AT5G45510_ID16,AT5G45510_P1,AT5G45510_P2,AT5G45510_s5,AT5G45510_s6
MLVDELEK	AT3G22670_P1	unique
LQINAQNCLHCK	AT2G43400_P1	unique
SAVSSCEAYFEK	AT1G69800.2,AT1G69800_c1,AT1G69800_JC5,AT1G69800_JS1
ITSMMIAGAALSQTNLLPNDWTIQHILFPDDTRPK	AT1G08150_P1	unique
IHDENSSLYNTPPCFGIYMCGLVFDDLLEQGGLK	AT2G17630_P1	unique
TGYATYK	AT3G61170_P1	unique
TSISFGFESSSSFLLEK	AT1G61230.1	unique
DDQCTNEESIDIGNQPK	AT3G18060_P1	unique
VDNIAINSPPK	AT2G46220_P1	unique
SVDMVEALFNMNR	AT3G05380.1,AT3G05380.2,AT3G05380.4,AT3G05380.5,AT3G05380_JC2,AT3G05380_JC3,AT3G05380_JS12,AT3G05380_JS2,AT3G05380_JS4,AT3G05380_JS5
FYALADHVEDINVIDSK	AT1G47350.1	unique
NVMVAVSEYDEGECK	AT3G27785.1	unique
GFPPTDDSLFAGSFSFTSAPYGDYWK	AT3G20080.2	unique
LSDRPLR	AT2G46250_P1	unique
CLCVIIQDR	AT2G44300_P1	unique
LSEWTHLSTYDVGLNTGSSASYIVVIDR	AT5G57190_JS1,AT5G57190_JS2,AT5G57190_P1,AT5G57190_P2
ITTCLASGGIVINMVVGGEVTTLK	AT4G37020_P1,AT4G37020_P2
SCPGMTLGITILELGLLNILYYFDWSLPNGMTIK	AT5G35715.1	unique
SIQANEVPFDQAR	AT4G16150.1,AT4G16150_ID6
NFSELNNNVYTSGNFSMR	AT3G22080.1	unique
ALSPYYIYVFFR	AT4G23640_c1,AT4G23640_c2,AT4G23640_c3,AT4G23640_JS2,AT4G23640_P1
VKPAITQKPK	AT4G23810.1	unique
EALVSFK	AT1G05150_P1,AT2G32450_P1
GIDVHCLAGLIK	AT2G46710_ID2,AT2G46710_P1
IEFAQLYGMSDALSFGLK	AT3G30775_P1,AT3G30775_P2,AT5G38710_P1,AT5G38710_P2
AGMMEEAYSMIVQEMGLEAGPTVWGALLYACYLHGNTDIGEVAAQR	AT4G25270_P1	unique
ALAESLASENSSMTDTYNQQR	AT3G23980_c1,AT3G23980_c2,AT3G23980_c3,AT3G23980_ID1,AT3G23980_ID2,AT3G23980_ID5,AT3G23980_ID6,AT3G23980_ID7,AT3G23980_ID8,AT3G23980_P1
NVAAYYPATNITTIAVGSEVLTSLTNAASVLVSALK	AT2G01630.1,AT2G01630_ID1,AT2G01630_ID5,AT2G01630_P3
CKPDGSCLWQINPDGFYLYVASIHK	AT3G24065_P1	unique
APEDPSAK	AT5G05230_P1	unique
FSGHFLPR	AT5G49290_JS2,AT5G49290_P1,AT5G49290_P2,AT5G49290_P3,AT5G49290_P4,AT5G49290_P5,AT5G49290_P6
VSYEINIDQ	AT2G24560_P2	unique
SDYPSLSCVNK	AT5G60570_P1,AT5G60570_s1,AT5G60570_s2,AT5G60570_s3
LTVTGALDPVK	AT5G60800.2,AT5G60800_P1
DGSGGAQEIVAVDRPGEYSALCR	AT2G25320_c2,AT2G25320_JS1,AT2G25320_JS4,AT2G25320_P2,AT2G25320_P3
QIGEVLGSLNALMVLQDDILINQR	AT1G64300.1,AT1G64300.2,AT5G41730_P2
YFINGFLAENESFNSTNSLDFISPR	AT4G10550.3	unique
THWHTISSTVV	AT5G01780_c1,AT5G01780_c2,AT5G01780_ID1,AT5G01780_P4
CSWSPDGTK	AT2G43770_P1	unique
VLSGFPTSGGVK	AT2G17270_P1	unique
SCIFLAILCCLSLSCIVK	AT5G56870.1,AT5G56870_c2
QIPAGIK	AT2G03680_P1,AT2G03680_P2,AT2G03680_P3
FSSEGWLR	AT5G23110_P1	unique
VEVPVSVAYGLYSER	AT4G01883_c1,AT4G01883_ID2,AT4G01883_P1,AT4G01883_P2,AT4G01883_P3
SMGEDLFWAISGGGGASFGVVLGYK	AT4G20840_P1	unique
EYITQEQLR	AT3G46220.2,AT3G46220.3,AT3G46220_JS3,AT3G46220_P1,AT3G46220_P4
IGYVNTGLK	AT1G17970_P1	unique
AVSGTNYQKPFICTCLTGNQDDLAALNK	AT1G04210_c1,AT1G04210_P1
ESVPTTAELILDEGLLNR	AT5G16180_P1,AT5G16180_P2
ANVYVGFQVQLDLTGIYMHGK	AT4G38780.1	unique
IAAGEALAVIYELGTLEK	AT1G27760.1,AT1G27760.3
LMIEQMK	AT1G53380_c1,AT1G53380_c2,AT1G53380_P1,AT1G53380_P2,AT1G53380_P3,AT1G53380_P4,AT1G53380_P5
LLGAQVISVEGTFK	AT5G28237_P1,AT5G28237_P2
DQGWPVSDCISESLECCLIFESMSSEFIGEK	AT5G36150_P1	unique
EVNLDETQNATTLYAYYTVR	AT5G42930_P1,AT5G42930_P2
CNGSNLSEK	AT1G20520.1	unique
LSPAAYENYHVATGDR	AT4G03260.1,AT4G03260_c1,AT4G03260_c2,AT4G03260_ID1,AT4G03260_P2,AT4G03260_P3
IIIASNAVYFVVR	AT2G23940_P1,AT2G23940_P2,AT2G23940_P3
DYELDQFGVVNNAVYANYCQHGMHEFLESIGINCDEVAR	AT1G68280.1,AT1G68280_P1
SLHWDVHLTFSK	AT3G51070_P1	unique
TPGCSWIEIEGELMEFLAGSDYLQCGR	AT2G34400_P1	unique
EDTNIHLNLDFTLGRPSWGMEYAEPSSDLTLLK	AT5G42630_P1	unique
GSLLSFHPEGDGHDQVNGYVQAAALVSQASMMPGGK	AT3G51490.1,AT3G51490.2
VLVSGNDFYAFPR	AT5G36210_ID9,AT5G36210_JS1,AT5G36210_P1
VTGTSMVR	AT1G18900.1,AT1G18900.2,AT1G18900.3,AT1G18900_ID6,AT1G74750.1
ALFLSPQGR	AT5G55150_P1	unique
NESVISK	AT1G47310_c2	unique
AQEAMQSSGFDSEPVFNAAK	AT5G23060_ID10,AT5G23060_ID15,AT5G23060_ID18,AT5G23060_ID22,AT5G23060_ID5,AT5G23060_P1,AT5G23060_P2
VFDLVVNDNNVSR	AT1G25570_P1	unique
FFNCLLEFR	AT5G45460_P1	unique
LVLLGGSSLPSGNLVALR	AT1G07500.1	unique
LNLSSGAARPNPQGSFK	AT5G48450.1,AT5G48450_ID1,AT5G48450_ID2,AT5G48450_P2
AKPDPELK	AT3G06860_P1	unique
GEIIGLTCR	AT1G73170_JS1,AT1G73170_P1,AT1G73170_P3,AT1G73170_P4
LTDEQVNMLEYSFGNEHK	AT5G66700_P1	unique
VDNNCGAYTCNK	AT2G13900_P1,AT5G02330_P1
QAIEDDVFPDGTFIR	AT1G13140.2,AT1G13140_P1
LIHLLISLGISYYFESEIEMILNK	AT3G32030_P1	unique
MEDNGKPEDNQLVTPEVVTSQDVSVEESK	AT1G33680.1,AT1G33680_c1,AT1G33680_JC2,AT1G33680_s1,AT1G33680_s2
EEENEELDEGFMFDDVESVNVLQSVQYDNPK	AT3G03790.1,AT3G03790.3,AT3G03790_c1,AT3G03790_P2
FIDNDFVVK	AT5G05030.1	unique
DYNDQIK	AT5G27330_P1	unique
EQLALNFIPFGSGR	AT1G50520.1	unique
LYNLGGR	AT1G71691.2,AT1G71691_P3
ELQNAEANEDEEVQVR	AT2G02370.2,AT2G02370_JS1,AT2G02370_P1
MEGDVLSGFGDR	AT1G17455.2,AT1G17455_ID1,AT1G17455_P1
CEIFMMSR	AT1G50570_P1,AT1G50570_P2
TLVDILIIR	AT1G67140.2,AT1G67140.3,AT1G67140_JC12,AT1G67140_JS11,AT1G67140_JS17,AT1G67140_JS19,AT1G67140_P1,AT1G67140_P3,AT1G67140_s1
HNGAIDK	AT3G55160.1,AT3G55160_c1,AT3G55160_JS1
LYDLNQQGYIK	AT4G16350_c1,AT4G16350_ID12,AT4G16350_ID3,AT4G16350_ID4,AT4G16350_ID5,AT4G16350_ID7,AT4G16350_ID8,AT4G16350_P1
IEVGSVGDSFSVSSLK	AT5G47450_P1	unique
FPEAVANGNVDIQMDIGVLDGCLCLMCNYDQSYVDVWMMK	AT4G12560_P1,AT4G12560_P2,AT4G12560_P3
ISDCIDNSSTTVSDNGDGNEDLSPGEGR	AT2G16070.1,AT2G16070_P2,AT2G16070_P3
NWSCAAGYGVGSQSPLTPSFNIGIELAR	AT3G27930.2,AT3G27930_ID23,AT3G27930_P1,AT3G27930_P3
LGSYSLGK	AT3G50420.1,AT3G50420_P2
LQALPEK	AT3G14460_JS2,AT3G14460_P1
NLVEVFCK	AT2G18960_c2,AT2G18960_ID27,AT2G18960_P1,AT2G18960_P3,AT4G30190_JC2,AT4G30190_P1,AT4G30190_P2
YAFLFYQISNHI	AT1G04950_s1	unique
NSHDAQG	AT3G54010_ID2,AT3G54010_P2
EVTSVQVTYPPR	AT1G53760_JC2	unique
VETRPEK	AT4G38350.2,AT4G38350_c1,AT4G38350_P1
YNFMQVCLLSCLLHITFSSDK	AT4G14342_P2	unique
YDGEEIDEMLAQSEAAILHDEILGK	AT5G12380_P1	unique
ATTTTTTSGGGR	AT3G43110_P1	unique
AIVAYHEVGHAICATLTEGHDPVQK	AT5G15250.1,AT5G15250.2
GFSSSSSLDPNDSYLLSDGGTVNLLSR	AT5G40440.1,AT5G40440_ID2
TVIEGLVTESLPNGMFR	AT4G11175_P1	unique
SGVSWLGLNLR	AT4G15420_P2	unique
LALQETNK	AT2G18080_P1	unique
AVDFAAVR	AT5G57710_P1	unique
ASIYNAMPLAGVEK	AT2G17630_P1,AT4G35630.1
LTPQFGFSQSPIGER	AT2G18876_ID1,AT2G18876_ID2
NLQEIFHK	AT5G03560_ID4,AT5G03560_P2,AT5G03560_P3
LLTVLVSELFK	AT1G56145_ID5,AT1G56145_ID6
HLTTTTLGFANSTK	AT5G45590_JS1,AT5G45590_P1
MASLVYGTPWLR	AT5G64050_c1,AT5G64050_P1
GGYLHGR	AT1G73350_c1,AT1G73350_ID2,AT1G73350_ID4,AT1G73350_ID5,AT1G73350_P2,AT1G73350_P5
GEALNLSALSR	AT2G17260.1,AT2G17260_P1
GVSEEKPSAK	AT1G20770_P1	unique
SEESVVVYAK	AT4G16540_P2	unique
ELQDLYNGVQQNK	AT2G42475_P1,AT2G42480.1
AGFEEAVR	AT1G04910.1	unique
HCLAYPK	AT5G26310_P1	unique
NTLLQHQDMLGR	AT1G72390_P1,AT1G72390_P2
AYDWVEPPCIITQDK	AT1G18490_P1	unique
CNELEEEER	AT3G47890_P1,AT3G47890_P2
GNICAVDFIWLLNPNR	AT5G54130.3,AT5G54130.4,AT5G54130_P2,AT5G54130_s3
DDTLLHSAVR	AT1G07710_P1,AT1G07710_P2
EYMTSMFVDQIHI	AT4G20200.1	unique
LVAVISLEDQLSYFEEYIEK	AT1G75900_ID1,AT1G75900_P1
TCAGLSLK	AT1G75760_ID3,AT1G75760_ID8,AT1G75760_P1,AT1G75760_P2,AT1G75760_P3,AT2G21190_ID2,AT2G21190_P1,AT4G38790_P1
ASSECNIQFI	AT1G64540_P1	unique
MVMEAVTTILGDGLR	AT3G46590.3,AT3G46590_c2,AT3G46590_ID28,AT3G46590_ID30,AT3G46590_ID47,AT3G46590_JC14,AT3G46590_P2,AT3G46590_P4,AT3G46590_s1
SSSSEEVSEQPVVEPELR	AT5G16320_P1	unique
FEEEIGADALPEEYGGR	AT1G14820_P3	unique
HLGDTSQVLLVTNDR	AT2G17510.1,AT2G17510.2
DFVNKPIYDVVGDDVSSTK	AT5G28190.1	unique
TCETSSNLFNGPCLSSSNCANVCHNEGFSDGDCR	AT1G61070_P1	unique
HVTFLCGR	AT5G65280.1,AT5G65280_ID2,AT5G65280_P2
AVQDLITILNIR	AT5G47740.1,AT5G47740.2
DMTYEEK	AT1G06230_JS4,AT1G06230_P1,AT1G06230_P2,AT1G06230_P3,AT1G06230_P4,AT1G06230_s1
AGYMSLLLSLIETLR	AT3G58360.1	unique
MLEPDPK	AT5G12480.2,AT5G12480_P1,AT5G19450.2,AT5G19450_c1,AT5G19450_P1
APTLGAPLLR	AT3G01190_P1	unique
LSLGELWDMTEGNR	AT5G55240_P1	unique
GDPGEHFMR	AT4G01240.1	unique
TVTNVGPVGSVYK	AT1G32980.1,AT1G66210_P1
LLYASGGMPSSHSALCMALTTSVALCHGVADSLFPVCLGFSLIVMYDAIGVR	AT3G61770_s1	unique
SSHEHEYEYEFVEILSEYVEGVAIQVAFLR	AT5G18750.1	unique
ASDVMEEDSMVDAPGLVYFEDGSYSR	AT2G44760_P1	unique
HWKPSENMPFDMMDDSNETFFTE	AT1G70510_P1,AT1G70510_P2
DEDDVSSGSASFQQLDSHDQEVSHEK	AT1G29370_c1,AT1G29370_P1
TWMQYDDVR	AT1G26810_JS1,AT1G26810_P1
QVHHDELGAVVDLLK	AT1G03060.1,AT1G03060_JS7,AT1G03060_P2,AT1G03060_P4,AT1G03060_s1,AT1G03060_s3
ATSSLVVPIIFLVIFALVEQNMGCNDYIVGDVCVHCR	AT1G73603_P1	unique
GSSCGFR	AT2G07706_P1	unique
DEWNVYVHK	AT4G33000.1,AT4G33000_ID10,AT4G33000_ID19,AT4G33000_ID4,AT4G33000_P2,AT4G33000_s5
SLCIDGILYYSAFTSFTTVLVR	AT1G47800.1	unique
LAEQYVETASSGAHHK	AT4G10930_P1,AT4G10930_P2
VRPSILSR	AT5G35930_P4	unique
SFGSSEWVDK	AT2G47500_P1,AT2G47500_P2
SEELSDTSK	AT4G17000.1,AT4G17000_P3
FDVIVTPNLYGL	AT1G32480.1	unique
NAFSEAEAR	AT5G20450.1,AT5G20450_ID17
DAYGYPSPVQVDR	AT5G49150.1,AT5G49150_P2,AT5G49150_P3,AT5G49150_P4
STEKPTTSSDCENGSQVNSER	AT4G17695_JC11,AT4G17695_s2
FFDISENR	AT4G13920.1	unique
LIVIDFTATWCPPCR	AT5G42980.1	unique
DDITFVDPMNTFTGMDNYK	AT1G16320_P1	unique
DLHYFINVADVHLSAK	AT2G46090.1,AT2G46090_ID10,AT2G46090_ID16
LVNLTDLTVSSVPVSTSGLFVILGNMHEIVSLTISHANLSGNIPK	AT4G18760_P1	unique
LGLPCDIIESAR	AT5G54090_c1,AT5G54090_P1
SPTVCSFDNHQEQLLADNLVKPGQGVLEQEDHEEEEDK	AT1G71010_P1	unique
DTETNPFGNDGNADPAVNEQENTVINFEAYEDIPIETSGDNVPPPVNTFAEIDLGEALNLNIQR	AT3G58570.1,AT3G58570_ID3
ELVEPAVK	AT2G02400.1	unique
FDANMTK	AT2G25240_P1	unique
WIPIQNR	AT1G13860.1,AT1G13860.4,AT1G13860_JS1,AT1G13860_JS3,AT1G13860_JS5,AT1G13860_P3
MCEQAAEAHK	AT1G31780_ID1,AT1G31780_P1
LWITGYNVGCLLNLMLLYGR	AT4G26580.1,AT4G26580_P2
FAQDLHFFVTGGENENELVLSSVLQGFFDAVALLLR	AT4G08520_JS4,AT4G08520_P1
WFPESYQSPR	AT5G62960_P1	unique
ITQTIETLK	AT1G62490_P1	unique
LPSLASK	AT2G25940_P1	unique
HFEIGGDK	AT3G23390_P1	unique
SLVNCTTLK	AT5G40170_P1	unique
YATVSLGWVIQTK	AT1G19390_P1	unique
MQVGEEMASLTK	AT2G38510_P1	unique
WFLTNFDCSLLWVK	AT2G20340_P1	unique
SLDFQYANTPWAMEVVLEYIK	AT1G60090_P1,AT1G60090_P2
ATESNDNLESSRPLAHFSPTLWGDHFLSVPLHVAEFDDFSR	AT3G14490_P1	unique
NWNMGIK	AT3G15730_P1,AT3G15730_s1
FFAFSSFWAGAR	ATMG00830.1	unique
TIGISLVHK	ATCG01130.1	unique
DSEETFNCIECDFALCFYCAILPQK	AT2G28460.1	unique
LDGGSVVLLR	AT4G37670_P1,AT4G37670_P2
GEIEADNTTADAISTIWK	AT1G14970_ID5,AT1G14970_JC13,AT1G14970_JC20,AT1G14970_JS1,AT1G14970_JS2,AT1G14970_JS3,AT1G14970_P1
QMFSEGFIYNSYR	AT3G27473_P1,AT3G27473_P3,AT3G27473_P4
LFDELGIVAEDVPVDEFTPLGR	AT5G16440_P1	unique
KPEFWDGGILIAPMCK	AT3G55190_P1	unique
DVLNILHNLQADVVGADVVEFNPQR	AT4G08900_P1	unique
LESCGSDSWEILK	AT3G05630.1,AT3G05630_ID4,AT3G05630_ID7
MAEELPALSSLFEDQESTIVFKPIAYGILSK	AT2G03822.1	unique
FFSEILNPVLNSVWFLIILPSTFPK	AT2G21470.2	unique
VMGPEGFT	AT1G66750_P1	unique
SVYVGNIHTQVTEPLLQEIFTSTGPVESSK	AT3G14100_P1	unique
GSSLNDNGSFDENNGCAQAFR	AT2G27120_P1,AT2G27120_P2,AT2G27120_P3
QNLNLSAMDFAGK	AT1G34150_c1,AT1G34150_c5,AT1G34150_ID1,AT1G34150_JC3,AT1G34150_P1
KPAEQPQMLPIHWLDGS	AT1G50140_c2,AT1G50140_JS4
DYVMGALGSK	AT1G40087.1	unique
SMPNSPSK	AT1G72510_ID3,AT1G72510_JC4,AT1G72510_P1,AT1G72510_P2,AT2G09970.1
LTVSEIYPACK	AT1G73450_P1	unique
LDLSNHSVHGNVLNK	AT1G68210.1	unique
LLANALLDFSNER	AT1G10280_P1	unique
EHGGTGR	AT2G36640_P1	unique
NVDQSCSTSK	AT3G14010_c1,AT3G14010_c2,AT3G14010_c3,AT3G14010_ID12,AT3G14010_ID13,AT3G14010_P5
VLSMAPGLER	AT3G22890_P1,AT4G14680_c1,AT4G14680_P1,AT4G14680_P2,AT5G43780_P1
TGCYFQEGEEVK	AT3G06080_P1,AT3G06080_P2
DVLMELNYR	AT3G50540.1	unique
EIIANAVILVSAGNNDLAITYFSTPK	AT1G20135_P1	unique
YGHYVFTLSHMFLK	AT3G52430_P1	unique
QSVTGPSYR	AT1G75130_P1	unique
KPLHGYK	AT3G16600.1	unique
IPGTMDWR	AT2G26170.1,AT2G26170_ID4
GTLDCCSHYFCFTCIMEWSK	AT3G05670_P1,AT3G05670_P2,AT3G05670_s2
FLCDLFWSNGDGLPLDLIEK	AT2G20010_c1,AT2G20010_P2
VDATGDLADLQNSVK	AT5G45090_P1,AT5G45090_P2
IIHEINLLK	AT4G32820.1,AT4G32820.2
QHAVNLVAAR	AT3G61300.1	unique
GQVVSVIGPNVPSVYELQFAVPMSGAVLNNINPR	AT1G77240.1	unique
GCGLNAEAALSVLR	AT1G27170_P1,AT1G27170_P2
LFSISSR	AT5G27400.1,AT5G27410_c1
YTSLPSPQLSQIQNIEASYHPK	AT3G32960.1	unique
CGVLTVEIEHVDVDTLEK	AT2G37690_ID4,AT2G37690_P1
CIGSLAMK	AT5G13600.1	unique
FNLGFSSSSFGGNFPADDCVGGIEK	AT2G40200.1,AT2G40200_ID1
IGQETLNDDDIALTDEEIEIELAPIAVQLAYVQQILGQTQESTSSYVDFIK	AT1G67680.1	unique
SGLQCSNTASPTSIR	AT1G14460_P1	unique
LNMMLADVIYYVWNWK	AT4G30750.1,AT4G30750_c1
MIGLLIGWSWRPR	AT3G23080.2	unique
LAWHSAGTFDVK	AT3G09640_P1,AT3G09640_P2
DQELTSNIGASSSSGPSGNNNNLPMMMIPPPEK	AT1G01030.1,AT1G01030_ID1,AT1G01030_P2
FYDCDLEMLPCVLESCPNLK	AT5G22700.1,AT5G22700_ID4,AT5G22700_P5,AT5G22700_P6
AMAGVQTLELEIQVNMTAER	AT1G23120_P2	unique
EYLLPVGLVLK	AT1G29940.1,AT1G29940_JS1
EINSQVISAR	AT1G27000.1,AT1G27000_ID2,AT1G27000_s1
DITSESQR	AT5G09560.1,AT5G09560_P1
SITGPVK	AT5G20790_P1	unique
VFDQALEGGGAK	AT3G24190_P1	unique
SFGIYSK	AT3G27210_s1	unique
LEQIMILESVTQECSSPGK	AT2G46040_JC21,AT2G46040_JC29,AT2G46040_P1,AT2G46040_P2
LLAIGTLEGDVLILESTR	AT2G01470_P1	unique
HLVGDVGEEGESK	AT3G27960_JS1,AT3G27960_P1,AT3G27960_P2,AT3G27960_s1
VESQVVQFVTAPTIETNGDVDDGAGK	AT2G06570.1	unique
SQFDQQLLQEQQQASWR	AT1G62970_P1	unique
FMDSETIVSASTDNSLK	AT2G46340_c3,AT2G46340_c4,AT2G46340_ID12,AT2G46340_P1,AT2G46340_P2
ISLDALVDFAIGEGSQWMFITPHDISMVK	AT5G61460_P1	unique
SDLGTNPFNSIAWMVSELIALLLQITVITSTLALSK	AT4G26580.1,AT4G26580_P2
MGNCQAVNAAVLVLQHPGGIIDR	AT1G10530_P1	unique
FLLYQQSVQSPK	AT2G27590_P1	unique
AWNIETNADQSLSGPVGQVYSLVVGTDLLFAGTQDGSILAWR	AT5G51980.1,AT5G51980.2,AT5G51980_ID2
FNVLITHYDLIMR	AT3G06010_P1,AT5G19310_P1,AT5G19310_P2
VFVASSPPYLNFR	AT3G28080.2,AT3G28080_P1,AT3G28080_P3,AT3G28080_P9
IGVGEVIK	AT5G45680_JC2,AT5G45680_P1
MNMLLAVK	AT5G26770.3,AT5G26770_ID13,AT5G26770_P1,AT5G26770_P2,AT5G26770_P4,AT5G26770_P5
HEGGGSDVDGLMDMDYNSANK	AT5G64770_P1	unique
MAHDVHK	AT1G70900_c1,AT1G70900_P1
AHPVDGSPATDGGHVPMKPSPTR	AT1G78000_JS1,AT1G78000_P4,AT1G78000_s1
FSFPEETELR	AT5G25310_P1	unique
ETLLLYHVGSEENESSESR	AT2G34730.2,AT2G34730_c1,AT2G34730_P1
TVDIFEGMTLLELSK	AT4G11160_P1,AT4G11160_P2,AT4G11160_P3
GWTMIGGDYEAWASSR	AT2G26720.1	unique
MPTNSNHQHHLQHQLNENGSIISGHGLVLSHQLPPLQANPNPNHHHVATSAGLPSR	AT1G07640_P2	unique
IVALSGGMLFIIFGIQSYLTSVEA	AT1G25520_P1	unique
QFEMESSGSNK	AT5G66675_c1,AT5G66675_ID1,AT5G66675_JC5,AT5G66675_JS2,AT5G66675_JS3,AT5G66675_P1,AT5G66675_P2,AT5G66675_P3
WIPIEGR	AT1G78240_P1,AT1G78240_P2
TLQMGDLGAYGNLLPGKPVWEVAVNTGDGDIQWHAFEYVVVCAGK	AT5G45180.1	unique
ASVLQLAVFFGALYTLAIGTGGTKPNISTIGADQFDVFDPK	AT5G46050_P1	unique
QSEEASIDDLMELVQQIVAFHMK	AT2G20580_P1	unique
VPDVSIFTK	AT5G19680_ID2,AT5G19680_P1
AMMESLK	AT3G23060_P1,AT3G23060_P2
SEGNFDEVSQPPPR	AT1G61190_c1,AT1G61190_c2,AT1G61190_JC1,AT1G61190_JC2,AT1G61190_P2,AT1G61190_P3,AT1G61190_s1,AT1G61190_s3,AT1G61190_s4,AT1G61310_P1
SVASPIVNPPQSTTQVEPMQIEEVEGEAESGNENPNPEGPK	AT5G42560.2,AT5G42560_c1,AT5G42560_c2,AT5G42560_P1
AENELDVASAQEAGLEESMVAR	AT2G39800.1,AT2G39800.3,AT2G39800.4,AT2G39800_ID3
EAIFLSLSIQSCCDQLAK	AT2G44180_c3	unique
TAELLLDLR	AT5G22620.2,AT5G22620_ID15,AT5G22620_JS5,AT5G22620_P1,AT5G22620_P3,AT5G22620_P4,AT5G22620_P5,AT5G22620_P6
MLNSVNVK	AT4G15640_P1,AT4G15640_P2
VEEGLCTGGIIFSEYDVDGK	AT5G61770.1,AT5G61770_JC3
SSGLLSR	AT2G43490.3,AT2G43490.4,AT2G43490.5,AT2G43490.6,AT2G43490_ID12,AT2G43490_JC11,AT2G43490_JC6,AT2G43490_JC7,AT2G43490_P1,AT2G43490_P2,AT2G43490_P7,AT2G43490_P8
ASGLKPDVFSFNAMIR	AT1G55890_P1	unique
IQMQQQQK	AT1G27430_c1,AT1G27430_JC3,AT1G27430_P1,AT1G27430_P2
SIDEWQLK	AT1G59600_P1,AT1G59600_s1,AT1G59600_s2
AVVYIEGPPPGIDVFVDHFAVKPAEK	AT1G10050_c2	unique
VEESGTSTSSVINADGDEDSCSTR	AT2G28550.2,AT2G28550_JC3,AT2G28550_P1,AT2G28550_P2,AT2G28550_P3,AT2G28550_P4,AT2G28550_P5,AT2G28550_P6
TTNFELHVLEDK	AT1G28410.1,AT1G28410_c1,AT1G28410_ID4
ILTFSGHHK	AT4G35280_P1	unique
IIDFGSDTNNNSGQCLNPAFVHSIAIPEMDMVDK	AT5G45760_c2,AT5G45760_P1
LKPYHWLK	AT5G58160.1,AT5G58160_JS2,AT5G58160_P1
QVILDNIR	AT3G49650.1	unique
SPSSSLDDVEAK	AT4G33400_P1	unique
GGLHMVLSAGK	AT5G64330.2,AT5G64330_ID4,AT5G64330_P1
LQITPEQGLTTADAEK	AT3G59410.1,AT3G59410.2,AT3G59410_JC4,AT3G59410_JC9,AT3G59410_P5
EDFYTNGNSK	AT2G32960_c1,AT2G32960_P1
ALLTLEEK	AT1G19570.1,AT1G19570.2
ILPSAESGEEPLPESLLWLLLTGK	AT3G60100.1,AT3G60100_ID1,AT3G60100_P3
SSDEDYTK	AT4G14090.1	unique
GSIELGFGFSEEAGQK	AT5G28690_P2,AT5G28690_P3
QFVQDVSAGGITINDTVLHMVCFVCR	AT4G34240_JC1	unique
SSSSLFK	AT3G23110.1	unique
AAVAEAAR	AT3G47720_P1	unique
IADLPDVVHVIPDSFYK	AT4G10550.3	unique
EWTGEVFDMEILSQSGGFEEEMVEMLQIGLACVALK	AT1G64210_P1	unique
LQVGLSQAR	AT5G63770.2,AT5G63770_P1,AT5G63770_P2,AT5G63770_s1
DNDLHITLHCGEVLTLENPLNR	AT4G04880_ID21	unique
EGYGDSMSLR	AT1G60560_ID1,AT1G60560_P1
EATEIWR	AT2G17990_ID4,AT2G17990_P3
LSYDSLPPQLK	AT3G14460_JS2,AT3G14460_P1
EIQGSNNWENLIEPLSPILQQEITR	AT1G05800.1	unique
ESLLHFALCSGSLSDPSVR	AT3G18900.2,AT3G18900.3,AT3G18900_P4,AT3G18900_P5
YTFPSVIK	AT3G03580_P1	unique
IFLVEPFLLLVPFAEM	AT3G20430_ID1	unique
NFESIISFGDSIADTGNLLGLSDHNNLPMSAFPPYGETFFHHPTGR	AT1G31550_c1,AT1G31550_c2,AT1G31550_JC4,AT1G31550_JS2,AT1G31550_P1,AT1G31550_P2,AT1G31550_s1,AT1G31550_s2
FGLGDNYTPQHTAVGYAFFMANLMAAIQAGR	AT4G09070.1	unique
GMDEVASYPEFFHHGLK	AT4G38160.2,AT4G38160.3,AT4G38160_ID2,AT4G38160_ID3,AT4G38160_P1,AT4G38160_P4
FLTGAEFIGVGLLNSPEDIAYHEDSGFIYTGCVDGWVK	AT3G51440_ID3,AT3G51440_P1,AT3G51440_s1
GNGWSSLDETNLELLNK	AT5G27450.3,AT5G27450_ID4,AT5G27450_P1,AT5G27450_P2
ITLSVTK	AT4G37230.1	unique
GPDANAYENGYTSTSGQVIAK	AT1G62220.1	unique
EVADEDPVHR	AT3G56860.5,AT3G56860_c2,AT3G56860_ID7,AT3G56860_JS12,AT3G56860_P1,AT3G56860_P10,AT3G56860_P3,AT3G56860_P4,AT3G56860_P6,AT3G56860_P7,AT3G56860_P8,AT3G56860_P9,AT3G56860_s1,AT3G56860_s2,AT3G56860_s3,AT3G56860_s4,AT3G56860_s5
EPITTTR	AT4G24140_P1	unique
VLEDEVVEDTGESQVFNLLNPEFVDFDTCLDPITNELPTSANQK	AT2G45380.1	unique
FQVEAFLR	AT5G65930.1,AT5G65930.3,AT5G65930_ID2,AT5G65930_P2
ADHQQISPQMAPSWYSQYGTFK	AT5G07940.2,AT5G07940.3,AT5G07940_c2,AT5G07940_c3,AT5G07940_P1,AT5G07940_P4
VNPWLVELVSNVHPIPLTSFSPPR	AT4G30080_JS2,AT4G30080_P1
WSESSLPDVSNR	AT5G05350_P1	unique
WSVLDITLESTK	AT3G10585.1	unique
VQNPTQR	AT1G19150_c1,AT1G19150_JC2,AT1G19150_P1,AT1G19150_s1
EYVVGFIMTLGAALLYGFILPLVELSYK	AT2G33750.2,AT2G33750_P1
MNPLIEQTEPTQQQIVK	AT4G19460_P1	unique
ATLTGFAEVK	AT5G19630_P1	unique
HPDQTHVFLAGNHDFAFSGFLGLLPRPSDGSDLK	AT3G09970_P1,AT3G09970_P2
DVISNFSGNLNLEK	AT2G37050.1,AT2G37050.2,AT2G37050_P3,AT2G37050_P4
VLHGGVSALIAEALASLGAGIASGFK	AT5G48950_P1,AT5G48950_P2
GTSFQLATLMK	AT1G23950.1,AT1G23950.4,AT1G23950.5,AT1G23950_ID4,AT1G23950_P2
GLVVTADDEHQQSNR	AT1G68820_c1,AT1G68820_P1,AT1G68820_P4
LTSELTHLSIMYK	AT1G44835.2,AT1G44835_P1
AIGYDGSRPEK	AT1G58090.1	unique
MPEPLYVLP	AT2G01490_P1,AT2G01490_P2
HLCELIEECSTEDLR	AT3G16540.1,AT3G16540_P1
IDADGLPSVGQK	AT1G29940.1	unique
GLMEEICADMELNQVLER	AT3G13640_P1	unique
GLFENVEWR	AT1G56520.2	unique
SELDQYAGVEVDALQSSIETLR	AT5G05680_P1	unique
TVLIMELINNVAK	AT5G08670_P1,AT5G08680_P1,AT5G08690_ID6,AT5G08690_ID7,AT5G08690_P1
TSSFSSDEDGFESEDDIDPSIK	AT4G08180.2,AT4G08180.3,AT4G08180_ID4,AT4G08180_JC9,AT4G08180_JS1,AT4G08180_P1,AT4G08180_P4,AT4G08180_s1
CDEIWQTISSDK	AT5G51340_c1,AT5G51340_ID2,AT5G51340_JS1,AT5G51340_P1
GVSLLLPTDVVIADK	AT1G56190_ID6,AT1G56190_P1,AT1G56190_P2,AT1G79550.2,AT1G79550_P1
EMSTHECEANTITHNIVISGLVK	AT4G31850_P1	unique
VFEDAYK	AT4G04910_P1	unique
DILSDGGSSR	AT1G63640_P1,AT1G63640_P3,AT1G63640_P5,AT1G63640_s2,AT1G63640_s3
NLHLEYSPEGDVANGGIVNETLLR	AT2G30040_P1	unique
TSEEAINYAR	AT2G22690.2,AT2G22690_P1
NTRPIHVR	AT4G08630.1,AT4G08630_P1,AT4G08630_P2
LQSPTSNVAEHSK	AT5G02520_P1,AT5G02520_P2,AT5G02520_P3
WEISPFFLESCPNVK	AT1G66320_P1	unique
LSLEDEDDDR	AT5G66130_ID1,AT5G66130_ID2,AT5G66130_ID4,AT5G66130_P1,AT5G66130_P2
IISEVGK	AT2G38660.2,AT2G38660.4,AT2G38660_c1,AT2G38660_ID14,AT2G38660_ID17,AT2G38660_ID20,AT2G38660_ID22,AT2G38660_ID23,AT2G38660_ID24,AT2G38660_P1,AT2G38660_P3,AT2G38660_P6,AT2G38660_P7,AT2G38660_P8,AT2G38660_s1,AT2G38660_s2,AT2G38660_s3
TAAEYER	AT5G12470_P1	unique
DDEVLFVFSLYLGIEA	AT1G30470_JS8,AT1G30470_s2
ELHAATNSFNYDNK	AT1G52540.1,AT3G15890.1
LSSIARPTAQGSSDPPPPQPRPTSR	AT2G46630_P1	unique
DISSSNFCNLVDASVMLYDEEHR	AT1G32030.1	unique
LMHQIETIANPK	AT3G62770.3,AT3G62770_P1
ELSDPIR	AT2G21630_ID10,AT2G21630_ID11,AT2G21630_ID4,AT2G21630_ID7,AT2G21630_P1
HLVSYFVSATEENR	AT1G21240_P1,AT1G21240_P2,AT1G21245.1
DYLALLQK	AT4G01040_P1,AT4G01040_s1
LPCSHVFHR	AT5G54990_P1	unique
GENVDCVIHLLEGCGFFPR	AT3G51560_P1	unique
CQSCVVTAGYELLR	AT3G21920_P2,AT3G21930_P1
YQVGTIADEEQAK	AT3G60240.2,AT3G60240.4,AT3G60240_c2,AT3G60240_P3
LQGNQTK	AT5G44150_ID2,AT5G44150_ID3,AT5G44150_P1
IFYGYLATVTDLDK	AT3G22430.1	unique
SPVSGTPYHEGMMSPNYLLSPNMR	AT4G35800_JS6,AT4G35800_JS7,AT4G35800_P1,AT4G35800_P2
LNWCNEK	AT1G09195.2	unique
HHHQHQNQR	AT2G44190_P1	unique
GTPFLSALEIR	AT2G19210.1	unique
MGLFLVLFPDHNNNDSSSYYSPAK	AT5G52500.1	unique
SVEPTVK	AT5G26940_P1,AT5G26940_P2,AT5G26940_P3,AT5G26940_P4
VAYIDEVEER	AT2G13680_P1	unique
NAQFSWVTEDGK	AT4G33400_P1	unique
DLMACAQTGSGK	AT2G42520.1,AT2G42520_P3,AT3G58510.1,AT3G58510.2,AT3G58510.3,AT3G58570.1,AT3G58570_ID3
NPNVWENPLEFNPDR	AT4G12330_P1	unique
SWSLSTSEISLALSSQK	AT4G16670_P1,AT4G16670_P2,AT4G16670_P3
NYANQLK	AT2G14580_P1	unique
VDSVCNTSSSNLCTLPNQTWSWDLNPHVSIISEWGLQCAGSFLK	AT1G16390_P1,AT1G16390_s1
WAYWVSPMAYTYDALTVNEMLAPR	AT3G16340_P1,AT3G16340_P2
TNFTDLIHNIGNNTNK	AT4G24060_P1	unique
TLISYPSIWLTINLR	AT3G58530.1,AT3G58530_c1,AT3G58530_ID3,AT3G58530_ID4,AT3G58530_ID6
ETDSSTLFNAISLK	AT1G52905_P1	unique
HWVTEYHVDGFR	AT4G09020_c2,AT4G09020_c3,AT4G09020_ID4,AT4G09020_P1
GLPATAR	AT3G27590.1	unique
YQSQVFDLFDTK	AT4G26570.2,AT4G26570_ID3
GTADGDAINIFGSSHIWIDHNSLSNCTDGLVDVVNGSTAITISNNHFTHHDEVMLLGHNDSYTR	AT3G24230_P1	unique
VLGVSETVR	AT1G15000_P1	unique
GFSQIFDLESQTMEYTEAVR	AT5G03650_c5,AT5G03650_c6,AT5G03650_JC4,AT5G03650_JC8,AT5G03650_P1
IFVYNFSDLK	AT3G62770.3,AT3G62770_P1
TAYEDEK	AT5G59250_ID1,AT5G59250_P1
ILMNYLEFEVEGVR	AT5G67385_P1	unique
MPDWVEAR	AT4G26350.1	unique
TIQTATNDFAESNK	AT4G23140.2,AT4G23140_ID1,AT4G23140_ID2,AT4G23140_ID3,AT4G23140_ID4,AT4G23140_JC10,AT4G23140_JC11,AT4G23140_JC13,AT4G23140_JC8,AT4G23140_JS1,AT4G23140_JS11,AT4G23140_JS2,AT4G23140_P1,AT4G23160.1,AT4G23160_P2
ALMDGGSSSLATAR	AT1G07250.1	unique
IAFFIPGLFQTLSAFAVLLFGQDLPDGDYWAMHK	AT1G12940_P1	unique
CSENPAPLVLDAIEGSYHCSSPSSSSSAR	AT1G31814_P1,AT1G31814_s1
LDLPELQGEPEDISK	AT4G13720_ID2,AT4G13720_ID3,AT4G13720_P2
AAQAIMLPK	AT5G13360_JS4,AT5G13360_P3
LTMIEQK	AT2G01470_P1	unique
HYLIHTGER	AT4G06634.1,AT4G06634.3,AT4G06634_s1,AT4G06634_s2
VNGFVESK	AT1G67590.2,AT1G67590_P1,AT1G67590_P2
IYVEMHSR	AT3G09650_P1	unique
EVCEGLGLLDLK	AT3G03120_P1	unique
GIELIASENFTSFAVIEALGSALTNK	AT4G13930_ID4,AT4G13930_P1
DLPESLICHVLLNLSTK	AT1G66300_P1,AT1G66300_P2
QISTLDSSTSTFPR	AT1G64880_c1,AT1G64880_JC5,AT1G64880_P1
VLVVGCGNSGMEVSLDLANHNAITSMVVR	AT1G04180_P1	unique
APCSVSVCR	AT5G42690.1,AT5G42690_ID4,AT5G42690_P2,AT5G42690_P4,AT5G42690_P5
ILSTPPVMAPLGIPFCSASVGGDR	AT4G31440.1	unique
MLSIPDTR	AT3G29270.2,AT3G29270_P1
IPLSQGLHYAAVQSTK	AT4G13610.1	unique
KPMDLGTVK	AT5G65630_P1	unique
AVANYQDAK	AT3G43148.1	unique
LLGEGTIGR	AT3G13065.1	unique
FDHVNAPK	AT5G62060.1	unique
IDLGSSNSYINLVTVLENLFGCLGIGVAK	AT1G52830_P1	unique
IFDCNEMLNWEER	AT4G28350.1,AT4G28350_P1
NVLATTVFLAILFSFFWTVLIAR	AT2G27300_P1	unique
INTYAIGR	AT3G53300.1	unique
MLEASLRPTDLTFVSVMGSCSCAAMGHQVHGLAIK	AT3G49740_P1	unique
GENSSVDIPTQNSIQR	AT3G05680.2,AT3G05680_P1,AT3G05680_P2
GTDGGAAFCFSACDDDESSGYTPVFTGK	AT5G64240.2,AT5G64240_JC11,AT5G64240_JS4
MASAAVASMVLDPK	AT5G58290.1	unique
LICLCNFECIV	AT5G47077.1	unique
LNSNFTYLHDMYIEAMK	AT1G30000_P1	unique
LSENPISDPVR	AT1G71440_P1	unique
GAETAAEDCDDGTDK	AT5G25800_ID4,AT5G25800_ID6,AT5G25800_JC10,AT5G25800_JC15,AT5G25800_JC9,AT5G25800_P1,AT5G25800_s1
QICQLIEGFCLYS	AT1G13880_JS3	unique
IVYLLECLQK	AT4G33370.1,AT5G51280.1
WNLTMADWPLLPNDLLELIMGHLETSFEIFLFR	AT2G16365.1,AT2G16365_P3,AT2G16365_P4
DATMVLPFVK	AT2G47220.1,AT2G47220_ID1,AT2G47220_ID2,AT2G47220_ID3,AT2G47220_ID4,AT2G47220_ID5,AT2G47220_ID6
FDTDQSGSVDLEEFR	AT2G44310_P1	unique
SPIMTATDVAAR	AT1G55150_P1,AT5G63120.1,AT5G63120_P2,AT5G63120_P3,AT5G63120_P4
ISDNVYANK	AT1G63210.1	unique
LYLALSGVEK	AT4G04970_P1	unique
NVQFMQPEILQHILLDIPSLAFFTTYALLVLFWAEIYYQAR	AT2G02180_P1	unique
NVAEVIINDNSER	AT4G19710.1,AT4G19710_c1,AT4G19710_P2
FLSSLTR	AT4G14190.1	unique
NVGGSKPSSGK	AT1G52000_JS4,AT1G52000_JS5,AT1G52000_P1,AT1G52000_P2,AT1G52000_s1
SLPPPFLSR	AT2G45430_P1	unique
FAAVIMR	AT1G55520.1,AT1G55520.2,AT1G55520_JC2,AT1G55520_P4,AT3G13445.1,AT3G13445_ID16,AT3G13445_ID17,AT3G13445_ID18,AT3G13445_ID6,AT3G13445_ID8,AT3G13445_ID9
FMLNHIETESYGAFTPQNLSPLINR	AT4G29570_P1	unique
LPYNEYFEYFGPDYTLHVDPSPMENLNTPK	AT5G63110_P1	unique
INNPIGSSNPSAK	AT5G51740_P2,AT5G51740_s1
FGFGLTVG	AT3G20000_P1	unique
DLIHWVHLPIAMVADQWYDSNGVWTGSATFLPDGSIVMLYTGSTDK	AT1G12240_P1	unique
NEINELMIEGR	AT5G24110_ID4,AT5G24110_P1
NFEEDEEEEDESVEK	AT3G17650_ID1,AT3G17650_ID3,AT3G17650_ID4,AT3G17650_ID6,AT3G17650_ID7,AT3G17650_ID8,AT3G17650_P2
ELQSFTLHMR	AT1G07280.2,AT1G07280_ID2,AT1G07280_P1,AT1G07280_P3,AT1G07280_P4,AT1G07280_s1,AT2G29670_P1,AT2G29670_P2
ILLNLSTEK	AT2G24700_ID8	unique
EEEEQDSSEK	AT5G52230_P1,AT5G52230_P2,AT5G52230_P3
GGIPALYAGLLPSLLQVLPSASISYFVYECMK	AT1G78180_P1	unique
VTLLDPLCDTR	AT2G17030_P1	unique
VMMSTMQTGFGPPPPPQPPTFTHYPHLPLNLFGYSPYSPDYSSFPTNLYGMYGCTSGGQYGVYGNR	AT1G22910.3,AT1G22910_P1,AT1G22910_P2,AT1G22910_s3
SSGISWSNR	AT5G61690.1,AT5G61690_P1,AT5G61690_P2
VAVTPQK	AT3G44750.1,AT3G44750.2
GVDIVVGTPGR	AT5G62190_c1,AT5G62190_c2,AT5G62190_c3,AT5G62190_ID5,AT5G62190_ID7,AT5G62190_ID8,AT5G62190_P1
MISWHDLYTVLTAVIPLYVAMILAYGSVR	AT1G70940_P1,AT1G70940_s1
SISQFAIK	AT1G04980_P1	unique
LDNLQELHESLDK	AT2G17070_P1,AT2G17080_P1
SEASCVESAIA	AT5G20040.2,AT5G20040.3,AT5G20040_P1
SELQSAK	AT1G75150_P1,AT1G75150_P2,AT1G75150_P3
VESLEDVAVR	AT1G65920_P1	unique
LYLPVQK	AT3G12300.1	unique
MLDSCPIFFEVETCHVK	AT4G11340.1	unique
AVETLPPSLNFLSITGDNIEGGILTASYGYIGGHEGK	AT2G34680_P1,AT2G34680_P2
ALLANFAEEWSR	AT4G37685.1	unique
ISFASSLPYGNLSCGVCHQR	AT3G26550_P1	unique
DNHETACSHHPGPAVFHDR	AT5G51700_P1	unique
NFLVALETLR	AT3G10310.1,AT3G10310_ID1,AT3G10310_ID3,AT3G10310_ID4,AT3G10310_P1,AT3G10310_P2
EHDSSVVK	AT4G33200.2,AT4G33200.3,AT4G33200_JS9,AT4G33200_P1,AT4G33200_P4
GLNGTTQTGPCDSPVAIR	AT1G56710.1	unique
GDWSGKPVIEQNTCYR	AT5G62620.2,AT5G62620_JS1,AT5G62620_JS2,AT5G62620_P1,AT5G62620_P2
VQCGDLQSMEVYLHIKPVFGGTFTDIAVWMFYPFNGPSR	AT2G44230_P1	unique
QLDIPSNHLTGK	AT3G47110_P1	unique
SLQVIIGTSATCAR	AT4G02660.1,AT4G02660_P1,AT4G02660_P2
AMLLPNCLFR	AT1G25450_P1,AT1G68530.2,AT1G68530_P1
DALDNINLFSIITIISFILLVPLAILIDGFK	AT3G01550_P1,AT3G01550_P2
LEEVIDPNIAVRPATR	AT1G09440.1,AT1G09440_JS2
VENEWNK	AT5G35730_ID16,AT5G35730_P1,AT5G35730_s2
EVNGEIMFGISAFGFFMNLVMVLWLGHNHSHHHHDHHHHHHNHK	AT2G29410_P1	unique
GDGSTSSIAHYFPPLNR	AT5G44740_JC2,AT5G44740_P2
ILFSSYEYK	AT5G35405_P1	unique
NLVPFSQK	AT3G14720.1,AT3G14720_ID1,AT3G14720_ID3,AT3G14720_P2,AT3G14720_P3
QVYEEEEK	AT1G51900_P1	unique
SDSGQQPPQNFFNDLSK	AT4G28910.3,AT4G28910_ID3,AT4G28910_ID6,AT4G28910_P1,AT4G28910_P2,AT4G28910_s1,AT4G28910_s2
AVIGETFGEVGVLYYRPQPFTVR	AT5G46240_P1	unique
FFPSNHNNLNLLFPGQR	AT2G14260_JS3,AT2G14260_JS4,AT2G14260_JS5,AT2G14260_P1,AT2G14260_P4,AT2G14260_s2
LEHMSGASISVPQ	AT2G24370_P1	unique
EEIQLEAQLPEGISLTCVSR	AT1G67270.1,AT1G67270_P1
VYICYGLK	AT3G13290_JS1,AT3G13290_JS2,AT3G13290_JS3,AT3G13290_P1,AT3G13300_ID4,AT3G13300_JS4,AT3G13300_P1,AT3G13300_P2,AT3G13300_P3
VEDAGFSEIK	AT5G61010_P1,AT5G61010_P2
TNWPYGSGVWSK	AT1G72810.1,AT1G72810_ID2
NNLIMSHQEDNQEQSTNK	AT2G36890_P2	unique
GTSEPDK	AT2G42150_P1	unique
SSVSSTTR	AT2G23140_ID6,AT2G23140_P1
TVATTHEHDVLTNDGR	AT4G12670.1	unique
MLWVGGVKPDVYTFPCVLR	AT1G15510_ID4,AT1G15510_P1
QTFDCLPDEK	AT1G28200_P1,AT1G28200_P2
QVLYILSTLK	AT2G34357_c1,AT2G34357_P1,AT2G34357_s1
FSLLAHLGVEFPSELDPWK	AT5G01400.1,AT5G01400_JC5,AT5G01400_P3
VVELATVNGAK	AT3G06030_P1	unique
LMGLTPDK	AT3G18940_ID1,AT3G18940_P1
TFVISNSENPVWMQHFDVPVAHSAAEVHFVVK	AT4G11830.1,AT4G11830.2,AT4G11830_c1,AT4G11830_JC4,AT4G11830_P4,AT4G11850_P1
LLNSFLGLLFSSFCLFEK	AT1G02180_P1	unique
YLHICANETIHGVEFK	AT2G17630_P1,AT4G35630.1
LSDFGGGTGGGEFESDEWMETLISGGDSVADGPDCDTWHDNPDYVIYGPDPFDTYPSR	AT5G66770_P1	unique
LQECFNTILLSEDQQIPHYSYSETTDETPDHQK	AT5G09940.1	unique
LAAGSLNGK	AT1G64350_ID11,AT1G64350_ID4,AT1G64350_ID6,AT1G64350_P1
VMQYINR	AT3G45390.1,AT3G45390_P1
CSPFYNFDDCFYTNSSLK	AT5G02930_P1	unique
GSPQPPLTTYLEVIGIAETDNTIR	AT4G18590_JS2,AT4G18590_P1
EIQVIMICDLK	AT5G51000.1	unique
QSHCQEPNTDGFFVSEFYK	AT2G24230.1	unique
YMSPYRPSPSNASPAMAGSSNYPLNPLR	AT1G71980_c1,AT1G71980_P1
SIEDCNQALR	AT1G53300_P1	unique
MELSISQSPR	AT3G11945.2,AT3G11945_ID2,AT3G11945_ID3,AT3G11945_P1
EELFDVSMR	AT1G26290.1	unique
DVISASVK	AT4G02020_P1,AT4G02020_P2,AT4G02020_P3,AT4G02020_s1,AT4G02020_s2,AT4G02020_s3
MDNGGSVLSLSAPHFPYSATILR	AT5G04810_JC5,AT5G04810_JS1,AT5G04810_P1,AT5G04810_P2,AT5G04810_s1,AT5G04810_s2,AT5G04810_s3
YEYVSFLPLVAVELVFQQEPSLVQAGLIGNFAK	AT2G19230.1	unique
MEETSHGHGSK	AT3G60470_P1	unique
VALTLCLGKPADIYLIDEPSAYLDSEQR	AT4G19210_ID21,AT4G19210_P1
ANGGDGYEVFDGLCQWDR	AT5G04620.1,AT5G04620_ID1,AT5G04620_ID2,AT5G04620_ID4,AT5G04620_P2,AT5G04620_P3
VFSVPEGAPFTAVLK	AT1G77710_P1	unique
IVTSNPLYK	AT1G18480.1	unique
DSNLDGAVK	AT3G18110.1,AT3G18110_c1
EILCDCNNDCYSLPGEK	AT5G08780.1	unique
LENFGNELYEMR	AT3G63520_ID7,AT3G63520_P1
FLLLLDDVWEEIDLEK	AT4G26090.1	unique
IPNMTQHWPDFSSQK	AT2G42380.1,AT2G42380_c1,AT2G42380_P2,AT2G42380_P3,AT2G42380_P4,AT2G42380_P5
LETESGLALCLTHHSSMVLSVVDDDDPQLAK	AT5G26955_P1	unique
EFEEVEITVSDYFTR	AT5G21030_P1,AT5G21030_P2
TYEDAIK	AT5G49760_P1	unique
ITVYSLTIVVEGLCR	AT2G32630_P1	unique
GDLSGEVK	AT2G17070_P1	unique
GASLLMPNG	AT1G42080.1	unique
DDLEFSVEIYEWSGK	AT5G66680_P1	unique
SQSEVSGAALR	AT2G39300_P1,AT2G39300_P2,AT2G39300_P4,AT2G39300_s1
FPHLTCGSLASSAVVR	AT2G18080_P1,AT4G36190.1,AT4G36190_ID10,AT4G36190_ID12,AT4G36190_ID8,AT4G36195.1,AT4G36195.2
GVLDNAGFPAVVTAHFVPIEGQQRPR	AT5G58030.1	unique
MGEMELTSLDSEILNLVNNVEHLEIK	AT5G56210_ID5,AT5G56210_P1,AT5G56210_s1
HGVAWSSGETLASNGSR	AT1G61460_P1	unique
SDSYLSK	AT5G10750_P1	unique
GACYSPDNIYNMASVVMNLYYQAEGR	AT3G28250.1	unique
SDGKPNEFTFATVLTSCIR	AT3G13770.1,AT3G13770_P2
IPPGADHYAR	AT1G25360_P1	unique
SGGGSLEIVVSETGWPTEGAVGTSVENAK	AT3G57260_P2	unique
VWIQPGEGK	AT3G49080_P1	unique
LPDGMPISVLR	AT2G47410.2,AT2G47410_c1,AT2G47410_c2,AT2G47410_JS12,AT2G47410_JS14,AT2G47410_JS15,AT2G47410_JS7,AT2G47410_P1,AT2G47410_s1
SSIYAVGGYDGK	AT5G01660_c1,AT5G01660_P1
EMESLIDGLR	AT2G37035_ID1,AT2G37035_P1
NGFVWHDLSEDDLILPANGNEYVLK	AT2G28150_c1,AT2G28150_P1,AT2G28150_P2,AT2G28150_s1
MATSSMK	AT5G07010_P1	unique
NWYQELMK	AT1G21980_JS1,AT1G21980_P1
VTTGQPLELPIK	AT3G02510_P1	unique
ECMQSYLQCTICIFIMCYK	AT3G11370_P1	unique
NCLEDYYFPESIAENGNR	AT4G38980_c1,AT4G38980_P1
ELAICQSEFK	AT5G66900_P2,AT5G66900_P3
QQPLSFNTVCFAADEPSEISADAR	AT4G28740.1	unique
VYYGPYSPK	AT1G49100_P1	unique
VADSNDTDTPMIDTVDANVNMEGTHEAETAAVTIDAK	AT1G74150_ID1,AT1G74150_ID2,AT1G74150_P1,AT1G74150_P3,AT1G74150_P4,AT1G74150_s1
NFNQPENLADLEALVK	AT3G47930.2,AT3G47930_JS2,AT3G47930_P1,AT3G47930_P2
AADELSALQEER	AT5G22480_c1,AT5G22480_JC9,AT5G22480_P1,AT5G22480_s2,AT5G37340.2,AT5G37340_c1,AT5G37340_JS3,AT5G37340_P1,AT5G37340_P3,AT5G37340_P4
FSFVKPIK	AT5G09430_P1	unique
QLQSMSAFLK	AT1G49340_JC14,AT1G49340_JS12,AT1G49340_JS4,AT1G49340_JS5,AT1G49340_JS7,AT1G49340_JS8,AT1G49340_JS9,AT1G49340_P1,AT1G49340_P2,AT1G49340_P3,AT1G49340_s1
LWIIGYNVQCLFHVGCVIAEYK	AT3G61180.1,AT3G61180_c1,AT3G61180_c2,AT3G61180_ID2,AT3G61180_JC2,AT3G61180_JS1
AVYVFQCLTMQLIDDGFLDPEIAHK	AT5G37430.1	unique
CGQQCPCLTHENCCEK	AT1G02580_P1,AT1G02580_P2
YCGVFQR	AT2G11851.1,AT2G11851_P1
TQASQVLNLSLHK	AT3G60000_P1	unique
GNMLPAFNNAAQAWNHEFFWESIQPGGGGKPTGELLR	AT5G51100_ID7,AT5G51100_P1,AT5G51100_P3,AT5G51100_P4,AT5G51100_s1
SAAECEAR	AT3G18100.1,AT3G18100.3
MVAAAQPIPGFR	AT2G30695_ID1,AT2G30695_ID4,AT2G30695_JC8,AT2G30695_JS2,AT2G30695_P2,AT2G30695_s1,AT2G30695_s2,AT2G30695_s3
LPGYLQR	AT5G01030_c1,AT5G01030_ID4,AT5G01030_ID6,AT5G01030_JC5,AT5G01030_P1,AT5G01030_P2
YYISHVNCDSEEDEEVTDGEEPHLVVQMDTESSIIDEK	AT5G39400.1	unique
IFGGFLMHR	AT5G48370.2,AT5G48370_ID1
DEIADAR	AT4G20520_P1,AT4G20580.1,AT4G20590.1,AT4G20600.1,AT4G20610.1,AT4G20620.1,AT4G20630.1,AT4G20640.1,AT4G20650_P1,AT4G20700.1,AT4G20707_P1
IDCIHNNAVMELLR	AT3G05060_c1,AT3G05060_c2,AT3G05060_c3,AT3G05060_P1
ACSIVEAVADLNSATNQHQR	AT5G37010_c1,AT5G37010_P1
MEENGHEGR	AT3G26810_P1	unique
WAEANTVR	AT4G14850_P1	unique
EITENISFAPIGLVDMFNSSGAIESIDINHVTDK	AT3G57520_P1	unique
ETVPVHLLVFDIVAFIAAVFLGYVAVLK	AT3G13080.2,AT3G13080.3,AT3G13080.4,AT3G13080_ID8,AT3G13080_P1,AT3G13080_P5,AT3G13080_s1
TSGYGSIVFLSSVSGVVSITDCGSLYGLTK	AT2G29300.2,AT2G29300_ID1,AT2G29300_P1
DTFDNSYYQNLVAR	AT5G14130_P2	unique
DQLFHLLCWAYAGSDLVSYQR	AT1G23935.1	unique
ETILVGHSLENDLLSLK	AT5G25800_P1,AT5G25800_s1
HYAGVQVDTHLCIYVNVEVFLWHYI	AT5G16280_JS8	unique
SLLLPPLLIFSK	AT3G04110_c1,AT3G04110_JS1
NNEVPSK	AT4G11930.1	unique
VVLLGDEDKPYEGEICVSGLCLSQGYMHSSIESEGYVK	AT5G35930_ID2,AT5G35930_ID4,AT5G35930_JC5,AT5G35930_JS7,AT5G35930_P4
VTSEDPDDGFKPTSGR	AT1G36160_c1,AT1G36160_P1,AT1G36160_P2,AT1G36160_s1
GAEASSR	AT5G67100.1	unique
GGEEGEAMSSAVSR	AT2G44390.1	unique
TMMEICVR	AT3G03770.2,AT3G03770_JS1,AT3G03770_P1,AT3G03770_P3
TIGEGTFAK	AT2G26980.1,AT2G26980.2,AT2G26980_c2,AT2G26980_c3,AT2G26980_ID5,AT2G26980_ID6,AT2G26980_P4,AT4G24400_P1,AT4G24400_P2,AT5G35410_c1,AT5G35410_ID2,AT5G35410_ID3,AT5G35410_ID6,AT5G35410_ID9,AT5G35410_JC10,AT5G35410_JC9,AT5G35410_JS10,AT5G35410_JS11,AT5G35410_JS9,AT5G35410_P1,AT5G35410_P2,AT5G35410_s1
DNTGHAWIYILGDSK	AT2G14710.1	unique
VQEHSGDYASAVHSSCDLYSLPNMR	AT4G10470_ID4,AT4G10470_ID6,AT4G10470_P1
LLILVPQK	AT2G24960_ID3,AT2G24960_ID4
IDDLLQSPDCLER	AT1G49160_c1,AT1G49160_P2,AT1G49160_P3,AT1G49160_P5
TLGDYNIR	AT3G09790_P1,AT3G09790_P2
SEVIAIR	AT1G79280.1,AT1G79280.2,AT1G79280.3
AVDDGVNTYK	AT3G03960_P1	unique
NASTVFARPSHR	AT1G29300_P1	unique
GGLPMFNNLVELVFSSK	AT3G44060.1	unique
FYVGHSIYK	AT1G14410_c1,AT1G14410_P1,AT2G02740_P1
ETYMPWTK	AT3G09560.3,AT3G09560_c1,AT3G09560_P1,AT3G09560_P2,AT3G09560_s1
AMLIHGGGQATYVQNNPNGSNTIFR	AT1G58210.1	unique
MAEPIPSSSLSPK	AT1G17440_c1,AT1G17440_ID1,AT1G17440_ID4,AT1G17440_P1
LAQAGNVPSFEEYMEVGK	AT3G29110_P1	unique
LPGLFVGSLFLTLIAAPLSTFIFSLPNLSK	AT5G05310.3,AT5G05310_c1,AT5G05310_c5,AT5G05310_c6,AT5G05310_ID105,AT5G05310_ID109,AT5G05310_ID37,AT5G05310_ID38,AT5G05310_ID49,AT5G05310_ID97,AT5G05310_ID99,AT5G05310_JC19,AT5G05310_JC20,AT5G05310_JS13,AT5G05310_P1,AT5G05310_P2,AT5G05310_P5,AT5G05310_P6,AT5G05310_P7,AT5G05310_P8,AT5G05310_s1,AT5G05310_s2
FTACQNLLNLLGVMPK	AT4G30150_P1,AT4G30150_P2
QDHSTQLETIEAGWQVCTVLYNDTNPR	AT2G19360.1	unique
CCLCGSK	AT4G13992_P1	unique
SSSQIYDENMNR	AT2G26920_ID1,AT2G26920_P1
VSDVDSADSRPLR	AT2G42030_P1	unique
DLMSQYIEFVADR	AT3G27060_P1	unique
LACLPNGSNANGSTDHSSADSDAEIPPATQLK	AT1G19835_P1,AT1G19835_P3,AT1G19835_P4,AT1G19835_P6
SLAYALDDDIK	AT1G68710_P1,AT1G68710_P2,AT1G68710_P3
LEGSGFILVDPDELELHK	AT4G19450_c1,AT4G19450_P1,AT4G19450_P2
ELEDLDFSSK	AT5G13460_P1	unique
QSIEEFSATGTR	AT1G09620.1	unique
YELVATITHHGWDPSK	AT4G30890.1,AT4G30890.3,AT4G30890_ID11,AT4G30890_ID12,AT4G30890_ID14
FSGDVSR	AT3G57590_c1,AT3G57590_JS2,AT3G57590_P1
NSAAHQSCCIFR	AT5G22560_P1	unique
AEGPKPNAVTNSVIIEGLCFAR	AT2G26790_JS1,AT2G26790_P1,AT2G26790_P2
MGYEDFVYFILAEEDK	AT1G54450_P1,AT5G28850_ID5,AT5G28850_P2,AT5G28900.1,AT5G28900_JC2
AMDDAEEVVVYR	AT2G21910_P1	unique
CAEFNGVGR	AT1G20750_P1	unique
FMATSAGEQEDK	AT1G52560_P1,AT1G52560_P2
ISYPMDGETSNLFACSFFPGISR	AT5G36930_P1,AT5G36930_P2,AT5G36930_P3,AT5G36930_P4
VGVSEIR	AT3G25750.1,AT3G25750_P2
MMTTTMDYNSSDQGFSWSEIALLGSVETMLEK	AT2G19920_JS1,AT2G19920_JS7,AT2G19920_P1,AT2G19920_P2
GSCESVAK	AT3G57980_P1,AT3G57980_P2
FYSPGSLLHR	AT2G36680_P1	unique
SPAPSNSK	AT4G31210_ID2,AT4G31210_JC4,AT4G31210_JS16,AT4G31210_JS18,AT4G31210_JS3,AT4G31210_JS4,AT4G31210_JS5,AT4G31210_P1,AT4G31210_P2,AT4G31210_P3
YYGDDVNNK	AT4G37430.1	unique
AHNCQLHPNAIEVFIGIILTF	AT1G79150_ID3	unique
SYMTPEMENK	AT1G13420_P1	unique
TGEVVAIK	AT1G24030.2,AT1G24030_P1,AT1G24030_P4
EIMLASGK	AT5G40100_P1	unique
FTSLLEIPLTIPR	AT3G14070_P1,AT3G14070_s1
MGIGLIFHILIMIVASVTER	AT5G46050_P1	unique
GVTDGYGFR	AT5G39490.1	unique
NLLIQNNNGLVALDIAESK	AT4G03470_P1	unique
DLASLCDK	AT1G01280.1	unique
WCFEAAWILALSYFIAYLETIAIANFPYYEFVDR	AT5G50375.2,AT5G50375_P1
ESNSDLNAK	AT2G46830_c2,AT2G46830_JC6,AT2G46830_P1
GLDYVTESSTLPSSYKPTSVPR	AT2G28540.1,AT2G28540_c1,AT2G28540_c2,AT2G28540_P2,AT2G28540_s1,AT2G28540_s2
TSPGSSELIVYAALYLR	AT3G07060_P1	unique
FLEGMCEELAHLDSLPFLER	AT1G72270_P1	unique
EAELSGIPAWR	AT1G69190.1,AT1G69190_P1
FPLPVIFNALQTDPDIPGFENTLVTCLER	AT3G15180.1,AT3G15180.2,AT3G15180_ID4,AT3G15180_ID6
VDYILASSDSPYR	AT2G48030_P1	unique
LVAGYVNSDK	AT3G12600_JC7,AT3G12600_JS5
ANSPPNGIDFKPSR	AT3G50400_P1	unique
FHGDSHK	AT4G17900_P1	unique
SHNDYLR	AT1G49450_P1	unique
SFPLIQTK	AT5G24330_P1	unique
AMCQLQLVQALSK	AT1G16170_ID1,AT1G16170_P1
QALLLDNFVVVDGLAGR	AT1G18950_c2,AT1G18950_P1,AT1G18950_P2,AT1G18950_P3
HAPDNLR	AT3G51640_ID3,AT3G51640_ID6,AT3G51640_ID7,AT3G51640_P1,AT3G51640_P2,AT3G51650_JS4,AT3G51650_P1,AT3G51650_P2,AT3G51650_P3,AT3G51650_P4
SPPYYNVIK	AT5G06930.1	unique
CVFQNLIHSR	AT5G39471_ID2,AT5G39471_P1
FGGSSVASAER	AT3G02020.1,AT3G02020_c1,AT5G13280.1,AT5G13280_ID12,AT5G13280_ID5
FHYGHPDIFDR	AT1G05570.2,AT1G05570_ID17,AT1G05570_JS4,AT1G05570_P1,AT1G05570_P4,AT1G06490_P1,AT1G06490_P2,AT3G59100_c2,AT3G59100_P1
DFSISNK	AT3G47600_P1	unique
TSAFFIAVLLILSCSSSMIMGVSYHENR	AT5G46871_P1	unique
IESGSPSSFK	AT4G18270_c2,AT4G18270_JC17,AT4G18270_JC20,AT4G18270_JC8,AT4G18270_JS1,AT4G18270_JS2,AT4G18270_JS3,AT4G18270_P1,AT4G18270_s1,AT4G18270_s2
DCTVQSDTGPVK	AT3G42860_P1	unique
FTDPVSGELFNR	AT4G29690_P1	unique
AFDQQTSSVSPPTSK	AT2G23700_P1	unique
VMSTPYVTPPPQLYAISEENEASLGDGIVEFDPTVINILGDMDPWLLPFKPPEDPDCYR	AT1G53200_ID2,AT1G53200_P1
ATQVVVR	AT3G46240.1	unique
ALVVVTLGSWNLAGSSFTR	AT1G58807_P1,AT1G58807_P2,AT1G59124_JC5,AT1G59124_P1,AT1G59124_P2
SDNNNSTSFSSETNQDLFVK	AT1G57560_P1	unique
YELDPTCCLMCDK	AT4G31420_P1,AT4G31420_P2
VFIDNYADK	AT5G45060_P1,AT5G45060_P2
YENSSQLFPPPPPPPPPPPLSFIK	AT1G61080_P1,AT1G61080_P2,AT1G61080_P5,AT1G61080_P6
GFQTASGIYEAIWSDR	AT4G10060_P1,AT4G10060_P2
YNYVCASVK	AT5G52050_P1	unique
[truncated: 568,003+ more rows]
